# Supplementary material for: ANXA1-mediated mTOR/FABP4 Inhibition Drives Antifibrotic Macrophage Reprogramming in Lupus Nephritis
Source: Int J Biol Sci. 2026 Feb 4;22(5):2343–60. doi: 10.7150/ijbs.118613 (PMC12965141; doi:10.7150/ijbs.118613)
Supplement: Supplementary file 2 — Supplementary table 1. [file ijbsv22p2343s2.xlsx]

## Sheet: Sheet1
Materials	Source	Cat. No	Application	Dilution
Antibodies						IHC	Immunohistochemistry
F4/80	Biolegend	123113	FC			IF	Immunofluorescence
Cd11b	Biolegend	101212	FC			FC	Flow cytometry
Ly6c	Biolegend	128017	FC			qRT-PCR	Quantitative real-time polymerase chain reaction
Cd45	Biolegend	157603	FC			WB	Western Blot
7-AAD	Biolegend	420403	FC
Annexin A1 (ANXA1)	Abcam	ab214486	IHC/IF/Co-IP	1:2000/1:250/1:50
Osteopontin	Abcam	ab218237	IHC	1:500
F4/80	Cell Signaling Technology	70076S	IHC	1:200
CD68	Abcam	ab955	IF	1:50
CoraLite594-conjugated goat anti-rabbit IgG (H+L)	Proteintech	SA00013-4	IF	1:200
CoraLite488-conjugated goat anti-mouse IgG (H+L)	Proteintech	SA00013-1	IF	1:200
FABP4	Abcam	ab92501	WB/IHC	1:1000
phospho-mTOR (Ser2448)	Cell Signaling Technology	2971S	WB	1:1000
mTOR	Cell Signaling Technology	2972S	WB	1:1000
GAPDH	Proteintech	60004-1-Ig	WB	1:1000
FPR2	Santa Cruz	sc-57141	Co-IP	1:50
AMPK-α	Abcam	ab32047	Co-IP	1:50
Chemicals
Red blood cell (RBC) Lysis Solution	Invitrogen	00-4300-54
Collagenase type I	Sigma-Aldrich	C0130
DNase I	NEB	M0303L
Cell Staining Buffer	Biolegend	420201
DAB	Zhong Shan Jin Qiao		IHC	1:25
Hematoxylin solution	Zhong Shan Jin Qiao		IHC
Antifade Mounting Medium with DAPI	Beyotime	P0131	IF
GP-transfect-Mate	GenePharma
LPS	Sigma-Aldrich	L2880	Cell culture
Recombinant Human Annexin A1 protein, CF	R&D Systems	3770-AN-050	Cell culture
WRW4	GLPBIO	GC10691	Cell culture
RIPA lysis buffer	Beyotime	P0013B	WB
BMS-309403	MedChemExpress	HY-101903	Cell culture
Critical commercial assays
Human Annexin A1 ELISA kit	Abcam	ab222868	ELISA
Mouse anti-double stranded DNA (dsDNA) ELISA Kit	Signalway Antibody	EK20313	ELISA
Mouse TNF-α Precoated ELISA Kit (96T)	DAKEWE	1217202	ELISA
Mouse TGF-β1 Precoated ELISA Kit (96T)	DAKEWE	1217103	ELISA
Creatinine test kit	Nanjing Jiancheng Bioengineering Institute	C011-2-1
Protein quantification test kit	Nanjing Jiancheng Bioengineering Institute	C035-2-1
TB GreenⓇ Premix Ex TaqTM II (Tli RNaseH Plus)	TaKaRa	RR820A	qRT-PCR
PrimeScript TM RT reagent Kit (Perfect Real Time)	TaKaRa	RR037A	qRT-PCR
Primer sequences used in qRT-PCR analysis
Genes	Forward (5' to 3')	Reverse (5' to 3')
Anxa1	CAGGAGAATGGAAAGCCCTTG	CATGGCACCACGGAGTTCAT
Nos2	GGTGAAGGGACTGAGCTGTT	ACGTTCTCCGTTCTCTTGCAG
Tnf-α	GTCAGGTTGCCTCTGTCTCA	TCAGGGAAGAGTCTGGAAAG
Spp1	TGGCTGAATTCTGAGGGACTAAC	TGAGCTGCCAGAATCAGTCAC
Tgf-β	GATACGCCTGAGTGGCTGTC	GTTTGGGGCTGATCCCGTTG
Cpt1b	AAGAGACCCCGTAGCCATCAT	GACCCAAAACAGTATCCCAATCA
Fabp4	AAGGTGAAGAGCATCATAACCCT	TCACGCCTTTCATAACACATTCC
Fabp5	GGAGAGCACGATAACAAGAAAAC	AGCATATTCACTCTGGCAGC
Others
Anxal siRNA	CCGTTCGGAAATTGACATGAA
Spp1-OE	GATGACGATGACAAGGGATCTATGAGATTGGCAGTGATTT	TCGATTGAATTGATATCGTTAGTTGACCTCAGAAGATGA
