# Supplementary material for: ANXA1-mediated mTOR/FABP4 Inhibition Drives Antifibrotic Macrophage Reprogramming in Lupus Nephritis
Source: Int J Biol Sci. 2026 Feb 4;22(5):2343–60. doi: 10.7150/ijbs.118613 (PMC12965141; doi:10.7150/ijbs.118613)
Supplement: Supplementary file 3 — Supplementary table 4. [file ijbsv22p2343s3.xlsx]

## Sheet: 1
p_val	avg_log2FC	pct.1	pct.2	p_val_adj	cluster	gene	diffPCT	ratioPCT
0	1.05265	0.5	0.346	0	1	Slamf9	0.154	0.182033
1.33632e-179	1.04744	0.492	0.377	2.62078e-175	1	Hspa1b	0.115	0.132336
5.65307e-144	0.876404	0.532	0.44	1.10868e-139	1	Hspa1a	0.092	0.0946502
0	0.871377	0.713	0.521	0	1	Cd81	0.192	0.155592
0	0.820767	0.737	0.559	0	1	Tmem176b	0.178	0.137346
0	0.820331	0.937	0.648	0	1	C1qa	0.289	0.182334
2.61344e-139	0.803629	0.463	0.376	5.12547e-135	1	Maf	0.087	0.103695
0	0.801952	0.944	0.659	0	1	C1qb	0.285	0.177792
0	0.797455	0.976	0.801	0	1	H2-Eb1	0.175	0.0984806
3.66665e-98	0.796067	0.433	0.381	7.19104e-94	1	Tgfbr1	0.052	0.0638821
0	0.790295	0.944	0.658	0	1	C1qc	0.286	0.178527
3.36655e-236	0.774828	0.576	0.449	6.60249e-232	1	Tmem176a	0.127	0.123902
2.0724e-81	0.747904	0.332	0.268	4.06439e-77	1	Cadm1	0.064	0.106667
2.25298e-59	0.74418	0.249	0.193	4.41854e-55	1	Itga9	0.056	0.126697
3.29537e-121	0.743313	0.452	0.383	6.46289e-117	1	Lilra5	0.069	0.0826347
0	0.732559	0.978	0.814	0	1	H2-Ab1	0.164	0.0915179
5.96745e-217	0.731717	0.656	0.566	1.17034e-212	1	Cd72	0.09	0.0736498
0	0.716754	0.983	0.835	0	1	H2-Aa	0.148	0.0814081
0	0.714904	0.993	0.941	0	1	Cd74	0.052	0.0268873
2.84869e-256	0.701152	0.687	0.612	5.58685e-252	1	Hexb	0.075	0.0577367
3.35094e-222	0.700454	0.628	0.497	6.57185e-218	1	Ms4a7	0.131	0.116444
7.36106e-127	0.697967	0.675	0.668	1.44365e-122	1	Sltm	0.007	0.00521221
2.21441e-91	0.694178	0.477	0.438	4.34289e-87	1	Cx3cr1	0.039	0.042623
1.36509e-257	0.692407	0.664	0.536	2.67722e-253	1	Cxcl16	0.128	0.106667
1.38703e-40	0.691656	0.173	0.129	2.72025e-36	1	Tanc2	0.044	0.145695
6.3741e-128	0.669501	0.557	0.508	1.25009e-123	1	Adgre1	0.049	0.0460094
2.8243e-49	0.647881	0.308	0.265	5.53901e-45	1	Cttnbp2nl	0.043	0.0750436
1.19143e-103	0.628032	0.352	0.254	2.33662e-99	1	Mgl2	0.098	0.161716
1.40093e-26	0.627256	0.185	0.152	2.7475e-22	1	Clec4b1	0.033	0.0979228
7.95579e-91	0.619528	0.285	0.196	1.56029e-86	1	Mmp13	0.089	0.185031
3.05452e-50	0.618154	0.375	0.346	5.99053e-46	1	Pea15a	0.029	0.0402219
1.61524e-65	0.613823	0.416	0.369	3.1678e-61	1	C3ar1	0.047	0.0598726
1.02054e-99	0.613657	0.426	0.341	2.00149e-95	1	Mrc1	0.085	0.110821
2.64881e-47	0.61357	0.122	0.077	5.19484e-43	1	Col14a1	0.045	0.226131
8.51588e-27	0.612885	0.168	0.135	1.67013e-22	1	Lifr	0.033	0.108911
1.92503e-36	0.612242	0.126	0.086	3.77537e-32	1	Asb2	0.04	0.188679
5.55733e-36	0.605489	0.322	0.293	1.0899e-31	1	Rnase4	0.029	0.0471545
6.06964e-26	0.603121	0.254	0.229	1.19038e-21	1	Fgd2	0.025	0.0517598
2.42698e-16	0.598312	0.204	0.185	4.75979e-12	1	Dst	0.019	0.0488432
2.69417e-43	0.596971	0.425	0.426	5.28381e-39	1	Arrb2	0.001	0.00117509
3.77422e-59	0.596138	0.409	0.37	7.402e-55	1	Pltp	0.039	0.0500642
6.89693e-99	0.591787	0.513	0.464	1.35263e-94	1	Fcgr2b	0.049	0.0501535
3.98772e-15	0.589383	0.178	0.158	7.82072e-11	1	Ciita	0.02	0.0595238
2.97496e-176	0.588217	0.674	0.626	5.83449e-172	1	Ly86	0.048	0.0369231
6.80921e-44	0.586202	0.342	0.304	1.33542e-39	1	Dab2	0.038	0.0588235
3.93131e-96	0.583446	0.498	0.439	7.71008e-92	1	Trf	0.059	0.0629669
1.39233e-229	0.582802	0.72	0.626	2.73064e-225	1	Selenop	0.094	0.0698366
2.10981e-33	0.580172	0.304	0.276	4.13776e-29	1	Axl	0.028	0.0482759
6.15703e-29	0.576925	0.3	0.279	1.20752e-24	1	Gatm	0.021	0.0362694
7.84071e-128	0.573857	0.628	0.594	1.53772e-123	1	Plbd1	0.034	0.0278232
1.17942e-258	0.569679	0.834	0.838	2.31309e-254	1	Serinc3	0.004	0.00239234
2.15378e-20	0.56351	0.256	0.238	4.224e-16	1	Ckb	0.018	0.0364372
6.90147e-86	0.555496	0.525	0.5	1.35352e-81	1	H2-DMb1	0.025	0.0243902
7.19964e-20	0.551999	0.202	0.177	1.41199e-15	1	Scimp	0.025	0.0659631
3.01297e-18	0.550566	0.124	0.099	5.90903e-14	1	Cacna1a	0.025	0.112108
1.66078e-18	0.550199	0.288	0.281	3.25712e-14	1	P2ry6	0.007	0.0123023
7.79868e-25	0.549989	0.127	0.095	1.52948e-20	1	Slco2b1	0.032	0.144144
1.04695e-14	0.549449	0.197	0.179	2.05327e-10	1	Cyp27a1	0.018	0.0478723
1.05994e-130	0.544271	0.661	0.664	2.07876e-126	1	Unc93b1	0.003	0.00226415
1.45066e-13	0.544071	0.251	0.243	2.84503e-09	1	Ccr5	0.008	0.0161943
4.76473e-15	0.535144	0.288	0.285	9.34458e-11	1	Tgfbr2	0.003	0.0052356
1.14433e-12	0.532596	0.195	0.179	2.24426e-08	1	Zfhx3	0.016	0.0427807
4.86071e-117	0.518336	0.626	0.591	9.53283e-113	1	H2-DMa	0.035	0.0287592
4.10027e-18	0.516077	0.118	0.093	8.04144e-14	1	Arhgap22	0.025	0.118483
9.57516e-12	0.515771	0.15	0.132	1.87788e-07	1	Blnk	0.018	0.0638298
4.27022e-06	0.515763	0.283	0.301	0.0837475	1	Fnbp1	0.018	0.0308219
8.95681e-18	0.511917	0.36	0.367	1.75661e-13	1	Clec4a2	0.007	0.00962861
5.68915e-14	0.510132	0.169	0.148	1.11576e-09	1	Ccnd1	0.021	0.0662461
4.50203e-05	0.502491	0.165	0.162	0.882937	1	Cpq	0.003	0.00917431
4.07287e-19	0.502458	0.274	0.256	7.98771e-15	1	Cfh	0.018	0.0339623
0.000747345	0.498364	0.172	0.173	1	1	Slc29a3	0.001	0.00289855
1.73674e-10	0.497816	0.344	0.369	3.4061e-06	1	Vsir	0.025	0.0350631
1.99601e-22	0.497078	0.082	0.056	3.91458e-18	1	Adam23	0.026	0.188406
1.42059e-13	0.496329	0.255	0.245	2.78606e-09	1	St3gal6	0.01	0.02
2.87807e-17	0.495773	0.155	0.129	5.64447e-13	1	Pmepa1	0.026	0.0915493
1.14838e-05	0.494968	0.262	0.274	0.22522	1	Lacc1	0.012	0.0223881
3.69828e-06	0.488284	0.169	0.163	0.0725307	1	Frmd4b	0.006	0.0180723
2.53768e-07	0.488276	0.278	0.289	0.00497689	1	Sdc3	0.011	0.0194004
1.29392e-11	0.480979	0.266	0.26	2.53764e-07	1	Fcgrt	0.006	0.0114068
0	0.476572	0.968	0.866	0	1	Apoe	0.102	0.0556161
6.34933e-09	0.467177	0.127	0.113	0.000124523	1	Abca9	0.014	0.0583333
1.32294e-28	0.467004	0.472	0.504	2.59456e-24	1	Snx5	0.032	0.0327869
0.0039462	0.465614	0.138	0.138	1	1	Adap2	0	0
1.77481e-06	0.465354	0.174	0.168	0.0348077	1	Rab3il1	0.006	0.0175439
1.73587e-13	0.462329	0.445	0.501	3.40439e-09	1	Otulinl	0.056	0.0591966
4.86065e-07	0.457842	0.323	0.349	0.0095327	1	Rgs10	0.026	0.0386905
9.34276e-13	0.456403	0.37	0.389	1.8323e-08	1	Txnip	0.019	0.0250329
1.45017e-07	0.453037	0.164	0.153	0.00284408	1	Cd4	0.011	0.0347003
9.62598e-08	0.452903	0.393	0.443	0.00188785	1	Cyth4	0.05	0.0598086
4.36378e-84	0.45007	0.622	0.594	8.55825e-80	1	Aif1	0.028	0.0230263
8.25531e-13	0.444658	0.106	0.086	1.61903e-08	1	Ptgs1	0.02	0.104167
2.23154e-06	0.443624	0.172	0.166	0.0437649	1	Ntpcr	0.006	0.0177515
2.11982e-05	0.440533	0.126	0.117	0.415739	1	P2rx7	0.009	0.037037
0.00485512	0.438385	0.236	0.251	1	1	Itgb5	0.015	0.0308008
5.79051e-05	0.437608	0.247	0.257	1	1	Siglece	0.01	0.0198413
0.00147679	0.427627	0.216	0.224	1	1	Hpgds	0.008	0.0181818
1.1452e-07	0.427206	0.111	0.098	0.00224596	1	Cd79b	0.013	0.062201
9.56651e-09	0.426211	0.117	0.101	0.000187618	1	Tnfsf13b	0.016	0.0733945
0.00101321	0.424165	0.215	0.219	1	1	Stab1	0.004	0.00921659
2.22979e-10	0.421758	0.089	0.072	4.37305e-06	1	Gpr34	0.017	0.10559
6.27123e-06	0.417864	0.093	0.082	0.122991	1	Arap3	0.011	0.0628571
1.23295e-77	0.406028	0.641	0.606	2.41806e-73	1	Lgmn	0.035	0.0280674
0.000979712	0.405436	0.122	0.116	1	1	Plxdc2	0.006	0.0252101
6.29916e-26	0.403485	0.508	0.547	1.23539e-21	1	Ctsh	0.039	0.0369668
0.00103645	0.398815	0.096	0.09	1	1	Sesn1	0.006	0.0322581
1.09037e-07	0.397044	0.452	0.519	0.00213844	1	Rrbp1	0.067	0.069001
1.48505e-08	0.396987	0.266	0.261	0.000291248	1	Hpgd	0.005	0.00948767
0.000536677	0.39663	0.106	0.099	1	1	Stard9	0.007	0.0341463
4.19277e-10	0.396028	0.069	0.054	8.22286e-06	1	Tmem273	0.015	0.121951
4.59237e-10	0.394277	0.085	0.068	9.00656e-06	1	Sh2d1b1	0.017	0.111111
6.76354e-06	0.392329	0.101	0.09	0.132647	1	Fnbp1l	0.011	0.0575916
5.57177e-180	0.388991	0.908	0.918	1.09273e-175	1	Itm2b	0.01	0.00547645
6.03941e-10	0.386402	0.083	0.067	1.18445e-05	1	Tmem119	0.016	0.106667
1.59754e-05	0.379296	0.094	0.083	0.313309	1	Ctsf	0.011	0.0621469
2.80776e-27	0.378524	0.523	0.536	5.50658e-23	1	Ighm	0.013	0.0122757
2.33814e-08	0.377314	0.088	0.073	0.000458557	1	Itga6	0.015	0.0931677
4.98554e-05	0.376991	0.059	0.05	0.977764	1	Maml2	0.009	0.0825688
0.00987418	0.36894	0.243	0.257	1	1	Mef2c	0.014	0.028
1.55574e-17	0.365885	0.048	0.03	3.05111e-13	1	Plxna4	0.018	0.230769
0.00082752	0.364135	0.08	0.073	1	1	Abhd15	0.007	0.0457516
9.93312e-05	0.362114	0.16	0.153	1	1	Dnase1l3	0.007	0.0223642
0.000157421	0.35366	0.076	0.068	1	1	Adrb1	0.008	0.0555556
6.03166e-08	0.3522	0.076	0.062	0.00118293	1	Tlr12	0.014	0.101449
2.86905e-13	0.342926	0.529	0.584	5.62679e-09	1	Marcks	0.055	0.049416
0.00415738	0.337895	0.386	0.44	1	1	Ptms	0.054	0.0653753
1.76925e-08	0.335336	0.405	0.495	0.000346985	1	Cmss1	0.09	0.1
0.00207102	0.33508	0.213	0.259	1	1	Nisch	0.046	0.0974576
0.00562476	0.332251	0.073	0.067	1	1	Syne1	0.006	0.0428571
0.00305254	0.331089	0.172	0.205	1	1	Lpar6	0.033	0.0875332
3.17618e-29	0.327755	0.676	0.751	6.22912e-25	1	Fyb	0.075	0.0525578
2.31439e-12	0.325421	0.06	0.044	4.53898e-08	1	Serpinf1	0.016	0.153846
0.000537375	0.321396	0.226	0.28	1	1	Il10rb	0.054	0.106719
0.000139734	0.317177	0.268	0.336	1	1	Gns	0.068	0.112583
5.61998e-17	0.316886	0.562	0.618	1.10219e-12	1	Fcgr3	0.056	0.0474576
0.000597803	0.316573	0.068	0.06	1	1	Slc13a3	0.008	0.0625
5.34091e-06	0.315549	0.194	0.24	0.104746	1	Cdk8	0.046	0.105991
8.70015e-05	0.312989	0.076	0.066	1	1	H2-Ob	0.01	0.0704225
0.000193603	0.309226	0.119	0.144	1	1	Tlr1	0.025	0.095057
0.000376922	0.308552	0.427	0.477	1	1	Clec2d	0.05	0.0553097
0.000308786	0.30784	0.173	0.21	1	1	Dock10	0.037	0.0966057
2.59318e-15	0.302705	0.656	0.694	5.08574e-11	1	Jun	0.038	0.0281481
8.1481e-12	0.301524	0.035	0.023	1.59801e-07	1	Dlc1	0.012	0.206897
0.00195916	0.301408	0.091	0.108	1	1	Dennd1a	0.017	0.0854271
0.000145461	0.300349	0.199	0.246	1	1	Lat2	0.047	0.105618
6.8568e-08	0.297951	0.232	0.298	0.00134476	1	Tcirg1	0.066	0.124528
8.54225e-07	0.297184	0.125	0.157	0.0167531	1	Gab2	0.032	0.113475
0.00123036	0.293431	0.117	0.139	1	1	Akap8l	0.022	0.0859375
5.56141e-07	0.292569	0.183	0.233	0.010907	1	Lrrc25	0.05	0.120192
0.000134695	0.291812	0.158	0.193	1	1	Ivns1abp	0.035	0.0997151
3.62792e-07	0.290066	0.277	0.355	0.00711508	1	Ppt1	0.078	0.123418
6.60385e-06	0.289267	0.195	0.243	0.129515	1	Rock2	0.048	0.109589
1.35416e-08	0.287397	0.137	0.176	0.000265577	1	Arhgap15	0.039	0.124601
1.32015e-08	0.286813	0.216	0.28	0.000258907	1	Inpp5d	0.064	0.129032
0.00353508	0.283549	0.126	0.149	1	1	Cd33	0.023	0.0836364
6.88343e-05	0.281539	0.171	0.209	1	1	Cat	0.038	0.1
2.74025e-09	0.280387	0.183	0.237	5.37417e-05	1	Prex1	0.054	0.128571
0.000125584	0.27534	0.045	0.037	1	1	Ptprm	0.008	0.097561
3.76798e-05	0.27012	0.039	0.03	0.738976	1	Immp2l	0.009	0.130435
1.34934e-08	0.269581	0.043	0.032	0.000264632	1	Itga8	0.011	0.146667
0.000179133	0.2675	0.048	0.04	1	1	Zfp395	0.008	0.0909091
2.04375e-13	0.266568	0.2	0.267	4.0082e-09	1	Rp2	0.067	0.143469
8.97273e-15	0.266434	0.633	0.721	1.75973e-10	1	Pld4	0.088	0.0649926
9.2412e-07	0.263778	0.128	0.161	0.0181238	1	Tor3a	0.033	0.114187
0.00874726	0.26361	0.098	0.114	1	1	Stx16	0.016	0.0754717
2.10252e-10	0.262961	0.184	0.24	4.12346e-06	1	Taok3	0.056	0.132075
2.21693e-06	0.262237	0.246	0.303	0.0434785	1	Acp5	0.057	0.103825
0.000359274	0.261999	0.126	0.152	1	1	Rassf2	0.026	0.0935252
1.94875e-11	0.259373	0.186	0.245	3.82189e-07	1	Marchf1	0.059	0.136891
2.85457e-05	0.258193	0.129	0.159	0.559838	1	Swap70	0.03	0.104167
1.37323e-07	0.257646	0.163	0.207	0.00269317	1	Plxnd1	0.044	0.118919
0.000154703	0.257319	0.279	0.343	1	1	Gpr65	0.064	0.102894
6.68608e-50	0.256972	0.836	0.887	1.31127e-45	1	Rplp1	0.051	0.0295995
0.000136211	0.254274	0.148	0.178	1	1	Myo1e	0.03	0.0920245
4.24347e-05	0.253165	0.123	0.151	0.83223	1	Dpysl2	0.028	0.10219
1.36193e-07	0.252917	0.13	0.166	0.00267102	1	Ppp1r21	0.036	0.121622
1.25799e-08	0.250573	0.198	0.255	0.000246716	1	Tnfaip8	0.057	0.125828
1.05297e-09	0.250342	0.279	0.364	2.06508e-05	1	Asah1	0.085	0.132193
7.94207e-119	-0.250126	0.152	0.296	1.5576e-114	1	Sema4d	0.144	0.321429
1.62353e-43	-0.250226	0.01	0.039	3.18406e-39	1	Lcn2	0.029	0.591837
4.94643e-71	-0.250451	0.039	0.102	9.70093e-67	1	Isg15	0.063	0.446809
4.44816e-05	-0.250766	0.002	0.005	0.872373	1	Hbb-bt	0.003	0.428571
5.2811e-137	-0.251727	0.103	0.238	1.03573e-132	1	Rab8a	0.135	0.395894
8.06427e-140	-0.251765	0.112	0.254	1.58156e-135	1	Uqcrfs1	0.142	0.387978
1.69685e-90	-0.25189	0.037	0.109	3.32787e-86	1	Grk6	0.072	0.493151
3.29086e-137	-0.252163	0.178	0.345	6.45403e-133	1	Mrpl52	0.167	0.319312
2.90125e-149	-0.25246	0.165	0.336	5.68993e-145	1	Ndufa1	0.171	0.341317
6.26109e-63	-0.252732	0.008	0.045	1.22792e-58	1	Lck	0.037	0.698113
5.89971e-54	-0.252785	0.014	0.052	1.15705e-49	1	Slc40a1	0.038	0.575758
5.02494e-107	-0.252927	0.075	0.178	9.85491e-103	1	Raf1	0.103	0.407115
2.00704e-111	-0.253146	0.1	0.217	3.93621e-107	1	Bach1	0.117	0.369085
1.05954e-80	-0.253162	0.028	0.089	2.07797e-76	1	Ripk2	0.061	0.521368
7.33802e-79	-0.253248	0.028	0.089	1.43913e-74	1	Csgalnact2	0.061	0.521368
2.08795e-121	-0.253536	0.085	0.201	4.09489e-117	1	Ube2f	0.116	0.405594
7.22084e-99	-0.253802	0.028	0.1	1.41615e-94	1	Ubash3b	0.072	0.5625
2.61199e-58	-0.25417	0.125	0.212	5.12264e-54	1	H1f0	0.087	0.25816
8.40096e-98	-0.254287	0.071	0.166	1.6476e-93	1	Vrk1	0.095	0.400844
1.39687e-136	-0.2544	0.185	0.355	2.73954e-132	1	Syk	0.17	0.314815
4.78953e-79	-0.254407	0.038	0.104	9.39323e-75	1	Pag1	0.066	0.464789
1.33707e-111	-0.254669	0.069	0.172	2.62226e-107	1	Gsap	0.103	0.427386
1.35848e-104	-0.255818	0.054	0.143	2.66426e-100	1	Bcl3	0.089	0.451777
7.42491e-59	-0.256318	0.008	0.043	1.45617e-54	1	Megf9	0.035	0.686275
7.98861e-132	-0.256486	0.354	0.571	1.56673e-127	1	Capza2	0.217	0.234595
4.15407e-109	-0.256893	0.057	0.152	8.14696e-105	1	Mdm2	0.095	0.454545
6.69386e-109	-0.257015	0.173	0.316	1.3128e-104	1	Tlr2	0.143	0.292434
1.262e-127	-0.257157	0.331	0.539	2.47503e-123	1	Cox6a1	0.208	0.23908
3.91503e-101	-0.257238	0.042	0.123	7.67815e-97	1	Stom	0.081	0.490909
8.50492e-95	-0.257799	0.048	0.129	1.66799e-90	1	St3gal1	0.081	0.457627
1.69185e-40	-0.258319	0.123	0.19	3.31805e-36	1	Pf4	0.067	0.214058
1.62518e-129	-0.258405	0.079	0.197	3.1873e-125	1	Cript	0.118	0.427536
3.34738e-110	-0.258671	0.069	0.17	6.56488e-106	1	Hipk1	0.101	0.422594
5.93376e-107	-0.258964	0.069	0.168	1.16373e-102	1	Ybx3	0.099	0.417722
2.64324e-141	-0.259476	0.241	0.435	5.18392e-137	1	Pomp	0.194	0.286982
2.43323e-138	-0.259956	0.159	0.319	4.77205e-134	1	Tmed5	0.16	0.334728
3.38806e-141	-0.25996	0.353	0.573	6.64465e-137	1	Gabarap	0.22	0.237581
5.02626e-115	-0.259973	0.175	0.324	9.85749e-111	1	Dek	0.149	0.298597
8.96604e-117	-0.260501	0.091	0.206	1.75842e-112	1	Gm6377	0.115	0.387205
5.35931e-81	-0.261116	0.058	0.135	1.05107e-76	1	H2bc4	0.077	0.398964
2.65204e-77	-0.261837	0.096	0.186	5.20119e-73	1	Smpdl3b	0.09	0.319149
1.33147e-96	-0.262414	0.024	0.092	2.61127e-92	1	Coq10b	0.068	0.586207
2.28794e-148	-0.26252	0.231	0.428	4.48711e-144	1	Calm2	0.197	0.298938
4.12199e-143	-0.263369	0.099	0.236	8.08404e-139	1	Etf1	0.137	0.408955
2.40131e-141	-0.263531	0.155	0.317	4.70944e-137	1	Ssr3	0.162	0.34322
3.95397e-42	-0.264063	0.004	0.028	7.75453e-38	1	Rsad2	0.024	0.75
6.87948e-77	-0.265728	0.073	0.154	1.3492e-72	1	Arrdc3	0.081	0.356828
1.27166e-89	-0.266953	0.009	0.061	2.49398e-85	1	Vcl	0.052	0.742857
2.45531e-113	-0.267106	0.035	0.118	4.81536e-109	1	Gsto1	0.083	0.542484
2.11056e-139	-0.267334	0.098	0.232	4.13923e-135	1	Sec61b	0.134	0.406061
1.2885e-92	-0.267406	0.028	0.096	2.52701e-88	1	Higd1a	0.068	0.548387
3.93366e-108	-0.267498	0.063	0.16	7.71469e-104	1	Nin	0.097	0.434978
7.04187e-134	-0.268073	0.365	0.577	1.38105e-129	1	Cox6b1	0.212	0.225053
3.28828e-77	-0.268524	0.004	0.046	6.44897e-73	1	Mfsd6	0.042	0.84
6.21525e-97	-0.268688	0.011	0.068	1.21894e-92	1	Acot7	0.057	0.721519
2.16048e-139	-0.269365	0.089	0.218	4.23713e-135	1	Snx10	0.129	0.420195
7.72894e-142	-0.269784	0.114	0.258	1.5158e-137	1	Mapre1	0.144	0.387097
3.04619e-112	-0.269869	0.063	0.162	5.97419e-108	1	Casp4	0.099	0.44
6.49867e-126	-0.270239	0.099	0.225	1.27452e-121	1	N4bp1	0.126	0.388889
1.34373e-79	-0.270488	0.005	0.049	2.63533e-75	1	Sgms2	0.044	0.814815
4.02247e-87	-0.270494	0.023	0.085	7.88886e-83	1	Arhgef10l	0.062	0.574074
3.61293e-163	-0.270613	0.22	0.423	7.08569e-159	1	Eif5	0.203	0.315708
6.31308e-126	-0.270684	0.128	0.268	1.23812e-121	1	Tnfrsf1a	0.14	0.353535
1.2522e-141	-0.270938	0.196	0.374	2.45582e-137	1	Anp32a	0.178	0.312281
2.53819e-95	-0.271425	0.011	0.068	4.97789e-91	1	Stx11	0.057	0.721519
1.92758e-100	-0.272024	0.264	0.42	3.78037e-96	1	Fosb	0.156	0.22807
1.48246e-107	-0.27203	0.061	0.155	2.9074e-103	1	Rassf3	0.094	0.435185
1.16184e-152	-0.272069	0.237	0.438	2.2786e-148	1	Rbx1	0.201	0.297778
1.82191e-159	-0.272346	0.191	0.379	3.57313e-155	1	Atp5mpl	0.188	0.329825
4.16958e-106	-0.272349	0.042	0.125	8.17737e-102	1	Slamf7	0.083	0.497006
6.338e-134	-0.272584	0.237	0.422	1.24301e-129	1	Hck	0.185	0.280728
4.67874e-151	-0.273672	0.112	0.259	9.17594e-147	1	Rab11a	0.147	0.396226
2.69596e-107	-0.273706	0.051	0.141	5.28731e-103	1	Furin	0.09	0.46875
1.20544e-90	-0.273711	0.005	0.055	2.36412e-86	1	Mefv	0.05	0.833333
1.75498e-120	-0.273834	0.051	0.149	3.44187e-116	1	Ass1	0.098	0.49
1.73054e-87	-0.274606	0.031	0.099	3.39394e-83	1	Dock5	0.068	0.523077
2.25116e-111	-0.274813	0.045	0.133	4.41497e-107	1	Dnajc10	0.088	0.494382
2.26775e-76	-0.275103	0.008	0.053	4.44751e-72	1	Arhgap26.1	0.045	0.737705
3.57262e-74	-0.275166	0.012	0.06	7.00663e-70	1	Nr4a2	0.048	0.666667
6.9802e-107	-0.275473	0.03	0.107	1.36896e-102	1	Map2k3	0.077	0.562044
1.15815e-105	-0.275523	0.062	0.157	2.27135e-101	1	Tmem131	0.095	0.43379
3.86298e-55	-0.275602	0.494	0.601	7.57607e-51	1	Rgs1	0.107	0.0977169
6.67359e-102	-0.275847	0.701	0.84	1.30883e-97	1	Cyba	0.139	0.0902012
4.05459e-134	-0.276147	0.107	0.241	7.95186e-130	1	Kpna4	0.134	0.385057
6.27839e-33	-0.276388	0.002	0.019	1.23132e-28	1	Klrg1	0.017	0.809524
3.15011e-102	-0.276403	0.035	0.113	6.178e-98	1	Lyst	0.078	0.527027
2.43106e-78	-0.277974	0.03	0.092	4.76779e-74	1	Cblb	0.062	0.508197
8.46625e-67	-0.278357	0.017	0.064	1.6604e-62	1	Id3	0.047	0.580247
4.51696e-107	-0.279059	0.062	0.157	8.85866e-103	1	Ttc7	0.095	0.43379
2.23626e-97	-0.27921	0.723	0.863	4.38575e-93	1	Ly6e	0.14	0.0882724
3.18384e-80	-0.279309	0.002	0.041	6.24416e-76	1	Pdlim1	0.039	0.906977
6.12952e-143	-0.279415	0.047	0.155	1.20212e-138	1	Gng12	0.108	0.534653
5.45868e-50	-0.280075	0.004	0.032	1.07056e-45	1	Prc1	0.028	0.777778
1.98294e-32	-0.280361	0.004	0.024	3.88895e-28	1	Ubd	0.02	0.714286
2.44937e-129	-0.280594	0.068	0.18	4.80371e-125	1	Anxa4	0.112	0.451613
2.5459e-110	-0.280739	0.057	0.151	4.99302e-106	1	Rap2a	0.094	0.451923
4.3712e-97	-0.28075	0.036	0.112	8.57279e-93	1	Prkx	0.076	0.513514
9.82621e-147	-0.280955	0.093	0.229	1.92712e-142	1	Rbm7	0.136	0.42236
1.81678e-131	-0.281425	0.356	0.567	3.56307e-127	1	Sdcbp	0.211	0.228602
2.35733e-145	-0.281868	0.204	0.386	4.62319e-141	1	Myo1f	0.182	0.308475
2.52131e-59	-0.282307	0.028	0.077	4.9448e-55	1	H4c4	0.049	0.466667
2.44611e-46	-0.282802	0.004	0.03	4.79731e-42	1	Rrm2	0.026	0.764706
4.22276e-159	-0.283009	0.17	0.35	8.28168e-155	1	Hnrnpf	0.18	0.346154
2.23409e-159	-0.283197	0.12	0.278	4.3815e-155	1	Psma2	0.158	0.396985
2.5575e-104	-0.283387	0.036	0.115	5.01576e-100	1	Capn2	0.079	0.523179
2.50995e-136	-0.283645	0.06	0.171	4.92251e-132	1	Cisd2	0.111	0.480519
5.91866e-100	-0.284114	0.078	0.177	1.16077e-95	1	Cdkn1b	0.099	0.388235
1.86195e-134	-0.284352	0.108	0.243	3.65166e-130	1	Lims1	0.135	0.384615
5.15853e-115	-0.284613	0.085	0.196	1.01169e-110	1	Fam107b	0.111	0.395018
2.0701e-94	-0.284631	0.027	0.095	4.05988e-90	1	Tes	0.068	0.557377
6.12178e-44	-0.284799	0.004	0.028	1.2006e-39	1	Ube2c	0.024	0.75
4.47631e-89	-0.285043	0.048	0.125	8.77894e-85	1	Cyth3	0.077	0.445087
1.32244e-37	-0.28539	0.003	0.024	2.59357e-33	1	Prf1	0.021	0.777778
9.82574e-35	-0.28573	0.004	0.025	1.92702e-30	1	Gzmb	0.021	0.724138
2.06214e-154	-0.285814	0.189	0.373	4.04427e-150	1	Ptbp3	0.184	0.327402
1.3816e-125	-0.286436	0.079	0.194	2.70959e-121	1	Mknk2	0.115	0.421245
5.28009e-126	-0.286529	0.106	0.234	1.03553e-121	1	Evl	0.128	0.376471
1.68795e-155	-0.286598	0.15	0.318	3.31041e-151	1	Psmb3	0.168	0.358974
1.984e-159	-0.286717	0.262	0.476	3.89102e-155	1	Actr2	0.214	0.289973
1.36378e-93	-0.286767	0.021	0.085	2.67465e-89	1	Sephs2	0.064	0.603774
1.4202e-85	-0.287247	0.012	0.065	2.7853e-81	1	Srxn1	0.053	0.688312
2.83388e-168	-0.287865	0.19	0.384	5.5578e-164	1	Mdh2	0.194	0.337979
1.23315e-151	-0.288221	0.221	0.414	2.41846e-147	1	Cox7a2	0.193	0.303937
2.34891e-27	-0.288242	0.029	0.058	4.60669e-23	1	Car2	0.029	0.333333
1.26237e-111	-0.288335	0.059	0.156	2.47577e-107	1	Bcl2a1d	0.097	0.451163
7.00148e-155	-0.288416	0.137	0.298	1.37313e-150	1	Rab10	0.161	0.370115
8.31623e-158	-0.288717	0.094	0.236	1.63098e-153	1	Ndufa11	0.142	0.430303
6.44354e-139	-0.289405	0.085	0.211	1.26371e-134	1	Ppp1r15b	0.126	0.425676
9.17241e-139	-0.289506	0.132	0.28	1.79889e-134	1	Mif	0.148	0.359223
7.05351e-112	-0.289554	0.059	0.156	1.38333e-107	1	Mfsd14b	0.097	0.451163
6.80995e-98	-0.290526	0.031	0.104	1.33557e-93	1	Klf10	0.073	0.540741
3.79007e-58	-0.291479	0.002	0.033	7.43309e-54	1	Birc5	0.031	0.885714
5.63691e-72	-0.291565	0.023	0.077	1.10551e-67	1	H2ax	0.054	0.54
5.23928e-101	-0.291656	0.059	0.149	1.02753e-96	1	Svil	0.09	0.432692
2.15424e-123	-0.292139	0.062	0.166	4.22489e-119	1	Bnip3l	0.104	0.45614
1.00207e-165	-0.292592	0.151	0.326	1.96526e-161	1	Kif5b	0.175	0.366876
3.49786e-150	-0.292675	0.137	0.296	6.85999e-146	1	Smdt1	0.159	0.367206
2.19601e-113	-0.292866	0.046	0.136	4.30681e-109	1	Acot9	0.09	0.494505
4.29471e-94	-0.293406	0.025	0.091	8.42279e-90	1	Arid5a	0.066	0.568966
1.74632e-103	-0.29342	0.025	0.097	3.42489e-99	1	Septin11	0.072	0.590164
9.20324e-133	-0.293448	0.392	0.607	1.80494e-128	1	Capzb	0.215	0.215215
1.34027e-142	-0.295202	0.157	0.319	2.62855e-138	1	Zfp706	0.162	0.340336
9.7979e-79	-0.296484	0.606	0.797	1.92156e-74	1	Ptma	0.191	0.136137
4.56549e-81	-0.297299	0.045	0.116	8.95385e-77	1	Ets1	0.071	0.440994
1.62369e-95	-0.297983	0.041	0.117	3.18438e-91	1	Plagl2	0.076	0.481013
3.6905e-142	-0.298229	0.059	0.172	7.23781e-138	1	Cib1	0.113	0.489177
1.34898e-111	-0.300098	0.035	0.118	2.64563e-107	1	Pfkp	0.083	0.542484
1.4788e-103	-0.300283	0.019	0.085	2.90023e-99	1	Tuba4a	0.066	0.634615
9.49254e-108	-0.300339	0.034	0.114	1.86168e-103	1	Rhoq	0.08	0.540541
3.05708e-168	-0.300698	0.217	0.421	5.99554e-164	1	Chmp4b	0.204	0.319749
5.88924e-99	-0.301201	0.057	0.145	1.155e-94	1	Tent5c	0.088	0.435644
4.1919e-99	-0.30143	0.075	0.172	8.22116e-95	1	Smc4	0.097	0.392713
3.6551e-152	-0.301453	0.187	0.367	7.16838e-148	1	Serp1	0.18	0.32491
8.63028e-86	-0.301829	0.01	0.061	1.69257e-81	1	Mtus1	0.051	0.71831
2.06244e-156	-0.301932	0.163	0.337	4.04485e-152	1	Psme2	0.174	0.348
2.295e-135	-0.302639	0.097	0.227	4.50095e-131	1	Gng5	0.13	0.401235
3.19469e-138	-0.303005	0.114	0.255	6.26543e-134	1	Aldh2	0.141	0.382114
7.04761e-159	-0.303154	0.195	0.382	1.38218e-154	1	Uqcrb	0.187	0.32409
3.26812e-133	-0.303335	0.094	0.221	6.40945e-129	1	Ppp2r5c	0.127	0.403175
3.22221e-123	-0.303391	0.039	0.131	6.31939e-119	1	Dusp3	0.092	0.541176
2.18124e-105	-0.304422	0.026	0.099	4.27784e-101	1	Tubb4b	0.073	0.584
2.2875e-159	-0.304609	0.173	0.352	4.48625e-155	1	Adipor1	0.179	0.340952
4.77171e-105	-0.305959	0.062	0.155	9.35827e-101	1	Bcl6	0.093	0.428571
7.29014e-73	-0.306626	0.01	0.054	1.42974e-68	1	Rgcc	0.044	0.6875
9.53243e-147	-0.307128	0.1	0.238	1.8695e-142	1	Dbnl	0.138	0.408284
1.19061e-174	-0.307335	0.206	0.407	2.33502e-170	1	Ubl5	0.201	0.327896
4.23042e-137	-0.308821	0.07	0.187	8.2967e-133	1	Nfkbib	0.117	0.455253
5.07119e-165	-0.308981	0.257	0.47	9.94563e-161	1	Slc25a3	0.213	0.292985
6.85538e-123	-0.309548	0.106	0.232	1.34448e-118	1	Nlrp3	0.126	0.372781
8.80158e-138	-0.31004	0.12	0.262	1.72617e-133	1	Hk3	0.142	0.371728
5.24071e-153	-0.310156	0.17	0.342	1.02781e-148	1	Psmb6	0.172	0.335938
7.67802e-81	-0.310617	0.029	0.09	1.50581e-76	1	Cd40	0.061	0.512605
8.93411e-150	-0.310776	0.073	0.198	1.75216e-145	1	Cd84	0.125	0.461255
3.22432e-99	-0.311142	0.042	0.121	6.32353e-95	1	Ezh2	0.079	0.484663
1.71319e-167	-0.311346	0.155	0.333	3.35991e-163	1	Atp5g3	0.178	0.364754
9.33172e-114	-0.312048	0.056	0.151	1.83014e-109	1	Nedd9	0.095	0.458937
1.30594e-152	-0.312301	0.114	0.263	2.56122e-148	1	Ciao2a	0.149	0.395225
2.22302e-92	-0.31252	0.046	0.124	4.35979e-88	1	Serpinb6a	0.078	0.458824
2.53682e-102	-0.312944	0.027	0.099	4.97521e-98	1	Vps37b	0.072	0.571429
1.8603e-85	-0.313386	0.023	0.083	3.64842e-81	1	Tmc6	0.06	0.566038
9.07022e-132	-0.313545	0.065	0.177	1.77885e-127	1	Traf5	0.112	0.46281
2.10045e-85	-0.313818	0.008	0.057	4.11939e-81	1	Rgs18	0.049	0.753846
3.29221e-57	-0.313941	0.006	0.04	6.45669e-53	1	G0s2	0.034	0.73913
5.07436e-159	-0.314475	0.196	0.385	9.95183e-155	1	Atp6v1g1	0.189	0.325301
5.15751e-119	-0.315165	0.021	0.098	1.01149e-114	1	Ddhd1	0.077	0.647059
2.23424e-99	-0.315387	0.016	0.079	4.38178e-95	1	Bri3bp	0.063	0.663158
4.18168e-96	-0.315728	0.012	0.071	8.20111e-92	1	Rab11fip1	0.059	0.710843
4.85956e-117	-0.315794	0.025	0.103	9.53057e-113	1	Gla	0.078	0.609375
5.61742e-158	-0.316197	0.219	0.41	1.10169e-153	1	Jpt1	0.191	0.303657
7.2876e-141	-0.316541	0.213	0.393	1.42924e-136	1	Limd2	0.18	0.29703
2.39499e-143	-0.316603	0.066	0.184	4.69706e-139	1	Emd	0.118	0.472
3.12997e-151	-0.316664	0.191	0.369	6.13851e-147	1	Banf1	0.178	0.317857
2.60184e-161	-0.317235	0.155	0.328	5.10272e-157	1	Tkt	0.173	0.358178
1.1966e-146	-0.317267	0.23	0.419	2.34678e-142	1	Apbb1ip	0.189	0.291217
1.4098e-154	-0.318026	0.193	0.376	2.7649e-150	1	Sh3bgrl	0.183	0.321617
1.43465e-153	-0.318884	0.29	0.5	2.81363e-149	1	Atp6v0e	0.21	0.265823
5.02461e-159	-0.320019	0.151	0.319	9.85426e-155	1	Mtpn	0.168	0.357447
2.95275e-149	-0.320162	0.339	0.554	5.79094e-145	1	Arpc3	0.215	0.240761
6.6238e-83	-0.320274	0.013	0.066	1.29906e-78	1	Heg1	0.053	0.670886
3.69437e-48	-0.321114	0.007	0.036	7.2454e-44	1	Scnn1a	0.029	0.674419
1.60635e-79	-0.322332	0.001	0.04	3.15038e-75	1	Cd177	0.039	0.95122
1.15149e-127	-0.322336	0.035	0.126	2.25829e-123	1	Dram1	0.091	0.565217
3.95618e-112	-0.322339	0.03	0.108	7.75886e-108	1	Gk	0.078	0.565217
4.92411e-137	-0.322454	0.09	0.216	9.65717e-133	1	Rab20	0.126	0.411765
2.10859e-176	-0.322459	0.263	0.484	4.13537e-172	1	Ube2d3	0.221	0.29585
6.26469e-134	-0.323401	0.098	0.227	1.22863e-129	1	Arhgef1	0.129	0.396923
0.00183724	-0.32342	0.096	0.109	1	1	Mmp12	0.013	0.0634146
7.70166e-168	-0.324202	0.215	0.416	1.51045e-163	1	Snrpb	0.201	0.318542
3.94518e-164	-0.324823	0.096	0.243	7.73729e-160	1	Soat1	0.147	0.433628
4.68879e-34	-0.325121	0.009	0.032	9.19565e-30	1	Ccdc162	0.023	0.560976
8.56569e-168	-0.325178	0.274	0.491	1.6799e-163	1	Eif4a1	0.217	0.28366
5.02289e-156	-0.325282	0.606	0.802	9.8509e-152	1	Zfp36	0.196	0.139205
9.80597e-111	-0.326368	0.025	0.101	1.92315e-106	1	Prkd3	0.076	0.603175
2.51252e-131	-0.327385	0.141	0.288	4.92755e-127	1	Nfam1	0.147	0.342657
3.95933e-155	-0.327868	0.053	0.169	7.76504e-151	1	Ube2a	0.116	0.522523
2.60852e-175	-0.328017	0.165	0.351	5.11583e-171	1	Myl6	0.186	0.360465
3.80516e-148	-0.329029	0.109	0.253	7.46269e-144	1	Ran	0.144	0.39779
4.01917e-157	-0.329921	0.086	0.222	7.88239e-153	1	Rexo2	0.136	0.441558
1.37431e-156	-0.330194	0.131	0.289	2.6953e-152	1	Smc6	0.158	0.37619
3.49679e-129	-0.332095	0.008	0.079	6.85791e-125	1	Hpse	0.071	0.816092
1.02263e-152	-0.33234	0.088	0.222	2.00558e-148	1	Slc16a10	0.134	0.432258
1.20527e-132	-0.333222	0.063	0.173	2.36378e-128	1	G6pdx	0.11	0.466102
4.74762e-154	-0.333664	0.24	0.435	9.31103e-150	1	Ncf4	0.195	0.288889
1.17637e-146	-0.334817	0.074	0.199	2.3071e-142	1	Pgd	0.125	0.457875
1.61574e-125	-0.335414	0.016	0.091	3.16879e-121	1	Tmem38b	0.075	0.700935
3.662e-116	-0.335497	0.031	0.113	7.18191e-112	1	Lrrc8c	0.082	0.569444
4.76362e-84	-0.336126	0.008	0.056	9.3424e-80	1	Slc7a11	0.048	0.75
4.07051e-133	-0.336422	0.187	0.349	7.98308e-129	1	Ms4a6d	0.162	0.302239
2.30226e-110	-0.336726	0.051	0.141	4.51518e-106	1	Arhgef3	0.09	0.46875
5.81495e-92	-0.33743	0.009	0.063	1.14043e-87	1	Gadd45a	0.054	0.75
3.27932e-92	-0.337583	0.001	0.046	6.4314e-88	1	Ceacam2	0.045	0.957447
2.81784e-152	-0.337812	0.207	0.39	5.52634e-148	1	Cd300a	0.183	0.306533
5.10698e-112	-0.337917	0.504	0.686	1.00158e-107	1	Ms4a6c	0.182	0.152941
3.19196e-94	-0.338783	0.025	0.092	6.26007e-90	1	Zfyve9	0.067	0.57265
1.53124e-176	-0.339183	0.274	0.498	3.00306e-172	1	Eif4g2	0.224	0.290155
1.32964e-141	-0.339917	0.47	0.683	2.60769e-137	1	Klf6	0.213	0.184735
1.4598e-142	-0.340758	0.066	0.183	2.86296e-138	1	Tiparp	0.117	0.46988
1.3529e-124	-0.341978	0.039	0.131	2.65331e-120	1	Nfkbid	0.092	0.541176
8.68637e-152	-0.342504	0.374	0.595	1.70357e-147	1	Iqgap1	0.221	0.22807
5.88688e-182	-0.342743	0.147	0.328	1.15454e-177	1	1810037I17Rik	0.181	0.381053
6.49952e-78	-0.342743	0.009	0.055	1.27469e-73	1	Thbd	0.046	0.71875
4.20815e-162	-0.345333	0.308	0.526	8.25303e-158	1	Cox6c	0.218	0.261391
1.35118e-94	-0.345389	0.022	0.087	2.64994e-90	1	Osgin2	0.065	0.59633
5.77034e-173	-0.346055	0.127	0.292	1.13168e-168	1	Bax	0.165	0.393795
1.48269e-123	-0.347385	0.36	0.55	2.90786e-119	1	Alox5ap	0.19	0.208791
1.36364e-169	-0.347649	0.09	0.236	2.67437e-165	1	Ssu72	0.146	0.447853
1.66656e-127	-0.348362	0.048	0.147	3.26845e-123	1	Map4k4	0.099	0.507692
9.38354e-163	-0.348516	0.535	0.762	1.8403e-158	1	Pabpc1	0.227	0.175019
1.98127e-176	-0.348972	0.195	0.391	3.88567e-172	1	Tax1bp1	0.196	0.334471
1.26659e-180	-0.350406	0.155	0.338	2.48404e-176	1	Tmem14c	0.183	0.371197
1.43469e-134	-0.35066	0.961	0.984	2.81371e-130	1	Ftl1	0.023	0.0118252
6.24288e-117	-0.350696	0.047	0.14	1.22435e-112	1	Hip1	0.093	0.497326
1.00614e-145	-0.351475	0.059	0.174	1.97325e-141	1	Osbpl8	0.115	0.493562
9.11708e-151	-0.351752	0.071	0.196	1.78804e-146	1	Asap1	0.125	0.468165
5.35402e-204	-0.35221	0.359	0.609	1.05003e-199	1	Ier2	0.25	0.258264
1.31038e-137	-0.353582	0.055	0.163	2.56991e-133	1	Tubb6	0.108	0.495413
7.73763e-181	-0.354571	0.136	0.31	1.5175e-176	1	Atp6v1a	0.174	0.390135
7.76518e-168	-0.354761	0.148	0.32	1.52291e-163	1	Mapkapk2	0.172	0.367521
1.48809e-164	-0.355266	0.1	0.248	2.91844e-160	1	Csf2rb	0.148	0.425287
2.7774e-144	-0.355592	0.184	0.352	5.44704e-140	1	Irf1	0.168	0.313433
2.01987e-111	-0.356531	0.01	0.073	3.96138e-107	1	Adam8	0.063	0.759036
3.12483e-122	-0.356668	0.012	0.083	6.12842e-118	1	Cdkn2d	0.071	0.747368
1.77941e-166	-0.356887	0.119	0.277	3.48979e-162	1	Cdc42se1	0.158	0.39899
4.52428e-171	-0.357442	0.175	0.36	8.87302e-167	1	Gmfg	0.185	0.345794
4.85522e-104	-0.357924	0.021	0.09	9.52206e-100	1	Rbpms	0.069	0.621622
6.94904e-17	-0.358036	0.952	0.961	1.36285e-12	1	Fth1	0.009	0.00470465
3.53718e-123	-0.358546	0.085	0.2	6.93712e-119	1	Cd82	0.115	0.403509
3.09131e-112	-0.358735	0.042	0.128	6.06267e-108	1	Sirpb1b	0.086	0.505882
1.32204e-168	-0.359273	0.184	0.371	2.59279e-164	1	Litaf	0.187	0.336937
2.47411e-106	-0.361148	0.012	0.074	4.85222e-102	1	Sort1	0.062	0.72093
2.03337e-145	-0.361744	0.091	0.223	3.98784e-141	1	Stk38	0.132	0.420382
4.48478e-178	-0.364096	0.529	0.752	8.79555e-174	1	Arpc2	0.223	0.174083
4.95324e-117	-0.364563	0.007	0.071	9.7143e-113	1	Cdc42ep2	0.064	0.820513
1.49813e-91	-0.364927	0.004	0.051	2.93812e-87	1	Upp1	0.047	0.854545
2.4567e-41	-0.366238	0.002	0.024	4.81808e-37	1	Ncr1	0.022	0.846154
3.15967e-64	-0.366616	0.059	0.125	6.19675e-60	1	Iigp1	0.066	0.358696
4.87094e-52	-0.366817	0.009	0.041	9.55288e-48	1	Il10	0.032	0.64
5.60993e-178	-0.367381	0.162	0.345	1.10022e-173	1	Lcp2	0.183	0.360947
1.6068e-122	-0.367843	0.013	0.085	3.15126e-118	1	Maff	0.072	0.734694
6.72654e-159	-0.368078	0.134	0.293	1.31921e-154	1	Pde4b	0.159	0.372365
1.29754e-178	-0.368349	0.12	0.286	2.54474e-174	1	Rbms1	0.166	0.408867
2.61742e-114	-0.368636	0.022	0.096	5.13328e-110	1	Gm15448	0.074	0.627119
6.25951e-116	-0.368759	0.017	0.089	1.22761e-111	1	Cks2	0.072	0.679245
6.43565e-49	-0.370323	0.012	0.046	1.26216e-44	1	Cbr2	0.034	0.586207
1.23156e-149	-0.370692	0.493	0.706	2.41533e-145	1	Psma7	0.213	0.177648
3.87953e-163	-0.373216	0.335	0.556	7.60854e-159	1	Nfe2l2	0.221	0.248036
6.09619e-179	-0.374147	0.62	0.809	1.19559e-174	1	Cfl1	0.189	0.13226
8.5807e-174	-0.374353	0.124	0.289	1.68285e-169	1	Macroh2a1	0.165	0.399516
9.4607e-38	-0.374499	0.004	0.027	1.85543e-33	1	Gm15056	0.023	0.741935
1.83991e-186	-0.375158	0.21	0.416	3.60844e-182	1	Shisa5	0.206	0.329073
4.69164e-110	-0.376056	0.03	0.108	9.20123e-106	1	4930523C07Rik	0.078	0.565217
2.72111e-140	-0.377287	0.14	0.289	5.33665e-136	1	Cfp	0.149	0.347319
1.16015e-30	-0.377913	0.006	0.026	2.27528e-26	1	Lyz1	0.02	0.625
1.5694e-88	-0.378632	0.107	0.207	3.07791e-84	1	Lpl	0.1	0.318471
6.54115e-118	-0.380179	0.013	0.083	1.28285e-113	1	Gm5150	0.07	0.729167
5.55902e-78	-0.380214	0.016	0.068	1.09024e-73	1	Hal	0.052	0.619048
8.52348e-119	-0.380434	0.044	0.136	1.67163e-114	1	Irak3	0.092	0.511111
8.37792e-143	-0.381224	0.041	0.143	1.64308e-138	1	Me2	0.102	0.554348
6.92163e-149	-0.384405	0.333	0.541	1.35747e-144	1	Gm2a	0.208	0.237986
8.0014e-128	-0.385233	0.157	0.302	1.56924e-123	1	Pilra	0.145	0.315904
6.08981e-58	-0.385328	0.506	0.618	1.19433e-53	1	Cd14	0.112	0.0996441
2.28804e-177	-0.385438	0.365	0.591	4.4873e-173	1	Btg2	0.226	0.236402
2.78885e-199	-0.3879	0.222	0.441	5.46949e-195	1	Pitpna	0.219	0.330317
1.19385e-146	-0.388449	0.031	0.129	2.34137e-142	1	Gch1	0.098	0.6125
1.29211e-71	-0.389299	0.011	0.056	2.53409e-67	1	Ifitm1	0.045	0.671642
4.09058e-157	-0.390138	0.225	0.411	8.02244e-153	1	Ppp1r15a	0.186	0.292453
5.90346e-197	-0.390585	0.29	0.523	1.15779e-192	1	Eif5a	0.233	0.286593
2.08528e-171	-0.391932	0.073	0.21	4.08966e-167	1	Diaph1	0.137	0.484099
4.12904e-67	-0.39198	0.004	0.041	8.09787e-63	1	Il1a	0.037	0.822222
8.85368e-69	-0.394338	0.393	0.519	1.73638e-64	1	Mt1	0.126	0.138158
9.08498e-156	-0.394501	0.153	0.317	1.78175e-151	1	Fmnl1	0.164	0.348936
1.13766e-133	-0.395436	0.009	0.082	2.23117e-129	1	Ikbke	0.073	0.802198
1.90888e-133	-0.395649	0.054	0.158	3.7437e-129	1	Gpcpd1	0.104	0.490566
6.8434e-112	-0.395863	0.06	0.155	1.34213e-107	1	Ltb	0.095	0.44186
2.46518e-177	-0.396286	0.329	0.552	4.83471e-173	1	Sh3bgrl3	0.223	0.253121
2.73763e-175	-0.396541	0.154	0.331	5.36903e-171	1	Rnf149	0.177	0.364948
3.21762e-114	-0.397447	0.073	0.177	6.3104e-110	1	Tnf	0.104	0.416
3.63462e-181	-0.398275	0.333	0.565	7.12822e-177	1	Cd47	0.232	0.258352
2.37742e-14	-0.399002	0.018	0.034	4.66259e-10	1	Gm10800	0.016	0.307692
1.31511e-108	-0.399582	0.338	0.5	2.57919e-104	1	Cd83	0.162	0.193317
2.56435e-114	-0.400057	0.035	0.118	5.02921e-110	1	Unc119	0.083	0.542484
3.2472e-173	-0.400937	0.029	0.137	6.3684e-169	1	Gsr	0.108	0.650602
4.78179e-123	-0.401105	0.062	0.165	9.37805e-119	1	Samd9l	0.103	0.453744
8.0358e-155	-0.402027	0.095	0.233	1.57598e-150	1	Rel	0.138	0.420732
1.69357e-123	-0.402126	0.02	0.097	3.32144e-119	1	Ms4a4a	0.077	0.65812
2.02506e-73	-0.402146	0.004	0.044	3.97154e-69	1	Mmp9	0.04	0.833333
4.82593e-166	-0.402231	0.053	0.175	9.46461e-162	1	Azin1	0.122	0.535088
3.65134e-186	-0.402955	0.131	0.305	7.16101e-182	1	Kdm6b	0.174	0.399083
5.72625e-165	-0.403119	0.089	0.23	1.12303e-160	1	Kras	0.141	0.442006
2.4086e-64	-0.404783	0.004	0.039	4.72375e-60	1	Pclaf	0.035	0.813953
1.6832e-121	-0.404925	0.02	0.097	3.30109e-117	1	Camkk2	0.077	0.65812
2.02249e-179	-0.40689	0.054	0.183	3.9665e-175	1	Ehd1	0.129	0.544304
1.23283e-40	-0.407867	0.005	0.03	2.41782e-36	1	Pla2g2d	0.025	0.714286
2.43504e-143	-0.408007	0.013	0.093	4.7756e-139	1	Plec	0.08	0.754717
5.52275e-105	-0.409251	0.009	0.068	1.08312e-100	1	Mdm1	0.059	0.766234
9.71669e-120	-0.409295	0.01	0.078	1.90564e-115	1	Ripor2	0.068	0.772727
4.25723e-173	-0.410851	0.461	0.684	8.34928e-169	1	Arhgdib	0.223	0.19476
4.02954e-161	-0.411874	0.049	0.165	7.90273e-157	1	Rab32	0.116	0.542056
1.77534e-128	-0.412461	0.009	0.08	3.48179e-124	1	Adssl1	0.071	0.797753
2.04154e-108	-0.413177	0.003	0.058	4.00387e-104	1	Ltb4r1	0.055	0.901639
2.192e-190	-0.414683	0.135	0.313	4.29895e-186	1	Atp6v1b2	0.178	0.397321
1.23472e-182	-0.415406	0.11	0.272	2.42153e-178	1	Stat3	0.162	0.424084
2.07444e-44	-0.415612	0.556	0.641	4.0684e-40	1	Ccl4	0.085	0.0710109
1.50058e-184	-0.415963	0.169	0.358	2.94293e-180	1	H2az1	0.189	0.358634
4.57057e-120	-0.416071	0.159	0.302	8.96381e-116	1	Tubb5	0.143	0.310195
2.46917e-199	-0.416388	0.318	0.557	4.84254e-195	1	Sub1	0.239	0.273143
2.36466e-122	-0.416947	0.028	0.11	4.63756e-118	1	Spata13	0.082	0.594203
1.3308e-201	-0.418724	0.558	0.776	2.60996e-197	1	Junb	0.218	0.163418
2.03955e-64	-0.41877	0.009	0.049	3.99997e-60	1	Tnfsf9	0.04	0.689655
3.83503e-154	-0.419414	0.104	0.246	7.52127e-150	1	Klf3	0.142	0.405714
2.90461e-133	-0.420109	0.087	0.208	5.69652e-129	1	Pmaip1	0.121	0.410169
1.51528e-211	-0.4222	0.227	0.451	2.97176e-207	1	Zfand5	0.224	0.330383
1.78756e-167	-0.422369	0.158	0.329	3.50576e-163	1	Ftl1-ps1	0.171	0.351129
2.01747e-83	-0.422701	0.002	0.045	3.95666e-79	1	4931408C20Rik	0.043	0.914894
1.05755e-197	-0.422873	0.386	0.626	2.07407e-193	1	Rhoa	0.24	0.237154
2.07043e-143	-0.423893	0.008	0.084	4.06053e-139	1	Slc2a6	0.076	0.826087
1.16512e-200	-0.426501	0.209	0.421	2.28504e-196	1	Rap1a	0.212	0.336508
2.29353e-130	-0.427369	0.031	0.12	4.49807e-126	1	Vat1	0.089	0.589404
3.57014e-102	-0.427462	0.012	0.073	7.00177e-98	1	Hsd11b1	0.061	0.717647
2.27827e-135	-0.429654	0.02	0.103	4.46815e-131	1	Agpat4	0.083	0.674797
6.42881e-83	-0.429769	0.007	0.054	1.26082e-78	1	AA467197	0.047	0.770492
3.40977e-150	-0.4309	0.031	0.129	6.68723e-146	1	Gyg	0.098	0.6125
3.8837e-225	-0.433821	0.228	0.461	7.6167e-221	1	Ostf1	0.233	0.338171
4.82549e-103	-0.434206	0.054	0.141	9.46375e-99	1	Pecam1	0.087	0.446154
2.52953e-141	-0.435152	0.087	0.212	4.96092e-137	1	Mmp14	0.125	0.41806
3.30444e-172	-0.436879	0.104	0.255	6.48067e-168	1	Aprt	0.151	0.420613
6.95537e-103	-0.437141	0.008	0.065	1.36409e-98	1	L1cam	0.057	0.780822
2.19389e-93	-0.437146	0.003	0.052	4.30265e-89	1	Vcan	0.049	0.890909
2.07051e-116	-0.438311	0.006	0.068	4.06069e-112	1	Tnip3	0.062	0.837838
3.3078e-143	-0.439203	0.017	0.101	6.48725e-139	1	Gpr35	0.084	0.711864
6.74175e-153	-0.442582	0.029	0.128	1.32219e-148	1	Fosl2	0.099	0.630573
3.80323e-82	-0.443633	0.006	0.052	7.4589e-78	1	Slfn4	0.046	0.793103
2.58213e-219	-0.445149	0.241	0.472	5.06408e-215	1	Cox5a	0.231	0.323983
1.81009e-166	-0.445779	0.072	0.204	3.54994e-162	1	Ppp1cb	0.132	0.478261
1.55326e-203	-0.447359	0.095	0.26	3.04626e-199	1	Cmpk1	0.165	0.464789
1.12553e-90	-0.447697	0.016	0.074	2.20738e-86	1	Slc12a2	0.058	0.644444
6.10639e-139	-0.448252	0.034	0.129	1.19759e-134	1	Malt1	0.095	0.582822
6.50092e-194	-0.448397	0.099	0.26	1.27496e-189	1	Cnn2	0.161	0.448468
9.86428e-212	-0.448684	0.187	0.396	1.93458e-207	1	Ldha	0.209	0.358491
0	-0.449718	0.975	0.993	0	1	Actb	0.018	0.00914634
1.79494e-230	-0.45059	0.744	0.897	3.52024e-226	1	Pfn1	0.153	0.0932358
5.87989e-156	-0.453722	0.08	0.21	1.15316e-151	1	B4galnt1	0.13	0.448276
8.04821e-170	-0.454284	0.038	0.151	1.57842e-165	1	Septin9	0.113	0.597884
2.64026e-111	-0.454531	0.006	0.066	5.17808e-107	1	Acod1	0.06	0.833333
1.94337e-132	-0.454631	0.002	0.067	3.81133e-128	1	Nfe2	0.065	0.942029
6.30472e-146	-0.454991	0.225	0.407	1.23648e-141	1	Tuba1b	0.182	0.287975
1.72583e-117	-0.456428	0.016	0.088	3.38471e-113	1	Slfn1	0.072	0.692308
3.04907e-163	-0.457149	0.483	0.693	5.97983e-159	1	Sat1	0.21	0.178571
6.98029e-149	-0.458975	0.325	0.514	1.36897e-144	1	Nfkbiz	0.189	0.225268
3.73505e-139	-0.459195	0.057	0.166	7.32518e-135	1	Itgb7	0.109	0.488789
6.40637e-100	-0.460503	0.002	0.052	1.25642e-95	1	Mmp8	0.05	0.925926
3.59599e-118	-0.460787	0.116	0.238	7.05245e-114	1	Ly6a	0.122	0.344633
2.13333e-141	-0.461586	0.024	0.113	4.18389e-137	1	Lmnb1	0.089	0.649635
2.17468e-123	-0.462631	0.009	0.077	4.26498e-119	1	Ccdc88c	0.068	0.790698
2.66038e-146	-0.463122	0.412	0.594	5.21754e-142	1	Atf3	0.182	0.180915
3.21949e-149	-0.467209	0.046	0.154	6.31407e-145	1	H1f2	0.108	0.54
1.18641e-223	-0.46957	0.169	0.378	2.32679e-219	1	Vasp	0.209	0.382084
4.3583e-74	-0.469692	0.011	0.056	8.5475e-70	1	Stmn1	0.045	0.671642
1.32261e-197	-0.471307	0.713	0.876	2.59391e-193	1	H3f3b	0.163	0.10258
2.52067e-123	-0.471358	0.005	0.069	4.94354e-119	1	Trem1	0.064	0.864865
2.98877e-197	-0.472049	0.263	0.484	5.86158e-193	1	Atp1a1	0.221	0.29585
2.79893e-237	-0.472367	0.49	0.731	5.48926e-233	1	Arpc1b	0.241	0.197379
2.70856e-200	-0.473	0.143	0.328	5.31202e-196	1	Lrrfip1	0.185	0.392781
1.81229e-157	-0.473014	0.034	0.139	3.55426e-153	1	Pbxip1	0.105	0.606936
2.62084e-149	-0.473734	0.007	0.084	5.13998e-145	1	Hopx	0.077	0.846154
9.67361e-115	-0.473953	0.056	0.151	1.89719e-110	1	Cd69	0.095	0.458937
2.6688e-127	-0.475047	0.004	0.069	5.23405e-123	1	Pi16	0.065	0.890411
9.7862e-124	-0.47791	0.026	0.108	1.91927e-119	1	Mxd1	0.082	0.61194
1.84221e-219	-0.478722	0.123	0.309	3.61295e-215	1	Abracl	0.186	0.430556
9.65332e-153	-0.479545	0.04	0.146	1.89321e-148	1	Fyn	0.106	0.569892
7.7391e-188	-0.479924	0.056	0.19	1.51779e-183	1	Nab1	0.134	0.544715
1.53458e-198	-0.481025	0.083	0.238	3.00961e-194	1	Rilpl2	0.155	0.482866
1.09742e-218	-0.482472	0.239	0.462	2.15226e-214	1	Ndufb1-ps	0.223	0.318117
2.30253e-144	-0.482731	0.007	0.082	4.51572e-140	1	Glipr2	0.075	0.842697
4.39167e-130	-0.483555	0.056	0.159	8.61295e-126	1	Dusp16	0.103	0.47907
7.29385e-180	-0.485722	0.065	0.201	1.43047e-175	1	Trib1	0.136	0.511278
2.08463e-185	-0.487097	0.04	0.162	4.08837e-181	1	Kmt5a	0.122	0.60396
4.05488e-144	-0.488323	0.039	0.14	7.95243e-140	1	Fpr1	0.101	0.564246
4.02477e-174	-0.497363	0.077	0.215	7.89339e-170	1	Ap1s2	0.138	0.472603
6.2812e-183	-0.498551	0.038	0.156	1.23187e-178	1	Xdh	0.118	0.608247
3.69146e-165	-0.500049	0.004	0.086	7.23969e-161	1	Gda	0.082	0.911111
6.30515e-217	-0.500294	0.152	0.348	1.23657e-212	1	Fis1	0.196	0.392
1.01697e-180	-0.501811	0.032	0.145	1.99449e-176	1	Cers6	0.113	0.638418
6.90731e-191	-0.505031	0.108	0.271	1.35466e-186	1	Cxcr4	0.163	0.430079
4.41031e-185	-0.505728	0.044	0.168	8.6495e-181	1	Prdx6	0.124	0.584906
1.60699e-106	-0.505762	0.019	0.087	3.15163e-102	1	Ms4a4b	0.068	0.641509
1.16162e-151	-0.506724	0.028	0.125	2.27817e-147	1	Cd244a	0.097	0.633987
2.46011e-251	-0.506753	0.309	0.564	4.82477e-247	1	Arpc5	0.255	0.292096
5.80461e-215	-0.509244	0.091	0.258	1.1384e-210	1	Rnh1	0.167	0.47851
3.47034e-169	-0.510621	0.036	0.147	6.80603e-165	1	Gm21188	0.111	0.606557
8.87232e-146	-0.511352	0.018	0.104	1.74004e-141	1	Hcar2	0.086	0.704918
1.4482e-288	-0.513732	0.179	0.424	2.84021e-284	1	Atp1b3	0.245	0.406302
1.35186e-206	-0.515887	0.07	0.221	2.65126e-202	1	Mpp1	0.151	0.5189
1.57249e-192	-0.515922	0.038	0.162	3.08397e-188	1	Arl5c	0.124	0.62
2.83346e-168	-0.518839	0.333	0.549	5.55699e-164	1	Prdx1	0.216	0.244898
3.88707e-206	-0.520094	0.085	0.243	7.62332e-202	1	Ccnd3	0.158	0.481707
3.61656e-276	-0.527404	0.376	0.648	7.0928e-272	1	Mcl1	0.272	0.265625
6.24204e-258	-0.528017	0.445	0.7	1.22419e-253	1	Slc25a5	0.255	0.222707
1.80811e-212	-0.529351	0.12	0.298	3.54607e-208	1	Fam32a	0.178	0.425837
2.86114e-159	-0.529367	0.043	0.153	5.61127e-155	1	Mbp	0.11	0.561224
1.90775e-163	-0.531196	0.01	0.097	3.74147e-159	1	Cdc42ep3	0.087	0.813084
1.34533e-212	-0.534288	0.512	0.729	2.63846e-208	1	Coro1a	0.217	0.174859
1.21111e-162	-0.535948	0.025	0.125	2.37522e-158	1	Ccr1	0.1	0.666667
9.49611e-209	-0.53662	0.151	0.339	1.86238e-204	1	Cdk2ap2	0.188	0.383673
5.11252e-161	-0.537877	0.035	0.14	1.00267e-156	1	4930430E12Rik	0.105	0.6
0	-0.538424	0.403	0.681	0	1	Klf2	0.278	0.256458
9.27817e-178	-0.538602	0.019	0.121	1.81963e-173	1	Nr1h3	0.102	0.728571
6.34911e-247	-0.540063	0.096	0.281	1.24519e-242	1	Degs1	0.185	0.490716
1.57914e-162	-0.542789	0.025	0.124	3.09701e-158	1	Osm	0.099	0.66443
2.30948e-217	-0.542876	0.173	0.376	4.52935e-213	1	Klf13	0.203	0.369763
9.88422e-144	-0.543044	0.035	0.132	1.93849e-139	1	Phlda1	0.097	0.580838
5.19908e-205	-0.543611	0.081	0.238	1.01964e-200	1	Tmpo	0.157	0.492163
3.94892e-227	-0.54412	0.211	0.427	7.74463e-223	1	Socs3	0.216	0.338558
2.22704e-235	-0.544168	0.1	0.281	4.36766e-231	1	Tpm4	0.181	0.475066
4.66453e-174	-0.545475	0.033	0.145	9.14808e-170	1	Sgms1	0.112	0.629213
3.82347e-172	-0.547779	0.041	0.158	7.4986e-168	1	Slc44a2	0.117	0.58794
6.01854e-240	-0.550253	0.134	0.333	1.18036e-235	1	Mrpl33	0.199	0.426124
2.00452e-197	-0.553229	0.067	0.212	3.93127e-193	1	Stk24	0.145	0.519713
5.13602e-181	-0.554635	0.092	0.24	1.00728e-176	1	Sorl1	0.148	0.445783
6.63017e-132	-0.555236	0.048	0.148	1.30031e-127	1	Serpina3g	0.1	0.510204
3.41153e-123	-0.557086	0.037	0.126	6.69068e-119	1	Hes1	0.089	0.546012
6.46563e-129	-0.558362	0.103	0.227	1.26804e-124	1	Csf3r	0.124	0.375758
7.4456e-60	-0.561811	0.006	0.041	1.46023e-55	1	Gpnmb	0.035	0.744681
2.88003e-151	-0.562071	0.006	0.083	5.64832e-147	1	Emp1	0.077	0.865169
2.17348e-219	-0.563679	0.066	0.221	4.26264e-215	1	Card19	0.155	0.54007
2.575e-193	-0.565295	0.153	0.333	5.05009e-189	1	Tnfrsf1b	0.18	0.37037
2.48672e-196	-0.566106	0.061	0.201	4.87695e-192	1	Dusp2	0.14	0.534351
5.2459e-253	-0.568901	0.175	0.395	1.02883e-248	1	Klf4	0.22	0.385965
1.1564e-142	-0.56908	0.157	0.304	2.26792e-138	1	Clec4n	0.147	0.318872
1.00309e-121	-0.569456	0.014	0.085	1.96726e-117	1	Ptgs2	0.071	0.717172
7.01358e-307	-0.573949	0.794	0.927	1.3755e-302	1	Calm1	0.133	0.0772807
5.04835e-66	-0.576462	0.007	0.045	9.90082e-62	1	Ccnb2	0.038	0.730769
1.084e-286	-0.577687	0.36	0.625	2.12594e-282	1	Sem1	0.265	0.269036
1.71802e-207	-0.579538	0.117	0.291	3.36937e-203	1	Esd	0.174	0.426471
4.04836e-239	-0.579692	0.119	0.311	7.93965e-235	1	Tuba1c	0.192	0.446512
1.31647e-147	-0.580629	0.158	0.311	2.58185e-143	1	Wfdc17	0.153	0.326226
4.13574e-247	-0.580664	0.236	0.472	8.11102e-243	1	Sqstm1	0.236	0.333333
6.07633e-88	-0.584145	0.003	0.048	1.19169e-83	1	Cxcr2	0.045	0.882353
4.01025e-290	-0.587625	0.276	0.541	7.8649e-286	1	H3f3a	0.265	0.324357
3.93478e-213	-0.589783	0.024	0.145	7.71688e-209	1	Arg2	0.121	0.715976
3.59754e-214	-0.590193	0.111	0.285	7.0555e-210	1	Bin2	0.174	0.439394
1.59185e-168	-0.593134	0.007	0.093	3.12193e-164	1	Atp1a3	0.086	0.86
5.66055e-220	-0.594207	0.041	0.178	1.11015e-215	1	Capg	0.137	0.625571
1.3727e-186	-0.594526	0.131	0.298	2.69214e-182	1	Ier3	0.167	0.389277
7.47062e-269	-0.608484	0.201	0.435	1.46514e-264	1	Metrnl	0.234	0.367925
1.69681e-56	-0.608677	0.034	0.084	3.32778e-52	1	Retnlg	0.05	0.423729
2.27727e-171	-0.609774	0.009	0.099	4.46619e-167	1	Gcnt2	0.09	0.833333
3.10144e-223	-0.614779	0.04	0.178	6.08254e-219	1	Txnrd1	0.138	0.633028
8.7507e-262	-0.615968	0.109	0.307	1.71619e-257	1	Ets2	0.198	0.475962
2.09608e-237	-0.618741	0.401	0.643	4.11084e-233	1	Msn	0.242	0.231801
5.65198e-185	-0.619859	0.022	0.13	1.10847e-180	1	Rara	0.108	0.710526
2.84369e-255	-0.62238	0.09	0.275	5.57704e-251	1	Ezr	0.185	0.506849
1.11635e-201	-0.624355	0.014	0.123	2.18939e-197	1	Cd300lb	0.109	0.79562
5.1323e-233	-0.624606	0.106	0.287	1.00655e-228	1	Tagln2	0.181	0.46056
1.51463e-182	-0.625336	0.047	0.171	2.97049e-178	1	Rras	0.124	0.568807
3.16005e-252	-0.629821	0.227	0.456	6.1975e-248	1	Emp3	0.229	0.335286
3.51845e-243	-0.630573	0.084	0.259	6.90038e-239	1	Lmo4	0.175	0.510204
2.19738e-210	-0.630969	0.043	0.178	4.3095e-206	1	Cd274	0.135	0.61086
1.89753e-282	-0.631104	0.117	0.328	3.72143e-278	1	Eno1	0.211	0.474157
1.62605e-76	-0.631221	0.013	0.061	3.189e-72	1	Top2a	0.048	0.648649
3.31353e-136	-0.632708	0.003	0.071	6.49849e-132	1	S1pr5	0.068	0.918919
9.72818e-200	-0.636098	0.013	0.119	1.90789e-195	1	Slc16a3	0.106	0.80303
4.0715e-99	-0.637231	0.006	0.059	7.98502e-95	1	Lrg1	0.053	0.815385
9.41948e-136	-0.637564	0.017	0.097	1.84735e-131	1	Fabp5	0.08	0.701754
0	-0.639004	0.193	0.449	0	1	Pim1	0.256	0.398754
1.7641e-46	-0.639069	0.277	0.363	3.45975e-42	1	Ccl12	0.086	0.134375
1.42374e-243	-0.641556	0.123	0.317	2.79225e-239	1	Marcksl1	0.194	0.440909
1.99188e-187	-0.644957	0.059	0.192	3.90647e-183	1	Gbp2	0.133	0.52988
2.10557e-262	-0.646871	0.249	0.489	4.12944e-258	1	Samhd1	0.24	0.325203
5.94972e-226	-0.647914	0.067	0.223	1.16686e-221	1	Gadd45b	0.156	0.537931
1.76624e-195	-0.649443	0.087	0.241	3.46394e-191	1	Hmox1	0.154	0.469512
2.06628e-46	-0.649823	0.005	0.032	4.05238e-42	1	Saa3	0.027	0.72973
4.31141e-189	-0.655077	0.439	0.628	8.45554e-185	1	Il1b	0.189	0.177132
3.35392e-136	-0.661245	0.007	0.079	6.57772e-132	1	Fabp4	0.072	0.837209
4.7835e-171	-0.662201	0.007	0.095	9.38139e-167	1	Cyp4f18	0.088	0.862745
4.2674e-160	-0.664621	0.01	0.095	8.36923e-156	1	Gm9733	0.085	0.809524
2.10328e-204	-0.668318	0.048	0.182	4.12495e-200	1	Cyfip2	0.134	0.582609
0	-0.668474	0.807	0.924	0	1	Gpx1	0.117	0.067591
3.59945e-209	-0.66992	0.014	0.124	7.05925e-205	1	Pygl	0.11	0.797101
3.71947e-20	-0.67155	0.02	0.04	7.29462e-16	1	Cxcl13	0.02	0.333333
1.63656e-256	-0.679043	0.251	0.488	3.20962e-252	1	Adgre5	0.237	0.320704
0	-0.683788	0.34	0.629	0	1	Actg1	0.289	0.298246
7.54847e-255	-0.685893	0.124	0.322	1.48041e-250	1	Plin2	0.198	0.443946
3.53238e-219	-0.686485	0.04	0.175	6.92769e-215	1	Gm9844	0.135	0.627907
3.82217e-41	-0.694188	0.002	0.024	7.49605e-37	1	Cd209a	0.022	0.846154
2.84764e-300	-0.699765	0.168	0.404	5.5848e-296	1	Ptpn1	0.236	0.412587
2.96593e-296	-0.704296	0.138	0.361	5.81679e-292	1	Nadk	0.223	0.446894
4.32058e-285	-0.707541	0.124	0.337	8.47353e-281	1	Tnfaip3	0.213	0.462039
1.51135e-223	-0.714399	0.112	0.289	2.96406e-219	1	Stk10	0.177	0.441397
1.05128e-299	-0.715968	0.304	0.564	2.06177e-295	1	Itgb2	0.26	0.299539
4.51769e-162	-0.718546	0.014	0.104	8.8601e-158	1	Krt80	0.09	0.762712
0	-0.722189	0.259	0.519	0	1	Slfn2	0.26	0.33419
0	-0.723299	0.348	0.646	0	1	Rap1b	0.298	0.299799
0	-0.724064	0.19	0.465	0	1	Ywhaz	0.275	0.419847
2.17466e-207	-0.728634	0.046	0.181	4.26495e-203	1	Plk2	0.135	0.594714
8.80807e-144	-0.729061	0.183	0.331	1.72744e-139	1	Ccl2	0.148	0.287938
1.22891e-271	-0.730067	0.061	0.235	2.41014e-267	1	Napsa	0.174	0.587838
3.01371e-247	-0.732882	0.033	0.177	5.91048e-243	1	Tgm2	0.144	0.685714
1.16033e-268	-0.735298	0.054	0.221	2.27563e-264	1	Ninj1	0.167	0.607273
1.02667e-287	-0.736886	0.098	0.3	2.0135e-283	1	Ppp2r5a	0.202	0.507538
1.08826e-292	-0.739821	0.119	0.331	2.1343e-288	1	Fgr	0.212	0.471111
1.28996e-299	-0.7406	0.109	0.321	2.52987e-295	1	Zyx	0.212	0.493023
2.27393e-232	-0.749519	0.048	0.196	4.45964e-228	1	Nabp1	0.148	0.606557
6.60691e-225	-0.752244	0.01	0.124	1.29575e-220	1	Rasgrp2	0.114	0.850746
1.28053e-200	-0.754731	0.221	0.411	2.51138e-196	1	Ccl6	0.19	0.300633
4.46731e-231	-0.758657	0.075	0.237	8.76129e-227	1	Lmna	0.162	0.519231
0	-0.76223	0.259	0.536	0	1	Plek	0.277	0.348428
0	-0.773782	0.225	0.498	0	1	Aldoa	0.273	0.377593
4.73532e-222	-0.776231	0.005	0.113	9.28691e-218	1	Trem3	0.108	0.915254
5.98742e-110	-0.776969	0.015	0.081	1.17425e-105	1	Mki67	0.066	0.6875
1.04786e-214	-0.78498	0.102	0.27	2.05507e-210	1	Hmgb2	0.168	0.451613
4.04038e-304	-0.787741	0.102	0.312	7.92399e-300	1	Ifrd1	0.21	0.507246
3.50316e-97	-0.803301	0.02	0.084	6.8704e-93	1	Nkg7	0.064	0.615385
9.20889e-240	-0.803634	0.027	0.163	1.80605e-235	1	Add3	0.136	0.715789
1.52671e-274	-0.805887	0.077	0.259	2.99417e-270	1	Emb	0.182	0.541667
8.81788e-290	-0.826917	0.089	0.285	1.72936e-285	1	Myo1g	0.196	0.524064
2.13442e-260	-0.828888	0.019	0.156	4.18603e-256	1	Gpr141	0.137	0.782857
0	-0.835204	0.078	0.278	0	1	Emilin2	0.2	0.561798
7.2406e-298	-0.838494	0.226	0.468	1.42003e-293	1	Lgals1	0.242	0.348703
1.58351e-266	-0.839061	0.024	0.168	3.10557e-262	1	Bhlhe40	0.144	0.75
1.39424e-57	-0.839337	0.21	0.303	2.73438e-53	1	Ccl8	0.093	0.181287
1.63258e-259	-0.83953	0.215	0.435	3.20181e-255	1	Cstb	0.22	0.338462
2.44927e-268	-0.839651	0.1	0.289	4.80351e-264	1	Ccl9	0.189	0.485861
2.18663e-230	-0.840525	0.021	0.147	4.28842e-226	1	Dusp5	0.126	0.75
1.32616e-272	-0.852085	0.034	0.188	2.60087e-268	1	Sirpb1c	0.154	0.693694
5.7888e-268	-0.854512	0.01	0.142	1.1353e-263	1	Mcemp1	0.132	0.868421
5.82498e-86	-0.855071	0.002	0.045	1.1424e-81	1	Chil3	0.043	0.914894
0	-0.857289	0.199	0.46	0	1	Flna	0.261	0.396055
0	-0.857419	0.492	0.765	0	1	Srgn	0.273	0.217184
0	-0.863072	0.255	0.567	0	1	Btg1	0.312	0.379562
0	-0.87097	0.873	0.932	0	1	Lyz2	0.059	0.032687
1.16099e-301	-0.883384	0.107	0.314	2.27693e-297	1	S100a10	0.207	0.491686
1.83554e-218	-0.892322	0.074	0.226	3.59986e-214	1	Cd36	0.152	0.506667
0	-0.892649	0.189	0.473	0	1	Pkm	0.284	0.429003
0	-0.89293	0.364	0.658	0	1	Nfkbia	0.294	0.287671
0	-0.893587	0.256	0.524	0	1	Prr13	0.268	0.34359
0	-0.898932	0.185	0.458	0	1	Taldo1	0.273	0.424572
0	-0.899622	0.08	0.288	0	1	Sod2	0.208	0.565217
2.40395e-197	-0.899967	0.009	0.109	4.71463e-193	1	Sell	0.1	0.847458
3.45821e-101	-0.901507	0.017	0.08	6.78225e-97	1	Cxcl10	0.063	0.649485
0	-0.913935	0.116	0.353	0	1	Cytip	0.237	0.50533
0	-0.917253	0.25	0.524	0	1	Prdx5	0.274	0.354005
0	-0.928883	0.078	0.274	0	1	Sgk1	0.196	0.556818
1.05071e-61	-0.938527	0.079	0.149	2.06066e-57	1	Spp1	0.07	0.307018
0	-0.941391	0.065	0.265	0	1	C3	0.2	0.606061
3.84838e-275	-0.947849	0.007	0.139	7.54744e-271	1	F10	0.132	0.90411
0	-0.957596	0.244	0.524	0	1	Lrp1	0.28	0.364583
2.49843e-275	-0.964536	0.067	0.241	4.89993e-271	1	Ms4a4c	0.174	0.564935
9.0579e-227	-0.968134	0.009	0.123	1.77643e-222	1	Tppp3	0.114	0.863636
1.93125e-157	-0.975616	0.033	0.135	3.78756e-153	1	Thbs1	0.102	0.607143
1.32479e-219	-0.998244	0.011	0.123	2.59818e-215	1	Ly6i	0.112	0.835821
0	-1.01126	0.452	0.703	0	1	Ifitm3	0.251	0.217316
4.21439e-264	-1.01759	0.012	0.145	8.26526e-260	1	Ceacam1	0.133	0.847134
6.78746e-237	-1.01995	0.017	0.142	1.33116e-232	1	Il1rn	0.125	0.786164
0	-1.03022	0.029	0.219	0	1	Nfil3	0.19	0.766129
1.64531e-88	-1.03776	0.009	0.06	3.22678e-84	1	Marco	0.051	0.73913
3.06725e-165	-1.0439	0.029	0.131	6.0155e-161	1	Cxcl1	0.102	0.6375
0	-1.04504	0.178	0.449	0	1	Ccrl2	0.271	0.432217
0	-1.0562	0.037	0.224	0	1	Nupr1	0.187	0.716475
0	-1.06258	0.038	0.229	0	1	Il17ra	0.191	0.715356
5.51612e-304	-1.06606	0.021	0.177	1.08182e-299	1	Mgst1	0.156	0.787879
0	-1.07114	0.027	0.228	0	1	Tnfaip2	0.201	0.788235
7.20373e-113	-1.08068	0.074	0.171	1.41279e-108	1	Ccl7	0.097	0.395918
4.065e-08	-1.08955	0.007	0.014	0.000797228	1	Retnla	0.007	0.333333
6.2138e-277	-1.0955	0.032	0.184	1.21865e-272	1	Treml4	0.152	0.703704
3.50666e-98	-1.0979	0.088	0.181	6.87726e-94	1	Cxcl9	0.093	0.345725
0	-1.1008	0.12	0.365	0	1	Itga4	0.245	0.505155
7.79992e-238	-1.10815	0.009	0.128	1.52972e-233	1	Pglyrp1	0.119	0.868613
0	-1.1089	0.384	0.634	0	1	Crip1	0.25	0.24558
0	-1.11475	0.239	0.513	0	1	Tmsb10	0.274	0.364362
2.81914e-212	-1.11679	0.01	0.119	5.52889e-208	1	F13a1	0.109	0.844961
7.2775e-295	-1.12358	0.069	0.252	1.42726e-290	1	Adgre4	0.183	0.570093
1.66013e-251	-1.14019	0.018	0.149	3.25584e-247	1	Eno3	0.131	0.784431
0	-1.15251	0.201	0.502	0	1	Txn1	0.301	0.428165
7.517e-158	-1.17187	0.106	0.245	1.47423e-153	1	Ccl5	0.139	0.396011
2.5533e-248	-1.17412	0.055	0.212	5.00753e-244	1	Slpi	0.157	0.588015
0	-1.17436	0.105	0.315	0	1	Cd9	0.21	0.5
9.10507e-17	-1.17533	0.01	0.024	1.78569e-12	1	Hbb-bs	0.014	0.411765
0	-1.17705	0.057	0.28	0	1	Smpdl3a	0.223	0.661721
0	-1.18279	0.12	0.357	0	1	Itgal	0.237	0.496855
1.47011e-172	-1.18479	0.011	0.102	2.88319e-168	1	Fn1	0.091	0.80531
0	-1.1923	0.059	0.301	0	1	Cdkn1a	0.242	0.672222
0	-1.20187	0.288	0.618	0	1	Id2	0.33	0.364238
0	-1.20329	0.243	0.484	0	1	Gngt2	0.241	0.331499
0	-1.21312	0.056	0.278	0	1	Samsn1	0.222	0.664671
0	-1.24012	0.018	0.195	0	1	Clec4d	0.177	0.830986
3.23217e-276	-1.24496	0.018	0.159	6.33893e-272	1	Cd300e	0.141	0.79661
0	-1.28777	0.093	0.368	0	1	Cd44	0.275	0.596529
0	-1.34132	0.013	0.181	0	1	Ifitm6	0.168	0.865979
2.56654e-28	-1.34844	0.009	0.029	5.03349e-24	1	Hba-a1	0.02	0.526316
0	-1.39935	0.071	0.335	0	1	Ahnak	0.264	0.650246
7.02736e-241	-1.40948	0.1	0.271	1.37821e-236	1	Ly6c2	0.171	0.460916
0	-1.41163	0.017	0.226	0	1	S100a4	0.209	0.860082
0	-1.44157	0.086	0.322	0	1	S100a11	0.236	0.578431
0	-1.45948	0.346	0.725	0	1	Cebpb	0.379	0.353875
0	-1.49228	0.085	0.371	0	1	Msrb1	0.286	0.627193
0	-1.50528	0.064	0.313	0	1	Anxa1	0.249	0.660477
0	-1.51891	0.087	0.377	0	1	Lsp1	0.29	0.625
0	-1.5204	0.01	0.18	0	1	Ear2	0.17	0.894737
0	-1.52784	0.251	0.51	0	1	Cxcl2	0.259	0.340342
0	-1.57809	0.013	0.177	0	1	Ace	0.164	0.863158
0	-1.58971	0.212	0.528	0	1	Lgals3	0.316	0.427027
0	-1.59269	0.011	0.205	0	1	Hp	0.194	0.898148
0	-1.61322	0.104	0.444	0	1	Nr4a1	0.34	0.620438
0	-1.62563	0.028	0.292	0	1	Plaur	0.264	0.825
0	-1.63006	0.019	0.229	0	1	Clec4e	0.21	0.846774
0	-1.66969	0.055	0.336	0	1	Anxa2	0.281	0.71867
5.39165e-91	-1.72591	0.016	0.074	1.05741e-86	1	Gzma	0.058	0.644444
9.78793e-170	-1.74538	0.075	0.204	1.91961e-165	1	S100a9	0.129	0.462366
0	-1.75196	0.192	0.58	0	1	Vim	0.388	0.502591
0	-1.91988	0.022	0.214	0	1	Chil1	0.192	0.813559
1.15081e-206	-1.9443	0.129	0.299	2.25697e-202	1	S100a8	0.17	0.397196
0	-2.09945	0.051	0.351	0	1	S100a6	0.3	0.746269
0	-2.44204	0.049	0.342	0	1	Plac8	0.293	0.749361

## Sheet: 2
p_val	avg_log2FC	pct.1	pct.2	p_val_adj	cluster	gene	diffPCT	ratioPCT
0	1.93259	0.311	0.094	0	2	Ccl7	0.217	0.535802
0	1.58191	0.611	0.255	0	2	Ccl12	0.356	0.411085
0	1.54171	0.548	0.213	0	2	Ccl2	0.335	0.44021
0	1.34531	0.818	0.462	0	2	Atf3	0.356	0.278125
0	1.30192	0.755	0.402	0	2	Mt1	0.353	0.305099
1.14275e-293	1.29359	0.416	0.236	2.24117e-289	2	Ccl8	0.18	0.276074
0	1.26862	0.76	0.359	0	2	Egr1	0.401	0.358356
0	1.20271	0.863	0.541	0	2	Ccl4	0.322	0.229345
0	1.17055	0.713	0.388	0	2	Nfkbiz	0.325	0.295186
0	1.14663	0.72	0.376	0	2	Cd83	0.344	0.313869
0	1.14292	0.612	0.306	0	2	Fosb	0.306	0.333333
0	1.10241	0.694	0.383	0	2	Ccl3	0.311	0.288765
0	1.07339	0.321	0.125	0	2	Pf4	0.196	0.439462
2.89617e-79	1.06054	0.066	0.025	5.67997e-75	2	Cxcl13	0.041	0.450549
0	1.03856	0.945	0.704	0	2	Fos	0.241	0.146149
0	1.01841	0.9	0.665	0	2	Junb	0.235	0.15016
0	1.00596	0.922	0.699	0	2	Zfp36	0.223	0.137569
0	0.984528	0.897	0.616	0	2	Jun	0.281	0.185724
9.65313e-301	0.98141	0.359	0.173	1.89317e-296	2	Mmp13	0.186	0.349624
0	0.979726	0.563	0.312	0	2	Socs3	0.251	0.286857
0	0.97873	0.813	0.498	0	2	Rgs1	0.315	0.240275
0	0.966638	0.471	0.207	0	2	Vcam1	0.264	0.389381
0	0.957027	0.564	0.301	0	2	Ppp1r15a	0.263	0.304046
0	0.954332	0.925	0.68	0	2	Dusp1	0.245	0.152648
0	0.923094	0.725	0.474	0	2	Btg2	0.251	0.209341
0	0.913384	0.767	0.521	0	2	Il1b	0.246	0.190994
0	0.912415	0.991	0.859	0	2	Apoe	0.132	0.0713514
0	0.899439	0.868	0.635	0	2	Ubc	0.233	0.155023
0	0.889309	0.203	0.059	0	2	Fcrls	0.144	0.549618
0	0.887243	0.858	0.582	0	2	Selenop	0.276	0.191667
0	0.880802	0.602	0.285	0	2	Mrc1	0.317	0.357384
0	0.866948	0.716	0.493	0	2	Ier2	0.223	0.18445
0	0.852755	0.804	0.521	0	2	Cd14	0.283	0.213585
0	0.844984	0.665	0.375	0	2	Cxcl2	0.29	0.278846
0	0.832738	0.413	0.206	0	2	Ier3	0.207	0.33441
0	0.830623	0.941	0.802	0	2	H3f3b	0.139	0.0797476
0	0.818592	0.375	0.167	0	2	Stab1	0.208	0.383764
0	0.799851	0.585	0.366	0	2	Rhob	0.219	0.230284
4.74598e-215	0.791388	0.306	0.161	9.30782e-211	2	Lmna	0.145	0.310493
0	0.787787	0.566	0.322	0	2	Ccrl2	0.244	0.274775
0	0.768954	0.671	0.395	0	2	Hspa1a	0.276	0.258912
0	0.766811	0.991	0.644	0	2	C1qc	0.347	0.212232
0	0.7655	0.779	0.582	0	2	Klf6	0.197	0.144747
0	0.751669	0.6	0.31	0	2	C3ar1	0.29	0.318681
1.62361e-289	0.747079	0.34	0.163	3.18422e-285	2	Sdc4	0.177	0.351889
0	0.742853	0.985	0.647	0	2	C1qb	0.338	0.207108
0	0.730267	0.999	0.83	0	2	H2-Aa	0.169	0.0924002
5.65168e-171	0.727166	0.183	0.08	1.10841e-166	2	Cxcl1	0.103	0.391635
0	0.725531	0.998	0.794	0	2	H2-Eb1	0.204	0.113839
0	0.723341	0.513	0.249	0	2	Dab2	0.264	0.346457
0	0.720486	0.78	0.449	0	2	Ms4a7	0.331	0.269325
0	0.709227	0.666	0.386	0	2	Trf	0.28	0.26616
0	0.706503	0.98	0.636	0	2	C1qa	0.344	0.212871
8.05904e-97	0.70483	0.087	0.034	1.58054e-92	2	Kazn	0.053	0.438017
1.13329e-260	0.699194	0.404	0.226	2.2226e-256	2	Marcksl1	0.178	0.28254
0	0.69393	0.792	0.603	0	2	Jund	0.189	0.135484
0	0.689732	0.838	0.481	0	2	Cd81	0.357	0.27066
0	0.68572	0.854	0.522	0	2	Tmem176b	0.332	0.241279
1.19299e-288	0.678717	0.566	0.359	2.3397e-284	2	Ier5	0.207	0.223784
2.31637e-291	0.674032	0.551	0.338	4.54286e-287	2	Mafb	0.213	0.239595
0	0.669139	1	0.939	0	2	Cd74	0.061	0.0314595
2.37974e-273	0.656322	0.637	0.435	4.66714e-269	2	Zfp36l1	0.202	0.188433
0	0.656098	0.998	0.808	0	2	H2-Ab1	0.19	0.105205
1.25798e-233	0.65104	0.356	0.192	2.46716e-229	2	Rasgef1b	0.164	0.29927
0	0.646237	0.579	0.338	0	2	Maf	0.241	0.262814
2.79844e-178	0.645878	0.343	0.199	5.4883e-174	2	Fxyd2	0.144	0.265683
0	0.644909	0.814	0.55	0	2	Lgmn	0.264	0.193548
0	0.642875	0.713	0.406	0	2	Tmem176a	0.307	0.274352
0	0.641177	0.284	0.114	0	2	Cd4	0.17	0.427136
1.24446e-96	0.628756	0.262	0.168	2.44064e-92	2	H1f0	0.094	0.218605
7.75883e-275	0.623596	0.549	0.347	1.52166e-270	2	Ifi207	0.202	0.225446
0	0.622744	0.711	0.459	0	2	Adgre1	0.252	0.215385
0	0.611984	0.436	0.224	0	2	Cttnbp2nl	0.212	0.321212
5.13403e-203	0.610051	0.186	0.075	1.00689e-198	2	Cp	0.111	0.425287
4.75307e-149	0.599555	0.075	0.019	9.32172e-145	2	Ccn1	0.056	0.595745
2.29964e-147	0.594776	0.272	0.156	4.51005e-143	2	Gadd45b	0.116	0.271028
2.43734e-146	0.591756	0.385	0.252	4.7801e-142	2	Tnfaip3	0.133	0.208791
2.13168e-148	0.590445	0.359	0.228	4.18064e-144	2	Ifrd1	0.131	0.223169
8.956e-278	0.585333	0.361	0.177	1.75645e-273	2	Hpgds	0.184	0.342007
2.74947e-188	0.585029	0.721	0.577	5.39226e-184	2	Klf2	0.144	0.11094
2.15243e-214	0.564656	0.249	0.112	4.22135e-210	2	Igfbp4	0.137	0.379501
1.68581e-257	0.564381	0.388	0.202	3.30621e-253	2	St3gal6	0.186	0.315254
1.43027e-175	0.559801	0.39	0.242	2.80505e-171	2	Skil	0.148	0.234177
5.8959e-264	0.556302	0.733	0.537	1.1563e-259	2	Nfkbia	0.196	0.154331
1.1147e-132	0.550435	0.232	0.127	2.18615e-128	2	Ptger4	0.105	0.292479
0	0.543986	0.66	0.416	0	2	Fcgr2b	0.244	0.226766
0	0.522831	0.768	0.545	0	2	H2-DMa	0.223	0.16984
2.49806e-121	0.522582	0.265	0.159	4.89919e-117	2	Rab20	0.106	0.25
0	0.518114	0.79	0.496	0	2	Cxcl16	0.294	0.228616
1.41767e-161	0.515359	0.164	0.069	2.78034e-157	2	Pmp22	0.095	0.407725
5.07278e-128	0.512064	0.492	0.365	9.94873e-124	2	Zfand5	0.127	0.148191
6.87893e-166	0.510337	0.47	0.318	1.3491e-161	2	Herpud1	0.152	0.192893
1.00387e-134	0.506559	0.121	0.048	1.96879e-130	2	Egr2	0.073	0.431953
2.80479e-141	0.499054	0.373	0.241	5.50075e-137	2	Glul	0.132	0.214984
1.30638e-206	0.490292	0.475	0.299	2.56208e-202	2	Rgs10	0.176	0.22739
6.53034e-95	0.485988	0.295	0.196	1.28073e-90	2	Dnajb1	0.099	0.201629
9.48784e-291	0.485258	0.444	0.225	1.86075e-286	2	Mgl2	0.219	0.327354
4.59752e-217	0.481045	0.553	0.358	9.01666e-213	2	Hspa1b	0.195	0.21405
1.90989e-277	0.476729	0.68	0.451	3.74567e-273	2	H2-DMb1	0.229	0.202476
8.22118e-213	0.475786	0.192	0.074	1.61234e-208	2	Slco2b1	0.118	0.443609
5.97078e-144	0.475356	0.507	0.362	1.17099e-139	2	Kctd12	0.145	0.166858
4.06742e-235	0.472793	0.535	0.33	7.97703e-231	2	Pltp	0.205	0.236994
6.06741e-59	0.469712	0.083	0.041	1.18994e-54	2	Car2	0.042	0.33871
1.23943e-152	0.46834	0.572	0.423	2.43077e-148	2	Ccnl1	0.149	0.149749
9.09128e-185	0.467927	0.315	0.17	1.78298e-180	2	Gna12	0.145	0.298969
1.47997e-181	0.461419	0.774	0.636	2.90252e-177	2	Sltm	0.138	0.0978723
3.47607e-124	0.457449	0.487	0.353	6.81726e-120	2	Pim1	0.134	0.159524
6.98929e-109	0.456335	0.29	0.184	1.37074e-104	2	Cebpa	0.106	0.223629
8.12936e-50	0.455637	0.065	0.031	1.59433e-45	2	Tnfsf9	0.034	0.354167
4.36705e-207	0.451188	0.418	0.24	8.56466e-203	2	Axl	0.178	0.270517
1.26332e-214	0.449367	0.498	0.306	2.47761e-210	2	Pea15a	0.192	0.238806
9.73973e-189	0.449143	0.428	0.259	1.91016e-184	2	Rnase4	0.169	0.245997
1.01955e-103	0.44649	0.185	0.101	1.99954e-99	2	Abca1	0.084	0.293706
0	0.444514	0.986	0.95	0	2	Ubb	0.036	0.018595
4.68684e-263	0.444172	0.764	0.548	9.19182e-259	2	Aif1	0.216	0.164634
2.20704e-169	0.442522	0.377	0.223	4.32844e-165	2	Cfh	0.154	0.256667
3.38933e-146	0.442144	0.253	0.136	6.64715e-142	2	Cd93	0.117	0.300771
9.72654e-109	0.437615	0.508	0.384	1.90757e-104	2	Sqstm1	0.124	0.139013
1.03863e-111	0.435909	0.419	0.3	2.03697e-107	2	Pnrc1	0.119	0.165508
1.70703e-100	0.431771	0.341	0.231	3.34783e-96	2	Ets2	0.11	0.192308
2.49636e-89	0.430646	0.272	0.178	4.89587e-85	2	Nlrp3	0.094	0.208889
2.99643e-157	0.430064	0.263	0.139	5.8766e-153	2	Rab3il1	0.124	0.308458
1.47139e-51	0.424428	0.159	0.102	2.88569e-47	2	H2bc4	0.057	0.218391
4.93026e-57	0.424067	0.144	0.087	9.66922e-53	2	Rbms2	0.057	0.246753
2.5676e-158	0.423132	0.131	0.049	5.03557e-154	2	Sult1a1	0.082	0.455556
8.40787e-165	0.421237	0.12	0.041	1.64895e-160	2	Slc15a2	0.079	0.490683
1.08743e-133	0.420984	0.191	0.093	2.13268e-129	2	Plxdc2	0.098	0.34507
7.34284e-146	0.418607	0.282	0.158	1.44008e-141	2	Dhrs3	0.124	0.281818
4.07575e-83	0.415332	0.219	0.136	7.99336e-79	2	Dnajb9	0.083	0.233803
1.03344e-149	0.414749	0.34	0.205	2.02678e-145	2	Camk1	0.135	0.247706
0	0.414061	0.967	0.899	0	2	Itm2b	0.068	0.0364416
2.4649e-69	0.411511	0.164	0.098	4.83416e-65	2	4930430E12Rik	0.066	0.251908
7.50971e-142	0.405867	0.467	0.324	1.4728e-137	2	Ehd4	0.143	0.180784
8.46571e-134	0.404936	0.206	0.105	1.6603e-129	2	Creb5	0.101	0.324759
4.56638e-251	0.402178	0.762	0.532	8.95558e-247	2	Cd72	0.23	0.177743
5.7132e-95	0.401112	0.219	0.13	1.12047e-90	2	Tnf	0.089	0.255014
3.02999e-116	0.394704	0.169	0.084	5.94241e-112	2	Adam19	0.085	0.335968
2.39688e-75	0.393806	0.108	0.054	4.70076e-71	2	Maff	0.054	0.333333
6.62235e-169	0.391315	0.379	0.224	1.29877e-164	2	Fcgrt	0.155	0.257048
2.2795e-163	0.391045	0.405	0.247	4.47056e-159	2	Tgfbr2	0.158	0.242331
1.09763e-94	0.386056	0.271	0.172	2.15267e-90	2	Plxnd1	0.099	0.223476
1.43467e-111	0.385326	0.423	0.296	2.81367e-107	2	Gpr65	0.127	0.176634
9.64956e-167	0.384396	0.553	0.384	1.89247e-162	2	Arrb2	0.169	0.180363
1.51692e-50	0.383961	0.15	0.095	2.97498e-46	2	Phlda1	0.055	0.22449
1.02375e-133	0.383551	0.658	0.498	2.00778e-129	2	Id2	0.16	0.138408
3.23419e-60	0.382837	0.346	0.262	6.34289e-56	2	Cited2	0.084	0.138158
1.69337e-116	0.382815	0.281	0.169	3.32104e-112	2	Lpar6	0.112	0.248889
1.86646e-237	0.382251	0.794	0.588	3.6605e-233	2	Ly86	0.206	0.149059
1.65398e-221	0.382112	0.492	0.287	3.24379e-217	2	Cd63	0.205	0.263158
6.62796e-145	0.381228	0.273	0.148	1.29988e-140	2	Zmynd15	0.125	0.296912
4.79858e-156	0.380672	0.617	0.457	9.41097e-152	2	Snx5	0.16	0.148976
7.28997e-66	0.377833	0.067	0.028	1.42971e-61	2	Cbr2	0.039	0.410526
7.72734e-94	0.371838	0.175	0.096	1.51549e-89	2	Wwp1	0.079	0.291513
3.15761e-143	0.368957	0.881	0.768	6.19271e-139	2	Hspa5	0.113	0.0685264
2.12821e-123	0.366529	0.103	0.038	4.17384e-119	2	Gas6	0.065	0.460993
2.02404e-69	0.365058	0.229	0.15	3.96954e-65	2	Gadd45g	0.079	0.208443
1.48848e-74	0.360816	0.102	0.049	2.9192e-70	2	Igf1	0.053	0.350993
1.48081e-75	0.358293	0.412	0.316	2.90417e-71	2	Cltc	0.096	0.131868
3.49512e-136	0.357521	0.242	0.127	6.85462e-132	2	Dnase1l3	0.115	0.311653
1.47298e-132	0.355939	0.477	0.329	2.88882e-128	2	Clec4a2	0.148	0.183623
1.58069e-25	0.355019	0.152	0.112	3.10004e-21	2	Fgfr2	0.04	0.151515
1.03156e-70	0.350676	0.168	0.1	2.02309e-66	2	Rab7b	0.068	0.253731
3.25834e-122	0.345863	0.383	0.25	6.39026e-118	2	P2ry6	0.133	0.210111
1.11582e-122	0.345045	0.147	0.066	2.18835e-118	2	Ctsf	0.081	0.380282
9.21748e-102	0.341723	0.049	0.012	1.80773e-97	2	C6	0.037	0.606557
2.32121e-163	0.341703	0.408	0.244	4.55236e-159	2	Cadm1	0.164	0.251534
7.49448e-101	0.339974	0.242	0.143	1.46982e-96	2	Ntpcr	0.099	0.257143
3.36518e-219	0.33932	0.549	0.331	6.59978e-215	2	Slamf9	0.218	0.247727
4.78477e-146	0.338394	0.309	0.174	9.38388e-142	2	Itga9	0.135	0.279503
2.59954e-67	0.336598	0.159	0.094	5.09821e-63	2	Gas7	0.065	0.256917
6.28417e-82	0.335587	0.227	0.14	1.23245e-77	2	Rbpj	0.087	0.237057
1.5773e-120	0.334312	0.213	0.112	3.09339e-116	2	Blnk	0.101	0.310769
1.63581e-137	0.334169	0.528	0.374	3.20815e-133	2	Bst2	0.154	0.170732
1.28625e-82	0.333573	0.144	0.076	2.5226e-78	2	Gm20513	0.068	0.309091
6.0428e-114	0.332557	0.338	0.215	1.18511e-109	2	Ccr5	0.123	0.222423
4.49709e-68	0.332128	0.359	0.266	8.8197e-64	2	Rnf19b	0.093	0.1488
2.25421e-107	0.330468	0.265	0.157	4.42096e-103	2	Cyp27a1	0.108	0.255924
9.55659e-115	0.328895	0.239	0.134	1.87424e-110	2	Clec4b1	0.105	0.281501
2.71647e-72	0.327449	0.182	0.108	5.32754e-68	2	Tspan33	0.074	0.255172
1.03559e-57	0.324453	0.409	0.318	2.03099e-53	2	Klf4	0.091	0.125172
1.66733e-78	0.323805	0.142	0.075	3.26996e-74	2	Ch25h	0.067	0.308756
4.28335e-64	0.323505	0.204	0.131	8.4005e-60	2	Jdp2	0.073	0.21791
1.1589e-133	0.322986	0.283	0.159	2.27284e-129	2	Dst	0.124	0.280543
2.11803e-52	0.321249	0.243	0.173	4.15388e-48	2	Map3k8	0.07	0.168269
1.08001e-132	0.320601	0.715	0.568	2.11811e-128	2	Fcgr3	0.147	0.114575
3.22607e-110	0.319221	0.242	0.139	6.32697e-106	2	Frmd4b	0.103	0.270341
3.65949e-81	0.317627	0.403	0.294	7.17699e-77	2	Slc3a2	0.109	0.156385
7.34509e-128	0.316659	0.555	0.394	1.44052e-123	2	Fgl2	0.161	0.169652
1.4357e-59	0.316265	0.142	0.084	2.8157e-55	2	Plscr1	0.058	0.256637
1.8913e-56	0.314835	0.17	0.108	3.70922e-52	2	Tent5c	0.062	0.223022
1.50779e-60	0.314229	0.095	0.048	2.95708e-56	2	C4b	0.047	0.328671
8.25911e-108	0.313131	0.265	0.157	1.61978e-103	2	Zfhx3	0.108	0.255924
2.62054e-158	0.312765	0.538	0.355	5.13939e-154	2	Lilra5	0.183	0.204927
4.13132e-129	0.311315	0.345	0.21	8.10235e-125	2	Ckb	0.135	0.243243
1.7667e-96	0.310525	0.127	0.059	3.46486e-92	2	Gpr34	0.068	0.365591
3.32341e-217	0.308881	0.778	0.583	6.51786e-213	2	Hexb	0.195	0.143277
3.43426e-83	0.307439	0.125	0.062	6.73528e-79	2	Itsn1	0.063	0.336898
2.40495e-185	0.307392	0.912	0.812	4.71659e-181	2	Serinc3	0.1	0.0580046
4.38041e-56	0.306636	0.259	0.184	8.59087e-52	2	Per1	0.075	0.1693
2.25249e-101	0.306431	0.235	0.135	4.41759e-97	2	H2-M2	0.1	0.27027
4.37693e-113	0.303066	0.372	0.244	8.58403e-109	2	Cd86	0.128	0.207792
2.07623e-111	0.302853	0.17	0.084	4.0719e-107	2	Cacna1a	0.086	0.338583
5.80734e-73	0.301168	0.165	0.095	1.13894e-68	2	Plau	0.07	0.269231
2.64743e-51	0.300492	0.148	0.093	5.19213e-47	2	Irs2	0.055	0.228216
6.34731e-164	0.297937	0.746	0.556	1.24484e-159	2	Plbd1	0.19	0.145929
1.72029e-105	0.296386	0.436	0.307	3.37383e-101	2	Itm2c	0.129	0.17362
1.93449e-149	0.296228	0.777	0.627	3.79393e-145	2	Unc93b1	0.15	0.106838
4.34638e-43	0.295953	0.257	0.192	8.52412e-39	2	Tgif1	0.065	0.144766
5.47012e-82	0.295759	0.371	0.265	1.0728e-77	2	Runx1	0.106	0.166667
9.88186e-52	0.292805	0.32	0.243	1.93803e-47	2	Kdm6b	0.077	0.136767
5.68637e-67	0.292232	0.364	0.27	1.11521e-62	2	Irf2bp2	0.094	0.148265
1.5049e-92	0.289547	0.374	0.258	2.95142e-88	2	Sdc3	0.116	0.183544
3.69264e-119	0.28824	0.652	0.501	7.24201e-115	2	Ctsh	0.151	0.130963
7.82271e-44	0.287477	0.057	0.027	1.53419e-39	2	Mt2	0.03	0.357143
3.52934e-85	0.287028	0.537	0.416	6.92173e-81	2	Hexa	0.121	0.126967
3.25584e-68	0.286131	0.189	0.116	6.38536e-64	2	Tagap	0.073	0.239344
4.26938e-91	0.285312	0.281	0.179	8.37311e-87	2	Timp2	0.102	0.221739
7.27935e-100	0.280476	0.228	0.13	1.42763e-95	2	Ccnd1	0.098	0.273743
4.91029e-85	0.279543	0.336	0.226	9.63006e-81	2	Mef2c	0.11	0.19573
7.97784e-58	0.278462	0.497	0.402	1.56461e-53	2	Hsp90aa1	0.095	0.105673
2.10929e-67	0.277986	0.145	0.082	4.13673e-63	2	Sbf2	0.063	0.277533
5.31791e-49	0.277046	0.423	0.345	1.04295e-44	2	Srsf5	0.078	0.101562
5.84881e-56	0.276744	0.157	0.097	1.14707e-51	2	Dclre1c	0.06	0.23622
2.02658e-17	0.276307	0.151	0.12	3.97454e-13	2	H1f2	0.031	0.114391
1.79001e-121	0.272647	0.391	0.249	3.51058e-117	2	Gatm	0.142	0.221875
3.65579e-104	0.27211	0.212	0.116	7.16973e-100	2	Tanc2	0.096	0.292683
1.03036e-111	0.271659	0.362	0.23	2.02075e-107	2	Hpgd	0.132	0.222973
2.67211e-55	0.271159	0.245	0.172	5.24054e-51	2	P2rx4	0.073	0.17506
1.88228e-80	0.27048	0.102	0.046	3.69152e-76	2	Rtn1	0.056	0.378378
3.32526e-78	0.269649	0.173	0.098	6.5215e-74	2	Abca9	0.075	0.276753
1.06459e-58	0.268929	0.183	0.116	2.08787e-54	2	Trem2	0.067	0.22408
6.27819e-90	0.26601	0.666	0.539	1.23128e-85	2	Marcks	0.127	0.105394
1.59306e-83	0.265467	0.327	0.221	3.1243e-79	2	Itgb5	0.106	0.193431
2.47157e-98	0.265372	0.262	0.158	4.84724e-94	2	Scimp	0.104	0.247619
8.41669e-81	0.264347	0.031	0.006	1.65068e-76	2	Bmp2	0.025	0.675676
4.31001e-86	0.26241	0.521	0.396	8.4528e-82	2	Ptms	0.125	0.136314
2.84829e-82	0.262398	0.098	0.044	5.58606e-78	2	Kcnj10	0.054	0.380282
8.57551e-84	0.260349	0.144	0.074	1.68183e-79	2	Ptgs1	0.07	0.321101
6.05509e-62	0.259148	0.116	0.063	1.18752e-57	2	Cd22	0.053	0.296089
7.21541e-59	0.258924	0.175	0.109	1.41509e-54	2	Tmem37	0.066	0.232394
3.73769e-57	0.257057	0.297	0.217	7.33037e-53	2	Tpp1	0.08	0.155642
1.01664e-76	0.256504	0.376	0.27	1.99383e-72	2	Fnbp1	0.106	0.164087
1.0485e-64	0.255865	0.19	0.119	2.05632e-60	2	Tbxas1	0.071	0.229773
1.10366e-104	0.254608	0.561	0.411	2.16449e-100	2	Cx3cr1	0.15	0.154321
2.43446e-64	0.252987	0.109	0.056	4.77446e-60	2	Trim47	0.053	0.321212
1.79387e-71	0.252402	0.078	0.033	3.51815e-67	2	Rad51b	0.045	0.405405
1.01934e-40	0.250191	0.303	0.235	1.99914e-36	2	Wsb1	0.068	0.126394
8.1618e-11	-0.25006	0.011	0.022	1.60069e-06	2	Ubd	0.011	0.333333
0.000517788	-0.250202	0.531	0.502	1	2	Tgfbi	0.029	0.0280736
4.49021e-13	-0.25032	0.326	0.358	8.80619e-09	2	Ndufb7	0.032	0.0467836
2.3909e-07	-0.250693	0.394	0.41	0.00468903	2	Mbnl1	0.016	0.0199005
1.76298e-30	-0.250815	0.038	0.072	3.45755e-26	2	P2ry10b	0.034	0.309091
3.24593e-17	-0.250963	0.243	0.288	6.36591e-13	2	Pak2	0.045	0.0847458
5.56405e-36	-0.251201	0.047	0.089	1.09122e-31	2	Pqlc3	0.042	0.308824
8.21337e-18	-0.251238	0.13	0.168	1.61081e-13	2	Cab39	0.038	0.127517
1.17187e-08	-0.25129	0.344	0.366	0.000229826	2	Macf1	0.022	0.0309859
7.08603e-22	-0.251816	0.073	0.108	1.38971e-17	2	Srsf1	0.035	0.19337
2.8921e-16	-0.25191	0.258	0.301	5.67199e-12	2	Eif3h	0.043	0.0769231
3.83421e-17	-0.252124	0.234	0.279	7.51965e-13	2	Wdr26	0.045	0.0877193
5.20231e-46	-0.252314	0.002	0.026	1.02028e-41	2	Dnah12	0.024	0.857143
3.99399e-09	-0.252371	0.161	0.187	7.83301e-05	2	Trps1	0.026	0.0747126
1.07101e-25	-0.253144	0.072	0.11	2.10047e-21	2	Sqor	0.038	0.208791
2.10772e-17	-0.253219	0.152	0.192	4.13366e-13	2	Man2a1	0.04	0.116279
1.02065e-23	-0.253401	0.086	0.126	2.00171e-19	2	Ap1m1	0.04	0.188679
1.86466e-23	-0.25355	0.044	0.074	3.65698e-19	2	Kif21b	0.03	0.254237
6.31415e-23	-0.254175	0.159	0.207	1.23833e-18	2	Ak2	0.048	0.131148
3.9408e-33	-0.254251	0.052	0.092	7.72871e-29	2	Stk40	0.04	0.277778
7.40814e-16	-0.254478	0.235	0.276	1.45288e-11	2	Tma7	0.041	0.0802348
7.16399e-35	-0.254639	0.042	0.081	1.405e-30	2	Cks2	0.039	0.317073
4.91421e-23	-0.25472	0.1	0.14	9.63776e-19	2	Zbp1	0.04	0.166667
1.50342e-30	-0.254749	0.085	0.13	2.94852e-26	2	Furin	0.045	0.209302
2.0454e-32	-0.254805	0.055	0.096	4.01145e-28	2	Klf10	0.041	0.271523
1.16828e-14	-0.254914	0.047	0.07	2.29122e-10	2	H4c4	0.023	0.196581
3.72339e-22	-0.254985	0.151	0.197	7.30232e-18	2	Psmd14	0.046	0.132184
1.14415e-55	-0.25508	0.009	0.045	2.24391e-51	2	Mfsd6	0.036	0.666667
9.00336e-27	-0.255501	0.08	0.121	1.76574e-22	2	Anxa7	0.041	0.20398
2.79146e-13	-0.25586	0.134	0.165	5.47462e-09	2	Casp3	0.031	0.103679
2.82257e-13	-0.256189	0.178	0.212	5.53562e-09	2	Arglu1	0.034	0.0871795
1.08357e-19	-0.2565	0.133	0.174	2.12509e-15	2	Adam10	0.041	0.13355
6.73193e-33	-0.256553	0.107	0.159	1.32027e-28	2	Atp5l	0.052	0.195489
7.27338e-16	-0.256604	0.32	0.358	1.42646e-11	2	Atp5pb	0.038	0.0560472
2.58492e-38	-0.25687	0.034	0.072	5.06955e-34	2	Ibtk	0.038	0.358491
4.52124e-21	-0.257511	0.128	0.17	8.86706e-17	2	Far1	0.042	0.14094
1.71166e-26	-0.25766	0.071	0.109	3.35691e-22	2	Ldlr	0.038	0.211111
1.43061e-16	-0.257874	0.103	0.136	2.80572e-12	2	Ncor2	0.033	0.138075
1.7052e-28	-0.257973	0.068	0.108	3.34424e-24	2	Dipk1a	0.04	0.227273
9.1046e-17	-0.258068	0.302	0.342	1.78559e-12	2	Atp5mpl	0.04	0.0621118
4.71661e-28	-0.258113	0.005	0.022	9.25022e-24	2	Cd7	0.017	0.62963
1.50059e-16	-0.258433	0.274	0.317	2.94296e-12	2	Eif3f	0.043	0.072758
1.90021e-22	-0.258571	0.089	0.127	3.72668e-18	2	Ilrun	0.038	0.175926
1.19596e-18	-0.258755	0.111	0.148	2.34551e-14	2	Sgk3	0.037	0.142857
4.13082e-21	-0.259161	0.124	0.166	8.10136e-17	2	Adipor2	0.042	0.144828
2.20107e-22	-0.259332	0.109	0.15	4.31674e-18	2	Lfng	0.041	0.158301
4.29924e-33	-0.259642	0.064	0.108	8.43168e-29	2	Aldh3b1	0.044	0.255814
4.91783e-17	-0.259872	0.207	0.249	9.64484e-13	2	H13	0.042	0.0921053
7.79509e-30	-0.260139	0.076	0.12	1.52877e-25	2	St3gal1	0.044	0.22449
3.80608e-15	-0.260387	0.372	0.402	7.46448e-11	2	Cotl1	0.03	0.0387597
4.05054e-23	-0.2605	0.111	0.154	7.94392e-19	2	Fam120a	0.043	0.162264
8.29831e-16	-0.260679	0.118	0.152	1.62746e-11	2	Phf20l1	0.034	0.125926
1.18719e-40	-0.260711	0.006	0.031	2.32832e-36	2	Prc1	0.025	0.675676
1.20602e-13	-0.26103	0.26	0.297	2.36525e-09	2	Mtdh	0.037	0.0664273
1.40608e-62	-0.261401	0.019	0.065	2.7576e-58	2	Acot7	0.046	0.547619
4.63423e-21	-0.261562	0.47	0.493	9.08866e-17	2	Cox6a1	0.023	0.0238837
4.9634e-15	-0.262129	0.355	0.391	9.73421e-11	2	Serbp1	0.036	0.0482574
3.02203e-15	-0.262303	0.275	0.313	5.92681e-11	2	Mrpl52	0.038	0.0646259
6.62219e-56	-0.262378	0.008	0.043	1.29874e-51	2	Tbc1d10c	0.035	0.686275
3.10597e-19	-0.262397	0.11	0.147	6.09143e-15	2	Foxp1	0.037	0.143969
2.79674e-29	-0.262543	0.098	0.145	5.48497e-25	2	Eif1ax	0.047	0.193416
7.60482e-20	-0.262608	0.096	0.132	1.49146e-15	2	Itch	0.036	0.157895
1.77933e-16	-0.262774	0.22	0.261	3.48961e-12	2	Hnrnpab	0.041	0.0852391
7.41901e-29	-0.26409	0.131	0.183	1.45502e-24	2	Ndufs4	0.052	0.165605
3.01888e-19	-0.26488	0.112	0.15	5.92063e-15	2	St3gal4	0.038	0.145038
5.78091e-24	-0.265034	0.126	0.17	1.13375e-19	2	Glrx	0.044	0.148649
6.20405e-39	-0.26523	0.024	0.058	1.21674e-34	2	Map4k2	0.034	0.414634
7.29746e-40	-0.265623	0.01	0.037	1.43118e-35	2	Hdc	0.027	0.574468
2.6497e-17	-0.265937	0.387	0.418	5.1966e-13	2	Atp5h	0.031	0.0385093
1.4867e-05	-0.266231	0.195	0.212	0.291573	2	Ly6a	0.017	0.041769
1.81988e-26	-0.266298	0.084	0.126	3.56914e-22	2	Rnf166	0.042	0.2
1.62496e-33	-0.266335	0.03	0.063	3.18687e-29	2	Atp2a3	0.033	0.354839
4.94253e-17	-0.266455	0.279	0.322	9.69329e-13	2	Septin7	0.043	0.0715474
5.94138e-33	-0.266564	0.071	0.116	1.16522e-28	2	Ppp1r2	0.045	0.240642
1.45654e-15	-0.266585	0.463	0.476	2.85657e-11	2	Cox6c	0.013	0.0138445
5.00238e-31	-0.266668	0.102	0.152	9.81067e-27	2	Mrps18c	0.05	0.19685
3.01491e-28	-0.266671	0.104	0.15	5.91283e-24	2	Vamp4	0.046	0.181102
1.05978e-17	-0.266688	0.291	0.333	2.07845e-13	2	Serp1	0.042	0.0673077
3.62681e-23	-0.266717	0.062	0.095	7.1129e-19	2	Tmcc1	0.033	0.210191
4.49819e-45	-0.267022	0.011	0.043	8.82185e-41	2	Oas3	0.032	0.592593
2.84102e-20	-0.26742	0.198	0.245	5.5718e-16	2	Snrpe	0.047	0.106095
1.33469e-62	-0.267434	0.025	0.073	2.6176e-58	2	Hpse	0.048	0.489796
1.25131e-23	-0.267577	0.169	0.218	2.45407e-19	2	Cggbp1	0.049	0.126615
3.55253e-24	-0.268219	0.071	0.107	6.96722e-20	2	Vat1	0.036	0.202247
1.05759e-22	-0.268263	0.111	0.153	2.07414e-18	2	Vrk1	0.042	0.159091
5.74542e-25	-0.268284	0.163	0.213	1.12679e-20	2	Csnk2b	0.05	0.132979
3.43011e-25	-0.268351	0.068	0.105	6.72713e-21	2	Pitpnm1	0.037	0.213873
1.98312e-17	-0.268721	0.15	0.19	3.8893e-13	2	Zc3hav1	0.04	0.117647
1.04737e-22	-0.269716	0.116	0.158	2.0541e-18	2	Abr	0.042	0.153285
1.23143e-64	-0.270242	0.008	0.047	2.41509e-60	2	Sgms2	0.039	0.709091
2.8623e-25	-0.270244	0.134	0.182	5.61355e-21	2	Frg1	0.048	0.151899
2.92582e-57	-0.270584	0.819	0.802	5.73811e-53	2	Cd52	0.017	0.0104874
9.34493e-20	-0.270672	0.088	0.122	1.83273e-15	2	Cyb5r1	0.034	0.161905
4.74497e-40	-0.270722	0.015	0.046	9.30584e-36	2	Ptprcap	0.031	0.508197
6.81712e-25	-0.270769	0.577	0.588	1.33697e-20	2	Clic1	0.011	0.00944206
3.46605e-24	-0.27084	0.07	0.107	6.79761e-20	2	Rapgef1	0.037	0.20904
4.55581e-22	-0.270954	0.042	0.07	8.93486e-18	2	Atad2	0.028	0.25
5.4324e-08	-0.271123	0.389	0.402	0.0010654	2	Stat1	0.013	0.0164349
3.31251e-34	-0.2712	0.126	0.183	6.4965e-30	2	Prelid1	0.057	0.184466
3.73462e-45	-0.271464	0.005	0.032	7.32433e-41	2	Birc5	0.027	0.72973
2.01972e-14	-0.27159	0.272	0.307	3.96108e-10	2	Atp5j	0.035	0.0604491
1.17485e-14	-0.271912	0.34	0.371	2.30411e-10	2	Atp1b3	0.031	0.0436006
3.48505e-33	-0.271944	0.058	0.099	6.83489e-29	2	Jak2	0.041	0.261146
6.60808e-20	-0.272126	0.056	0.085	1.29598e-15	2	Naip5	0.029	0.205674
5.75531e-17	-0.272448	0.343	0.38	1.12873e-12	2	Chmp4b	0.037	0.0511757
3.05714e-17	-0.273094	0.211	0.253	5.99566e-13	2	Sec11c	0.042	0.0905172
8.22984e-20	-0.273131	0.172	0.216	1.61404e-15	2	Baz1a	0.044	0.113402
7.06259e-18	-0.273174	0.12	0.156	1.38512e-13	2	Notch2	0.036	0.130435
1.10516e-57	-0.273583	0.021	0.065	2.16743e-53	2	Stx11	0.044	0.511628
1.42665e-23	-0.273745	0.132	0.177	2.79795e-19	2	Mknk2	0.045	0.145631
1.00762e-14	-0.273854	0.308	0.343	1.97613e-10	2	Irf5	0.035	0.0537634
1.75917e-22	-0.273994	0.12	0.162	3.45008e-18	2	Supt16	0.042	0.148936
3.36026e-26	-0.274055	0.069	0.107	6.59014e-22	2	Nfatc3	0.038	0.215909
6.53821e-31	-0.274167	0.114	0.165	1.28227e-26	2	Cs	0.051	0.182796
1.26778e-16	-0.274558	0.316	0.354	2.48637e-12	2	Tgfb1	0.038	0.0567164
6.36261e-34	-0.274861	0.027	0.059	1.24784e-29	2	Cd24a	0.032	0.372093
8.73371e-33	-0.275197	0.061	0.103	1.71286e-28	2	Lrrc8c	0.042	0.256098
2.39397e-16	-0.27524	0.137	0.172	4.69505e-12	2	Lbr	0.035	0.113269
2.54231e-29	-0.275612	0.125	0.177	4.98598e-25	2	Capza1	0.052	0.172185
8.80083e-25	-0.276811	0.193	0.245	1.72602e-20	2	Taf10	0.052	0.118721
1.2524e-21	-0.276891	0.203	0.252	2.4562e-17	2	Ccdc12	0.049	0.107692
2.53062e-37	-0.276913	0.102	0.157	4.96306e-33	2	Cisd2	0.055	0.212355
1.27913e-28	-0.277059	0.126	0.177	2.50864e-24	2	Actn4	0.051	0.168317
6.4765e-12	-0.278262	0.213	0.244	1.27017e-07	2	Il6ra	0.031	0.0678337
1.04364e-42	-0.278389	0.016	0.049	2.04678e-38	2	Helz2	0.033	0.507692
5.77778e-37	-0.278581	0.074	0.123	1.13314e-32	2	Dnajc10	0.049	0.248731
1.11278e-06	-0.279131	0.151	0.171	0.0218239	2	Arhgap15	0.02	0.0621118
1.93072e-37	-0.27916	0.049	0.091	3.78653e-33	2	Tubb4b	0.042	0.3
1.22852e-20	-0.279187	0.094	0.13	2.40938e-16	2	Fgd4	0.036	0.160714
3.02057e-23	-0.279358	0.198	0.249	5.92394e-19	2	Bzw1	0.051	0.114094
2.32485e-22	-0.279426	0.089	0.127	4.5595e-18	2	Phyh	0.038	0.175926
1.89153e-46	-0.279612	0.036	0.08	3.70966e-42	2	Sephs2	0.044	0.37931
1.16101e-12	-0.27967	0.341	0.372	2.27697e-08	2	Xbp1	0.031	0.0434783
1.06119e-31	-0.280233	0.127	0.181	2.08121e-27	2	Cript	0.054	0.175325
2.24542e-20	-0.280312	0.316	0.36	4.40372e-16	2	Uqcrq	0.044	0.0650888
2.89035e-26	-0.28038	0.161	0.212	5.66855e-22	2	Ssu72	0.051	0.136729
6.92448e-21	-0.280559	0.136	0.179	1.35803e-16	2	Ppp4r3b	0.043	0.136508
2.53384e-19	-0.280724	0.574	0.578	4.96936e-15	2	Cd53	0.004	0.00347222
1.74823e-19	-0.280758	0.371	0.411	3.42863e-15	2	Atp5a1	0.04	0.0511509
2.64544e-30	-0.281492	0.124	0.176	5.18823e-26	2	Gnai3	0.052	0.173333
2.36258e-38	-0.281679	0.088	0.142	4.6335e-34	2	Rnf115	0.054	0.234783
1.04556e-43	-0.282015	0.034	0.075	2.05055e-39	2	Crybg1	0.041	0.376147
2.1779e-12	-0.282116	0.198	0.23	4.2713e-08	2	Sp100	0.032	0.0747664
2.31705e-21	-0.282253	0.165	0.21	4.54421e-17	2	Nsd3	0.045	0.12
2.73348e-36	-0.282377	0.006	0.029	5.3609e-32	2	Klrd1	0.023	0.657143
1.55424e-38	-0.282403	0.067	0.115	3.04818e-34	2	Dram1	0.048	0.263736
4.05385e-17	-0.282474	0.307	0.348	7.9504e-13	2	Jak1	0.041	0.0625954
4.69513e-51	-0.282555	0.02	0.059	9.2081e-47	2	Gadd45a	0.039	0.493671
8.71028e-17	-0.28265	0.168	0.207	1.70826e-12	2	Spag9	0.039	0.104
2.17589e-29	-0.282803	0.078	0.121	4.26735e-25	2	Jarid2	0.043	0.21608
5.62049e-16	-0.283648	0.238	0.278	1.10229e-11	2	Ncor1	0.04	0.0775194
6.60397e-20	-0.283723	0.096	0.132	1.29517e-15	2	Ccm2	0.036	0.157895
6.82569e-37	-0.284262	0.082	0.132	1.33866e-32	2	Mettl9	0.05	0.233645
2.64726e-20	-0.285211	0.357	0.396	5.19181e-16	2	Eif3k	0.039	0.0517928
8.72345e-18	-0.285233	0.27	0.309	1.71084e-13	2	Psmb6	0.039	0.0673575
3.10075e-40	-0.285253	0.058	0.105	6.0812e-36	2	Prkx	0.047	0.288344
8.37521e-51	-0.285736	0.042	0.091	1.64255e-46	2	Septin11	0.049	0.368421
2.64717e-36	-0.286148	0.05	0.091	5.19163e-32	2	Vps37b	0.041	0.29078
2.91004e-11	-0.286811	0.304	0.332	5.70717e-07	2	Grk2	0.028	0.0440252
9.15652e-23	-0.286945	0.255	0.303	1.79578e-18	2	Arf5	0.048	0.0860215
4.49186e-32	-0.287093	0.039	0.074	8.80944e-28	2	Cbfa2t3	0.035	0.309735
9.9108e-24	-0.287194	0.506	0.521	1.94371e-19	2	Capza2	0.015	0.0146056
4.13015e-26	-0.288034	0.14	0.19	8.10005e-22	2	Slk	0.05	0.151515
1.47964e-54	-0.288318	0.016	0.055	2.90186e-50	2	Rgs18	0.039	0.549296
1.60071e-17	-0.288353	0.395	0.421	3.13931e-13	2	Cox5a	0.026	0.0318627
2.47729e-40	-0.288614	0.005	0.029	4.85845e-36	2	Rrm2	0.024	0.705882
1.72616e-36	-0.288705	0.023	0.056	3.38534e-32	2	Xylt1	0.033	0.417722
2.14706e-47	-0.288719	0.023	0.063	4.21082e-43	2	Tnip3	0.04	0.465116
7.30448e-73	-0.289008	0.003	0.041	1.43255e-68	2	Pdlim1	0.038	0.863636
3.75601e-34	-0.289843	0.115	0.169	7.36628e-30	2	Ugp2	0.054	0.190141
5.55434e-22	-0.290295	0.161	0.207	1.08932e-17	2	Ccdc50	0.046	0.125
4.14779e-43	-0.291149	0.032	0.072	8.13464e-39	2	Pstpip1	0.04	0.384615
1.7125e-18	-0.291252	0.249	0.293	3.35855e-14	2	Arhgap30	0.044	0.0811808
1.72399e-14	-0.291698	0.147	0.18	3.3811e-10	2	Cd82	0.033	0.100917
6.30239e-23	-0.291799	0.169	0.217	1.23603e-18	2	Rab8a	0.048	0.124352
5.95179e-44	-0.292006	0.097	0.157	1.16726e-39	2	Psmb5	0.06	0.23622
8.0939e-48	-0.292063	0.011	0.044	1.58737e-43	2	Lck	0.033	0.6
3.64552e-40	-0.292924	0.098	0.154	7.1496e-36	2	Ube2a	0.056	0.222222
3.36893e-72	-0.293457	0.015	0.064	6.60714e-68	2	Plp2	0.049	0.620253
7.66048e-25	-0.293567	0.138	0.185	1.50237e-20	2	Usp25	0.047	0.145511
2.23775e-15	-0.294084	0.296	0.335	4.38867e-11	2	Banf1	0.039	0.0618067
1.47535e-18	-0.294441	0.173	0.215	2.89345e-14	2	Ppp1r12a	0.042	0.108247
3.70637e-44	-0.294695	0.06	0.11	7.26893e-40	2	Gsto1	0.05	0.294118
3.67302e-28	-0.294759	0.099	0.144	7.20352e-24	2	Plod3	0.045	0.185185
6.05393e-20	-0.29481	0.142	0.183	1.1873e-15	2	Arhgap9	0.041	0.126154
3.38499e-13	-0.295338	0.301	0.33	6.63864e-09	2	Igsf6	0.029	0.0459588
2.14694e-26	-0.295453	0.006	0.024	4.21057e-22	2	Gzmb	0.018	0.6
2.56893e-47	-0.295455	0.022	0.06	5.03818e-43	2	Nup210	0.038	0.463415
1.24146e-18	-0.295623	0.328	0.366	2.43476e-14	2	Ubl5	0.038	0.054755
6.22724e-29	-0.29595	0.003	0.019	1.22129e-24	2	Klrg1	0.016	0.727273
7.20432e-21	-0.296321	0.17	0.215	1.41291e-16	2	Ehbp1l1	0.045	0.116883
1.53856e-41	-0.296347	0.07	0.121	3.01743e-37	2	Dusp3	0.051	0.267016
1.69564e-36	-0.29655	0.046	0.087	3.32548e-32	2	Relt	0.041	0.308271
1.33868e-50	-0.296729	0.04	0.088	2.62541e-46	2	Mthfd2	0.048	0.375
3.26489e-12	-0.296771	0.359	0.382	6.40311e-08	2	Metrnl	0.023	0.0310391
3.00597e-17	-0.297481	0.425	0.448	5.89532e-13	2	Tpd52	0.023	0.0263459
1.03891e-18	-0.29764	0.32	0.358	2.03752e-14	2	Dynll1	0.038	0.0560472
1.15149e-30	-0.297712	0.11	0.159	2.2583e-26	2	Cmip	0.049	0.182156
3.31977e-33	-0.297831	0.079	0.125	6.51073e-29	2	Sash3	0.046	0.22549
5.78639e-36	-0.298404	0.155	0.216	1.13483e-31	2	Ndufa11	0.061	0.16442
1.15726e-41	-0.299193	0.008	0.035	2.26963e-37	2	Scnn1a	0.027	0.627907
2.41287e-39	-0.299787	0.011	0.039	4.73212e-35	2	Lcn2	0.028	0.56
2.81271e-21	-0.300381	0.242	0.289	5.51628e-17	2	Mapkapk2	0.047	0.0885122
3.01275e-23	-0.300398	0.256	0.307	5.9086e-19	2	Mob1a	0.051	0.0905861
2.50617e-33	-0.300635	0.637	0.637	4.91509e-29	2	Slc25a5	0	0
7.37538e-39	-0.300868	0.056	0.102	1.44646e-34	2	Usp1	0.046	0.291139
0.000128157	-0.301306	0.113	0.126	1	2	Serpina3g	0.013	0.0543933
1.23186e-19	-0.301743	0.425	0.46	2.41592e-15	2	Prkcd	0.035	0.039548
1.08379e-30	-0.301775	0.175	0.233	2.12553e-26	2	Uqcrfs1	0.058	0.142157
1.8962e-40	-0.302088	0.045	0.089	3.71883e-36	2	Tes	0.044	0.328358
9.33046e-14	-0.302715	0.074	0.099	1.82989e-09	2	Lars2	0.025	0.144509
7.58808e-31	-0.302729	0.061	0.101	1.48817e-26	2	Cyp4f16	0.04	0.246914
1.76249e-51	-0.303109	0.791	0.771	3.45659e-47	2	Lcp1	0.02	0.0128041
1.1107e-57	-0.303177	0.032	0.081	2.17831e-53	2	Tuba4a	0.049	0.433628
2.3843e-23	-0.303954	0.016	0.037	4.67608e-19	2	Il1a	0.021	0.396226
1.39813e-52	-0.304463	0.015	0.052	2.74202e-48	2	Lrrk2	0.037	0.552239
1.70152e-43	-0.304648	0.067	0.12	3.33703e-39	2	Nsf	0.053	0.283422
5.51432e-24	-0.304702	0.255	0.306	1.08147e-19	2	Psme2	0.051	0.0909091
1.48525e-19	-0.304816	0.381	0.418	2.91287e-15	2	Itgb1	0.037	0.0463079
7.22805e-24	-0.304968	0.182	0.231	1.41757e-19	2	Zfp207	0.049	0.118644
1.42536e-50	-0.305572	0.033	0.078	2.79543e-46	2	Ppdpf	0.045	0.405405
2.33646e-59	-0.305697	0.829	0.828	4.58227e-55	2	Ly6e	0.001	0.0006035
8.10595e-33	-0.305993	0.091	0.139	1.58974e-28	2	Sptan1	0.048	0.208696
4.20785e-45	-0.306016	0.058	0.109	8.25243e-41	2	Parl	0.051	0.305389
2.12128e-61	-0.306062	0.007	0.043	4.16026e-57	2	Megf9	0.036	0.72
3.41233e-21	-0.306551	0.18	0.225	6.69227e-17	2	Stag2	0.045	0.111111
3.92922e-40	-0.306603	0.056	0.102	7.70598e-36	2	Grk6	0.046	0.291139
4.96786e-35	-0.307301	0.044	0.083	9.74296e-31	2	Ripk2	0.039	0.307087
2.48816e-31	-0.307436	0.194	0.253	4.87979e-27	2	Psma2	0.059	0.131991
7.75227e-10	-0.307587	0.091	0.112	1.52038e-05	2	Slc8a1	0.021	0.103448
9.14287e-24	-0.307782	0.293	0.342	1.7931e-19	2	Capns1	0.049	0.0771654
6.15414e-23	-0.307931	0.157	0.204	1.20695e-18	2	Birc6	0.047	0.130194
2.58528e-21	-0.30856	0.217	0.263	5.07025e-17	2	Nfkb1	0.046	0.0958333
3.46865e-57	-0.308668	0.023	0.067	6.80272e-53	2	Rab11fip1	0.044	0.488889
6.8807e-15	-0.309209	0.157	0.189	1.34944e-10	2	Mmp14	0.032	0.0924855
1.44295e-40	-0.309388	0.032	0.071	2.82992e-36	2	Rasgrp4	0.039	0.378641
1.33747e-36	-0.309447	0.089	0.141	2.62305e-32	2	Rap2a	0.052	0.226087
1.40245e-13	-0.309623	0.012	0.024	2.75049e-09	2	Gm15056	0.012	0.333333
7.51568e-17	-0.309925	0.273	0.313	1.47397e-12	2	Ptpre	0.04	0.0682594
2.79847e-21	-0.309929	0.235	0.282	5.48836e-17	2	Sppl2a	0.047	0.0909091
2.42495e-39	-0.310916	0.101	0.157	4.75582e-35	2	Atp11b	0.056	0.217054
3.17633e-26	-0.31138	0.104	0.148	6.22941e-22	2	Dock11	0.044	0.174603
2.39599e-21	-0.31143	0.51	0.524	4.69902e-17	2	Rac2	0.014	0.0135397
5.5979e-85	-0.311592	0.007	0.054	1.09786e-80	2	Mefv	0.047	0.770492
1.41137e-72	-0.3117	0.009	0.053	2.76798e-68	2	Arhgap26.1	0.044	0.709677
4.81088e-21	-0.311827	0.194	0.24	9.43509e-17	2	Eif4g3	0.046	0.105991
2.67703e-41	-0.311876	0.024	0.059	5.25018e-37	2	Trbc2	0.035	0.421687
3.22171e-41	-0.312022	0.042	0.084	6.31841e-37	2	Csgalnact2	0.042	0.333333
1.44323e-27	-0.312515	0.179	0.233	2.83047e-23	2	Aldh2	0.054	0.131068
6.24957e-38	-0.315148	0.134	0.195	1.22567e-33	2	Tmem167	0.061	0.18541
8.41328e-48	-0.31525	0.058	0.111	1.65001e-43	2	Pfkp	0.053	0.313609
6.74041e-29	-0.31562	0.076	0.117	1.32193e-24	2	Ogt	0.041	0.212435
2.67864e-35	-0.316011	0.142	0.201	5.25334e-31	2	Snx10	0.059	0.172012
1.57948e-29	-0.316407	0.391	0.442	3.09767e-25	2	Ube2d3	0.051	0.0612245
4.20246e-34	-0.316632	0.102	0.154	8.24186e-30	2	Ankrd13a	0.052	0.203125
5.83864e-17	-0.31741	0.283	0.321	1.14507e-12	2	H2az1	0.038	0.0629139
3.80633e-30	-0.317622	0.143	0.196	7.46497e-26	2	Eif4ebp1	0.053	0.156342
1.77227e-17	-0.31765	0.122	0.158	3.47578e-13	2	Irf7	0.036	0.128571
8.19459e-40	-0.317885	0.077	0.128	1.60712e-35	2	Arg2	0.051	0.24878
1.11053e-22	-0.31877	0.295	0.341	2.17797e-18	2	Anp32a	0.046	0.072327
3.90413e-26	-0.319373	0.496	0.524	7.65677e-22	2	Ptpn6	0.028	0.027451
8.96022e-31	-0.319394	0.08	0.124	1.75728e-26	2	Irak3	0.044	0.215686
3.54078e-44	-0.319754	0.032	0.073	6.94418e-40	2	Abcg3	0.041	0.390476
1.07662e-24	-0.320556	0.391	0.437	2.11147e-20	2	Ptp4a2	0.046	0.0555556
5.94412e-08	-0.320585	0.404	0.413	0.00116576	2	Ifngr1	0.009	0.0110159
1.76401e-76	-0.320636	0.012	0.06	3.45958e-72	2	Vcl	0.048	0.666667
9.14543e-47	-0.320768	0.003	0.029	1.7936e-42	2	Ube2c	0.026	0.8125
2.23645e-34	-0.322969	0.105	0.157	4.38612e-30	2	Capg	0.052	0.198473
1.96424e-42	-0.323236	0.098	0.156	3.85226e-38	2	Api5	0.058	0.228346
2.2934e-30	-0.323737	0.372	0.42	4.49781e-26	2	Atp5e	0.048	0.0606061
4.99137e-40	-0.32424	0.002	0.024	9.78908e-36	2	Prf1	0.022	0.846154
2.98794e-31	-0.324369	0.094	0.141	5.85995e-27	2	Xiap	0.047	0.2
1.84195e-19	-0.324499	0.199	0.241	3.61244e-15	2	Cxcr4	0.042	0.0954545
2.32887e-29	-0.324644	0.189	0.244	4.56737e-25	2	Psma1	0.055	0.127021
3.61416e-20	-0.326326	0.203	0.247	7.08809e-16	2	Tifab	0.044	0.0977778
6.87492e-29	-0.326375	0.233	0.29	1.34831e-24	2	Psmb3	0.057	0.108987
1.84757e-30	-0.326525	0.067	0.108	3.62345e-26	2	Plagl2	0.041	0.234286
4.39491e-25	-0.326635	0.293	0.341	8.61929e-21	2	Psmb1	0.048	0.0757098
3.00602e-62	-0.326649	0.022	0.069	5.8954e-58	2	Adam8	0.047	0.516484
8.20572e-52	-0.326754	0.023	0.064	1.60931e-47	2	Sh2d3c	0.041	0.471264
7.61993e-44	-0.326981	0.073	0.126	1.49442e-39	2	Acot9	0.053	0.266332
2.04805e-32	-0.328046	0.187	0.248	4.01664e-28	2	Sf3b6	0.061	0.14023
1.11883e-27	-0.328418	0.257	0.313	2.19425e-23	2	Wdr1	0.056	0.0982456
1.22445e-64	-0.328622	0.027	0.078	2.40139e-60	2	Map4k1	0.051	0.485714
3.35411e-77	-0.32863	0.001	0.04	6.57809e-73	2	Cd177	0.039	0.95122
9.48771e-43	-0.329344	0.06	0.109	1.86073e-38	2	Tmem164	0.049	0.289941
1.44034e-23	-0.329808	0.302	0.347	2.82479e-19	2	Uqcrb	0.045	0.0693374
6.4001e-23	-0.331235	0.23	0.278	1.25519e-18	2	Anp32b	0.048	0.0944882
2.56962e-29	-0.331711	0.123	0.173	5.03954e-25	2	Camk2d	0.05	0.168919
4.35249e-54	-0.33263	0.071	0.132	8.53611e-50	2	Atp8b4	0.061	0.300493
1.63858e-27	-0.333652	0.04	0.071	3.21358e-23	2	H2ax	0.031	0.279279
8.01468e-29	-0.33423	0.351	0.399	1.57184e-24	2	Pomp	0.048	0.064
2.70029e-34	-0.334327	0.048	0.087	5.29581e-30	2	Bcl2	0.039	0.288889
1.96039e-27	-0.334661	0.169	0.221	3.84472e-23	2	Kpna4	0.052	0.133333
1.35128e-54	-0.335694	0.061	0.119	2.65013e-50	2	Gch1	0.058	0.322222
7.39714e-30	-0.336206	0.262	0.319	1.45073e-25	2	Hnrnpf	0.057	0.0981067
4.29311e-31	-0.336362	0.096	0.144	8.41964e-27	2	Rassf3	0.048	0.2
2.8786e-41	-0.337096	0.099	0.156	5.64551e-37	2	Znhit1	0.057	0.223529
4.94786e-49	-0.337314	0.016	0.052	9.70375e-45	2	Gimap4	0.036	0.529412
3.13951e-28	-0.337583	0.443	0.473	6.15721e-24	2	Eif5a	0.03	0.0327511
7.77587e-45	-0.337589	0.009	0.039	1.525e-40	2	G0s2	0.03	0.625
4.49631e-39	-0.33762	0.161	0.225	8.81816e-35	2	Rab5if	0.064	0.165803
6.771e-35	-0.337733	0.109	0.162	1.32793e-30	2	Traf5	0.053	0.195572
1.0146e-50	-0.338705	0.095	0.16	1.98983e-46	2	Mrpl20	0.065	0.254902
3.80295e-32	-0.339104	0.171	0.23	7.45835e-28	2	C3	0.059	0.147132
1.79186e-26	-0.339228	0.65	0.638	3.5142e-22	2	Sat1	0.012	0.00931677
9.61871e-42	-0.339329	0.064	0.114	1.88642e-37	2	Ezh2	0.05	0.280899
2.22083e-28	-0.340261	0.061	0.099	4.3555e-24	2	Pparg	0.038	0.2375
2.78719e-69	-0.340395	0.01	0.053	5.46623e-65	2	Runx2	0.043	0.68254
8.47306e-28	-0.340533	0.241	0.296	1.66174e-23	2	1810037I17Rik	0.055	0.102421
7.52211e-39	-0.341862	0.082	0.133	1.47524e-34	2	Ptpn12	0.051	0.237209
1.10622e-17	-0.341893	0.324	0.356	2.16952e-13	2	Limd2	0.032	0.0470588
9.2856e-46	-0.342067	0.034	0.077	1.82109e-41	2	Abca7	0.043	0.387387
1.01236e-34	-0.34215	0.077	0.123	1.98545e-30	2	Ctse	0.046	0.23
4.52849e-35	-0.342594	0.122	0.178	8.88128e-31	2	Zbtb7a	0.056	0.186667
4.33236e-29	-0.342882	0.251	0.308	8.49663e-25	2	Ndufa1	0.057	0.101968
4.28142e-85	-0.343142	0.819	0.802	8.39672e-81	2	Cyba	0.017	0.0104874
1.27808e-29	-0.343786	0.149	0.202	2.50657e-25	2	Slc16a10	0.053	0.150997
2.36467e-74	-0.344075	0.024	0.079	4.63759e-70	2	Cdkn2d	0.055	0.533981
3.5843e-41	-0.344183	0.141	0.204	7.02953e-37	2	Rexo2	0.063	0.182609
1.3536e-52	-0.344502	0.044	0.095	2.65468e-48	2	Ubash3b	0.051	0.366906
6.57232e-29	-0.344906	0.423	0.457	1.28896e-24	2	Atp6v0e	0.034	0.0386364
3.57762e-48	-0.344999	0.066	0.122	7.01643e-44	2	Foxn2	0.056	0.297872
1.36571e-35	-0.345081	0.162	0.222	2.67844e-31	2	Soat1	0.06	0.15625
2.59279e-46	-0.345644	0.036	0.079	5.08498e-42	2	Inpp5f	0.043	0.373913
1.1487e-34	-0.345709	0.405	0.455	2.25283e-30	2	Eif4g2	0.05	0.0581395
2.22025e-27	-0.346788	0.298	0.348	4.35435e-23	2	Mdh2	0.05	0.0773994
1.11929e-35	-0.34754	0.065	0.11	2.19516e-31	2	Ifi209	0.045	0.257143
8.38402e-36	-0.347674	0.149	0.208	1.64427e-31	2	N4bp1	0.059	0.165266
2.15295e-57	-0.347781	0.707	0.705	4.22237e-53	2	Pabpc1	0.002	0.00141643
4.74115e-35	-0.348256	0.128	0.184	9.29833e-31	2	Stk4	0.056	0.179487
8.18178e-30	-0.348737	0.234	0.291	1.60461e-25	2	Ssr3	0.057	0.108571
2.22074e-56	-0.349119	0.086	0.152	4.35532e-52	2	Bak1	0.066	0.277311
8.50283e-25	-0.349154	0.186	0.234	1.66757e-20	2	AB124611	0.048	0.114286
6.1004e-48	-0.349191	0.04	0.086	1.19641e-43	2	Traf3ip3	0.046	0.365079
1.20327e-26	-0.350181	0.112	0.157	2.35985e-22	2	Diaph2	0.045	0.167286
1.63298e-25	-0.350407	0.278	0.326	3.2026e-21	2	Gmfg	0.048	0.0794702
8.21678e-27	-0.35096	0.239	0.292	1.61147e-22	2	Zfp706	0.053	0.0998117
3.61455e-33	-0.351171	0.227	0.289	7.08885e-29	2	Arl6ip5	0.062	0.120155
9.57136e-14	-0.352472	0.227	0.259	1.87714e-09	2	Tent5a	0.032	0.0658436
8.56062e-39	-0.352674	0.117	0.174	1.67891e-34	2	Ywhag	0.057	0.195876
9.70928e-29	-0.353059	0.192	0.246	1.90418e-24	2	Tnfrsf1a	0.054	0.123288
3.26889e-93	-0.353266	0.001	0.046	6.41095e-89	2	Ceacam2	0.045	0.957447
5.51894e-46	-0.35355	0.119	0.184	1.08237e-41	2	Pgd	0.065	0.214521
9.62875e-44	-0.355745	0.074	0.127	1.88839e-39	2	Elmo2	0.053	0.263682
0.00482828	-0.356608	0.364	0.362	1	2	Tuba1b	0.002	0.00275482
7.53579e-26	-0.357879	0.176	0.224	1.47792e-21	2	Fam111a	0.048	0.12
6.91408e-34	-0.358042	0.113	0.165	1.35599e-29	2	Fbxl5	0.052	0.18705
1.82024e-46	-0.359056	0.088	0.147	3.56986e-42	2	Mfsd14b	0.059	0.251064
1.85865e-81	-0.359926	0.015	0.068	3.64518e-77	2	Cdc42ep2	0.053	0.638554
1.23079e-32	-0.360032	0.399	0.448	2.41382e-28	2	Fam49b	0.049	0.0578512
2.70774e-79	-0.360129	0.011	0.06	5.31041e-75	2	Mtus1	0.049	0.690141
3.43832e-67	-0.360519	0.012	0.055	6.74323e-63	2	Slc7a11	0.043	0.641791
3.96479e-37	-0.361403	0.104	0.158	7.77574e-33	2	Hipk1	0.054	0.206107
1.68132e-24	-0.362092	0.086	0.124	3.2974e-20	2	Fpr1	0.038	0.180952
2.34498e-25	-0.364038	0.311	0.358	4.59898e-21	2	Ncf2	0.047	0.0702541
1.40521e-31	-0.364256	0.081	0.125	2.75591e-27	2	Herc4	0.044	0.213592
1.9054e-26	-0.364896	0.274	0.325	3.73686e-22	2	Syk	0.051	0.0851419
1.77782e-44	-0.365163	0.063	0.114	3.48666e-40	2	Apobr	0.051	0.288136
5.15598e-94	-0.36517	0.771	0.759	1.01119e-89	2	Cfl1	0.012	0.00784314
8.77432e-40	-0.365437	0.096	0.15	1.72082e-35	2	B4galt5	0.054	0.219512
1.38578e-71	-0.365694	0.743	0.732	2.71778e-67	2	Rplp0	0.011	0.00745763
7.28914e-48	-0.366627	0.087	0.146	1.42955e-43	2	Arl5c	0.059	0.253219
2.37257e-35	-0.367011	0.258	0.32	4.65309e-31	2	Myl6	0.062	0.107266
2.51656e-21	-0.367597	0.195	0.146	4.93548e-17	2	Cxcl9	0.049	0.143695
9.68168e-34	-0.367723	0.159	0.216	1.89877e-29	2	Evl	0.057	0.152
1.45176e-35	-0.368353	0.234	0.298	2.84719e-31	2	Kif5b	0.064	0.120301
9.04351e-67	-0.369297	0.639	0.656	1.77361e-62	2	Cdc42	0.017	0.0131274
1.33994e-52	-0.369303	0.041	0.09	2.62789e-48	2	Ms4a4a	0.049	0.374046
1.13938e-35	-0.369477	0.289	0.352	2.23456e-31	2	Ywhab	0.063	0.0982839
0.00460798	-0.369685	0.025	0.031	1	2	Gm10800	0.006	0.107143
6.18701e-33	-0.370011	0.082	0.128	1.2134e-28	2	Hip1	0.046	0.219048
6.49293e-43	-0.370022	0.135	0.198	1.27339e-38	2	Card19	0.063	0.189189
4.32363e-05	-0.370276	0.288	0.3	0.847951	2	Camk1d	0.012	0.0204082
4.51995e-21	-0.370454	0.233	0.276	8.86452e-17	2	Arhgap45	0.043	0.0844794
2.28289e-55	-0.370948	0.032	0.08	4.4772e-51	2	Tmc6	0.048	0.428571
4.52828e-35	-0.372082	0.155	0.213	8.88086e-31	2	Plcg2	0.058	0.157609
1.12881e-08	-0.372129	0.508	0.492	0.000221382	2	Prdx1	0.016	0.016
5.5663e-51	-0.372179	0.009	0.042	1.09166e-46	2	Mmp9	0.033	0.647059
2.78896e-47	-0.372701	0.097	0.159	5.4697e-43	2	Ybx3	0.062	0.242188
3.15708e-14	-0.373257	0.951	0.906	6.19166e-10	2	Lyz2	0.045	0.0242326
1.05325e-59	-0.373611	0.02	0.063	2.06563e-55	2	Heg1	0.043	0.518072
3.5142e-50	-0.37367	0.06	0.114	6.89205e-46	2	Ccr1	0.054	0.310345
2.40107e-61	-0.37449	0.013	0.053	4.70898e-57	2	Thbd	0.04	0.606061
1.84481e-37	-0.375159	0.029	0.065	3.61805e-33	2	Ddit4	0.036	0.382979
5.20564e-63	-0.375265	0.031	0.082	1.02093e-58	2	Arhgef10l	0.051	0.451327
6.55409e-88	-0.377648	0.02	0.08	1.28539e-83	2	Slc2a6	0.06	0.6
4.22676e-63	-0.377675	0.09	0.162	8.28952e-59	2	Cib1	0.072	0.285714
1.16719e-49	-0.380096	0.098	0.161	2.28909e-45	2	G6pdx	0.063	0.243243
5.06195e-55	-0.380544	0.053	0.108	9.9275e-51	2	Sptbn1	0.055	0.341615
2.44521e-36	-0.380596	0.245	0.308	4.79554e-32	2	Tmem14c	0.063	0.113924
1.04985e-17	-0.380921	0.481	0.493	2.05897e-13	2	Btg1	0.012	0.0123203
8.11035e-46	-0.381925	0.052	0.101	1.5906e-41	2	Gk	0.049	0.320261
1.1852e-87	-0.385206	0.004	0.051	2.32442e-83	2	Upp1	0.047	0.854545
4.5054e-54	-0.385321	0.053	0.107	8.83599e-50	2	Rhoq	0.054	0.3375
3.16275e-34	-0.386317	0.187	0.246	6.20278e-30	2	Stat3	0.059	0.136259
1.07281e-85	-0.38688	0.693	0.698	2.104e-81	2	Arpc2	0.005	0.00359454
3.63202e-34	-0.386942	0.138	0.192	7.12311e-30	2	Itgax	0.054	0.163636
2.3636e-44	-0.387263	0.153	0.22	4.63549e-40	2	Dbnl	0.067	0.179625
2.03267e-87	-0.38741	0.019	0.078	3.98648e-83	2	Bri3bp	0.059	0.608247
1.64299e-24	-0.387589	0.133	0.176	3.22224e-20	2	Grk3	0.043	0.139159
1.16887e-49	-0.38788	0.041	0.088	2.29239e-45	2	Gm15987	0.047	0.364341
6.94827e-42	-0.3896	0.543	0.562	1.36269e-37	2	Actg1	0.019	0.0171946
7.23337e-83	-0.391248	0.803	0.796	1.41861e-78	2	Cybb	0.007	0.00437774
9.15571e-35	-0.391665	0.066	0.109	1.79562e-30	2	Ets1	0.043	0.245714
4.23074e-51	-0.394033	0.131	0.201	8.29732e-47	2	Mpp1	0.07	0.210843
2.99968e-75	-0.39468	0.036	0.097	5.88296e-71	2	Prkd3	0.061	0.458647
1.20877e-49	-0.394827	0.015	0.051	2.37064e-45	2	AA467197	0.036	0.545455
1.40989e-05	-0.395139	0.425	0.423	0.276508	2	Ighg3	0.002	0.00235849
7.98242e-63	-0.3975	0.085	0.154	1.56551e-58	2	Prdx6	0.069	0.288703
1.14545e-72	-0.398669	0.047	0.111	2.24646e-68	2	Capn2	0.064	0.405063
2.57572e-42	-0.398886	0.176	0.243	5.0515e-38	2	Ciao2a	0.067	0.159905
1.14807e-93	-0.399728	0.018	0.079	2.2516e-89	2	Ikbke	0.061	0.628866
3.92804e-51	-0.399775	0.089	0.151	7.70366e-47	2	Nin	0.062	0.258333
1.3417e-54	-0.400429	0.078	0.14	2.63135e-50	2	Ass1	0.062	0.284404
5.46895e-49	-0.400717	0.373	0.436	1.07257e-44	2	Ppp1ca	0.063	0.0778739
6.41744e-45	-0.403214	0.001	0.025	1.25859e-40	2	Ncr1	0.024	0.923077
2.36045e-81	-0.403452	0.032	0.095	4.62932e-77	2	Ddhd1	0.063	0.496063
9.27461e-36	-0.403548	0.151	0.208	1.81894e-31	2	Ikzf1	0.057	0.158774
1.12332e-45	-0.403905	0.342	0.408	2.20305e-41	2	Cap1	0.066	0.088
3.70179e-107	-0.404262	0.871	0.859	7.25995e-103	2	Ptprc	0.012	0.00693642
4.43558e-44	-0.404413	0.288	0.359	8.69905e-40	2	Glud1	0.071	0.109737
3.22189e-54	-0.4054	0.095	0.162	6.31878e-50	2	Osbpl8	0.067	0.2607
3.01091e-48	-0.405482	0.122	0.188	5.90499e-44	2	Nfil3	0.066	0.212903
3.68755e-44	-0.405777	0.357	0.418	7.23203e-40	2	Ostf1	0.061	0.0787097
4.66579e-82	-0.405847	0.031	0.093	9.15054e-78	2	Gm15448	0.062	0.5
1.82861e-48	-0.406309	0.107	0.171	3.58628e-44	2	Rasa3	0.064	0.230216
8.00556e-06	-0.406705	0.121	0.101	0.157005	2	Mmp12	0.02	0.0900901
1.30527e-40	-0.40737	0.626	0.63	2.55989e-36	2	Lst1	0.004	0.00318471
2.8121e-55	-0.408005	0.122	0.194	5.5151e-51	2	Sh3kbp1	0.072	0.227848
4.57156e-42	-0.409288	0.293	0.359	8.96574e-38	2	Tax1bp1	0.066	0.101227
1.51069e-40	-0.410405	0.652	0.638	2.96276e-36	2	Ms4a6c	0.014	0.0108527
4.07583e-49	-0.41151	0.099	0.162	7.99351e-45	2	Gsap	0.063	0.241379
7.98981e-45	-0.412196	0.379	0.437	1.56696e-40	2	Actr2	0.058	0.0710784
1.85947e-41	-0.414086	0.276	0.344	3.6468e-37	2	Ptbp3	0.068	0.109677
1.32428e-49	-0.414484	0.064	0.118	2.59717e-45	2	Pdcd4	0.054	0.296703
2.32599e-33	-0.414527	0.231	0.291	4.56174e-29	2	Dock2	0.06	0.114943
5.24785e-27	-0.415045	0.522	0.537	1.02921e-22	2	Clec4a3	0.015	0.0141643
5.15034e-45	-0.41596	0.314	0.383	1.01009e-40	2	Snrpb	0.069	0.0989957
4.75135e-57	-0.41669	0.084	0.15	9.31834e-53	2	Ttc7	0.066	0.282051
1.49654e-84	-0.416741	0.017	0.072	2.93501e-80	2	Sort1	0.055	0.617978
8.69063e-52	-0.418486	0.093	0.156	1.70441e-47	2	Bnip3l	0.063	0.253012
6.6704e-62	-0.420581	0.525	0.563	1.3082e-57	2	Capzb	0.038	0.0349265
2.47378e-39	-0.421101	0.714	0.693	4.85157e-35	2	Srgn	0.021	0.0149254
4.53691e-98	-0.421283	0.016	0.077	8.89778e-94	2	Adssl1	0.061	0.655914
8.2172e-78	-0.421294	0.014	0.063	1.61156e-73	2	Acod1	0.049	0.636364
4.70332e-53	-0.422676	0.644	0.657	9.22416e-49	2	Psma7	0.013	0.00999231
2.20519e-52	-0.423363	0.007	0.038	4.32482e-48	2	Pclaf	0.031	0.688889
1.32711e-46	-0.423739	0.106	0.168	2.60273e-42	2	Cdkn1b	0.062	0.226277
3.32643e-42	-0.423875	0.019	0.053	6.5238e-38	2	Ifitm1	0.034	0.472222
2.23388e-60	-0.42651	0.106	0.178	4.38108e-56	2	Cast	0.072	0.253521
3.22875e-33	-0.426659	0.227	0.284	6.33223e-29	2	Akap13	0.057	0.111546
1.93342e-47	-0.428283	0.05	0.099	3.79183e-43	2	Rap1gap2	0.049	0.328859
7.99209e-74	-0.428865	0.068	0.141	1.56741e-69	2	Map4k4	0.073	0.349282
1.13201e-60	-0.430284	0.112	0.187	2.2201e-56	2	Fam107b	0.075	0.250836
1.0269e-45	-0.430539	0.067	0.119	2.01397e-41	2	Cyth3	0.052	0.27957
1.53374e-43	-0.431525	0.101	0.159	3.00796e-39	2	Cd274	0.058	0.223077
1.37376e-48	-0.431553	0.139	0.207	2.69422e-44	2	Ikbkb	0.068	0.196532
1.69535e-46	-0.433083	0.108	0.169	3.32492e-42	2	Pilrb2	0.061	0.220217
3.0705e-64	-0.43356	0.04	0.096	6.02187e-60	2	Dock5	0.056	0.411765
1.14474e-55	-0.433618	0.101	0.169	2.24507e-51	2	Raf1	0.068	0.251852
5.45141e-62	-0.433719	0.037	0.09	1.06913e-57	2	Cblb	0.053	0.417323
3.67791e-35	-0.433881	0.173	0.231	7.21311e-31	2	Ccdc88a	0.058	0.143564
1.01748e-14	-0.434023	0.159	0.189	1.99548e-10	2	Lpl	0.03	0.0862069
9.76578e-37	-0.435209	0.489	0.508	1.91527e-32	2	Alox5ap	0.019	0.0190572
4.66081e-40	-0.436547	0.369	0.419	9.14079e-36	2	Ndufb1-ps	0.05	0.0634518
1.92951e-52	-0.436729	0.135	0.207	3.78416e-48	2	Ppp2r5c	0.072	0.210526
1.52286e-41	-0.436995	0.281	0.347	2.98663e-37	2	Sh3bgrl	0.066	0.105096
2.87332e-32	-0.437006	0.291	0.344	5.63515e-28	2	Filip1l	0.053	0.0834646
1.38074e-56	-0.438649	0.093	0.16	2.7079e-52	2	Txnrd1	0.067	0.264822
8.98747e-39	-0.439562	0.093	0.145	1.76262e-34	2	Gpcpd1	0.052	0.218487
2.87666e-61	-0.43988	0.082	0.15	5.6417e-57	2	Tmem131	0.068	0.293103
2.49685e-44	-0.440303	0.362	0.427	4.89683e-40	2	Rsrp1	0.065	0.0823828
2.32271e-54	-0.441601	0.466	0.507	4.5553e-50	2	Sh3bgrl3	0.041	0.0421377
4.24407e-77	-0.442473	0.044	0.11	8.32347e-73	2	Lyst	0.066	0.428571
1.00155e-48	-0.44273	0.05	0.1	1.96425e-44	2	Mxd1	0.05	0.333333
1.2704e-51	-0.443197	0.142	0.213	2.4915e-47	2	Kras	0.071	0.2
9.45842e-80	-0.445556	0.028	0.087	1.85498e-75	2	Rbpms	0.059	0.513043
1.46408e-80	-0.446326	0.061	0.136	2.87135e-76	2	Me2	0.075	0.380711
3.02262e-43	-0.447853	0.249	0.317	5.92796e-39	2	Lcp2	0.068	0.120141
1.52589e-64	-0.448173	0.555	0.591	2.99257e-60	2	Spi1	0.036	0.0314136
3.3477e-42	-0.448437	0.229	0.294	6.56552e-38	2	Selplg	0.065	0.124283
1.56709e-85	-0.449654	0.016	0.071	3.07339e-81	2	Hsd11b1	0.055	0.632184
1.50848e-55	-0.45006	0.179	0.257	2.95842e-51	2	Cdc42se1	0.078	0.178899
2.44312e-58	-0.450224	0.046	0.101	4.79145e-54	2	Pag1	0.055	0.37415
5.84914e-76	-0.450426	0.079	0.155	1.14713e-71	2	Rab32	0.076	0.324786
8.14293e-53	-0.450466	0.283	0.358	1.59699e-48	2	Myh9	0.075	0.117005
2.36728e-76	-0.450658	0.053	0.121	4.64272e-72	2	Gyg	0.068	0.390805
1.06217e-69	-0.451245	0.043	0.104	2.08312e-65	2	4930523C07Rik	0.061	0.414966
6.48781e-21	-0.452018	0.356	0.384	1.27239e-16	2	Pou2f2	0.028	0.0378378
1.15874e-55	-0.452476	0.332	0.405	2.27252e-51	2	Pitpna	0.073	0.0990502
7.47783e-64	-0.452759	0.148	0.23	1.46655e-59	2	Lims1	0.082	0.216931
1.99868e-73	-0.453011	0.047	0.111	3.91981e-69	2	Nr1h3	0.064	0.405063
2.11508e-110	-0.453228	0.002	0.058	4.1481e-106	2	Ltb4r1	0.056	0.933333
4.92121e-53	-0.4541	0.11	0.177	9.65147e-49	2	Alcam	0.067	0.233449
0	-0.45484	0.993	0.987	0	2	Actb	0.006	0.0030303
4.65231e-50	-0.456006	0.126	0.193	9.12412e-46	2	Ankrd44	0.067	0.210031
5.56912e-85	-0.457806	0.039	0.107	1.09222e-80	2	Lmnb1	0.068	0.465753
1.176e-72	-0.459158	0.008	0.051	2.30638e-68	2	Slfn4	0.043	0.728814
2.14359e-91	-0.462249	0.012	0.067	4.20402e-87	2	Mdm1	0.055	0.696203
3.26563e-52	-0.462397	0.208	0.282	6.40456e-48	2	Myl12b	0.074	0.15102
5.65066e-65	-0.463469	0.108	0.184	1.10821e-60	2	Asap1	0.076	0.260274
1.63663e-28	-0.465309	0.124	0.17	3.20977e-24	2	Gbp2	0.046	0.156463
3.27994e-60	-0.465613	0.459	0.52	6.43262e-56	2	Tln1	0.061	0.0623085
1.28705e-89	-0.466191	0.001	0.045	2.52416e-85	2	4931408C20Rik	0.044	0.956522
2.25986e-59	-0.467084	0.152	0.231	4.43203e-55	2	Csf2rb	0.079	0.206266
1.51207e-67	-0.467436	0.155	0.24	2.96547e-63	2	Cmpk1	0.085	0.21519
1.62926e-38	-0.468022	0.107	0.161	3.19531e-34	2	Smc4	0.054	0.201493
5.41967e-105	-0.468883	0.026	0.097	1.06291e-100	2	Gpr35	0.071	0.577236
1.39422e-99	-0.472167	0.029	0.099	2.73434e-95	2	Agpat4	0.07	0.546875
6.24361e-107	-0.473202	0.66	0.675	1.2245e-102	2	Arpc1b	0.015	0.011236
3.32972e-105	-0.474273	0.015	0.079	6.53024e-101	2	Glipr2	0.064	0.680851
1.0735e-132	-0.474319	0.015	0.092	2.10535e-128	2	Plec	0.077	0.719626
2.97071e-95	-0.476301	0.003	0.052	5.82615e-91	2	Mmp8	0.049	0.890909
2.07656e-103	-0.476878	0.017	0.081	4.07255e-99	2	Gm5150	0.064	0.653061
4.42607e-83	-0.477374	0.53	0.579	8.68041e-79	2	Rhoa	0.049	0.0441839
1.26306e-88	-0.47785	0.011	0.064	2.4771e-84	2	L1cam	0.053	0.706667
3.58783e-188	-0.478544	0.866	0.857	7.03645e-184	2	Pfn1	0.009	0.00522345
6.62314e-94	-0.481152	0.003	0.052	1.29893e-89	2	Vcan	0.049	0.890909
1.22011e-130	-0.481724	0.002	0.066	2.39289e-126	2	Nfe2	0.064	0.941176
5.29976e-52	-0.482359	0.151	0.222	1.03939e-47	2	Ptk2b	0.071	0.190349
3.05439e-109	-0.48293	0.013	0.077	5.99027e-105	2	Ripor2	0.064	0.711111
4.07857e-25	-0.484067	0.193	0.24	7.99888e-21	2	Cdk8	0.047	0.108545
1.56011e-57	-0.485114	0.209	0.289	3.05969e-53	2	Atp6v1b2	0.08	0.160643
6.58375e-114	-0.485301	0.045	0.132	1.29121e-109	2	Gsr	0.087	0.491525
1.31236e-72	-0.485619	0.097	0.176	2.5738e-68	2	Nab1	0.079	0.289377
1.56626e-105	-0.486409	0.009	0.068	3.07176e-101	2	Trem1	0.059	0.766234
1.9652e-67	-0.487676	0.193	0.282	3.85415e-63	2	Sema4d	0.089	0.187368
2.35063e-14	-0.487969	0.244	0.274	4.61005e-10	2	Tubb5	0.03	0.0579151
1.08797e-64	-0.489872	0.199	0.284	2.13373e-60	2	Abracl	0.085	0.175983
1.15419e-36	-0.49072	0.182	0.24	2.26361e-32	2	Sgk1	0.058	0.137441
1.69458e-24	-0.492097	0.333	0.369	3.32341e-20	2	Nr4a1	0.036	0.0512821
1.0605e-80	-0.492996	0.028	0.087	2.07984e-76	2	Pot1b	0.059	0.513043
2.19835e-104	-0.494789	0.016	0.08	4.3114e-100	2	Emp1	0.064	0.666667
3.20147e-52	-0.498165	0.016	0.054	6.27872e-48	2	Stmn1	0.038	0.542857
5.32168e-94	-0.498559	0.026	0.091	1.04369e-89	2	Zfyve9	0.065	0.555556
5.76279e-61	-0.500521	0.31	0.388	1.1302e-56	2	Rap1a	0.078	0.111748
2.43475e-52	-0.502936	0.163	0.234	4.77504e-48	2	Rnh1	0.071	0.178841
1.58748e-42	-0.504127	0.121	0.178	3.11336e-38	2	Smpdl3b	0.057	0.190635
5.60058e-91	-0.504189	0.043	0.115	1.09838e-86	2	Unc119	0.072	0.455696
1.26305e-64	-0.504796	0.329	0.406	2.4771e-60	2	Ncf4	0.077	0.104762
1.19398e-36	-0.504923	0.231	0.287	2.34162e-32	2	Plin2	0.056	0.108108
3.57097e-81	-0.507124	0.052	0.123	7.00339e-77	2	Malt1	0.071	0.405714
3.46552e-65	-0.507425	0.305	0.385	6.79658e-61	2	Shisa5	0.08	0.115942
5.70963e-60	-0.508595	0.16	0.236	1.11977e-55	2	Aprt	0.076	0.191919
1.06036e-67	-0.509981	0.074	0.144	2.07957e-63	2	Svil	0.07	0.321101
7.51402e-84	-0.510616	0.053	0.125	1.47365e-79	2	Sirpb1b	0.072	0.404494
2.6891e-125	-0.512438	0.004	0.069	5.27385e-121	2	Pi16	0.065	0.890411
5.285e-94	-0.512453	0.036	0.107	1.0365e-89	2	Spata13	0.071	0.496503
1.93848e-67	-0.512483	0.182	0.269	3.80174e-63	2	Macroh2a1	0.087	0.192905
2.20573e-90	-0.512874	0.058	0.136	4.32588e-86	2	Sgms1	0.078	0.402062
7.71667e-67	-0.51895	0.116	0.194	1.51339e-62	2	Rassf5	0.078	0.251613
2.84341e-75	-0.520681	0.066	0.137	5.5765e-71	2	Fyn	0.071	0.349754
3.10032e-66	-0.521353	0.282	0.364	6.08035e-62	2	Ldha	0.082	0.126935
5.22635e-79	-0.521353	0.211	0.309	1.02499e-74	2	Tkt	0.098	0.188462
3.9458e-88	-0.525028	0.056	0.132	7.7385e-84	2	Pbxip1	0.076	0.404255
3.26269e-137	-0.52536	0.009	0.083	6.39879e-133	2	Hopx	0.074	0.804348
4.15869e-114	-0.527771	0.023	0.096	8.15602e-110	2	Camkk2	0.073	0.613445
3.17989e-82	-0.531591	0.201	0.302	6.2364e-78	2	Mtpn	0.101	0.200795
1.04099e-58	-0.532771	0.125	0.197	2.0416e-54	2	Fam49a	0.072	0.223602
6.29031e-73	-0.534234	0.021	0.072	1.23365e-68	2	Slc12a2	0.051	0.548387
2.24397e-80	-0.53438	0.421	0.493	4.40088e-76	2	H3f3a	0.072	0.0787746
6.07515e-75	-0.534741	0.13	0.216	1.19146e-70	2	Arhgef1	0.086	0.248555
3.847e-63	-0.535039	0.318	0.395	7.54474e-59	2	Hck	0.077	0.107994
2.48104e-81	-0.535555	0.08	0.159	4.86581e-77	2	Samd9l	0.079	0.330544
3.87492e-74	-0.539186	0.161	0.252	7.59949e-70	2	Ezr	0.091	0.220339
1.8155e-83	-0.541111	0.172	0.269	3.56056e-79	2	Rbms1	0.097	0.219955
9.7447e-63	-0.542761	0.097	0.167	1.91113e-58	2	Rnase6	0.07	0.265152
3.03509e-117	-0.544053	0.06	0.155	5.95241e-113	2	Kmt5a	0.095	0.44186
6.81351e-143	-0.54412	0.014	0.095	1.33627e-138	2	Cdc42ep3	0.081	0.743119
1.15133e-82	-0.546427	0.163	0.259	2.25799e-78	2	Degs1	0.096	0.227488
9.66366e-101	-0.546678	0.063	0.148	1.89524e-96	2	Xdh	0.085	0.402844
4.91073e-65	-0.547849	0.189	0.272	9.63093e-61	2	Nfam1	0.083	0.180043
8.20673e-60	-0.547903	0.288	0.363	1.6095e-55	2	Cd300a	0.075	0.115207
2.52418e-22	-0.548546	0.196	0.239	4.95042e-18	2	Hmgb2	0.043	0.0988506
1.83374e-117	-0.548953	0.054	0.146	3.59634e-113	2	Septin9	0.092	0.46
1.52307e-90	-0.549046	0.449	0.517	2.98704e-86	2	Arpc5	0.068	0.0703934
2.88936e-82	-0.549858	0.456	0.524	5.66661e-78	2	Cd47	0.068	0.0693878
5.92631e-164	-0.550836	0.004	0.086	1.16227e-159	2	Gda	0.082	0.911111
1.56004e-70	-0.552342	0.188	0.275	3.05956e-66	2	Fam32a	0.087	0.187905
8.93517e-101	-0.557946	0.529	0.569	1.75237e-96	2	Sem1	0.04	0.0364299
9.60708e-78	-0.558911	0.543	0.582	1.88414e-73	2	Rap1b	0.039	0.0346667
1.47843e-24	-0.562725	0.393	0.414	2.89949e-20	2	Lgals1	0.021	0.0260223
5.58566e-83	-0.56339	0.15	0.243	1.09546e-78	2	Cnn2	0.093	0.236641
5.26649e-81	-0.564079	0.124	0.212	1.03286e-76	2	Stk38	0.088	0.261905
7.69796e-119	-0.564761	0.016	0.087	1.50972e-114	2	Slfn1	0.071	0.68932
1.4741e-94	-0.566506	0.064	0.146	2.891e-90	2	Mbp	0.082	0.390476
9.12425e-93	-0.569058	0.102	0.194	1.78945e-88	2	Ppp1cb	0.092	0.310811
6.42857e-122	-0.570099	0.592	0.64	1.26077e-117	2	Arhgdib	0.048	0.038961
3.82742e-64	-0.570874	0.151	0.228	7.50634e-60	2	Abi3	0.077	0.203166
2.51158e-65	-0.572926	0.186	0.268	4.92571e-61	2	Esd	0.082	0.180617
2.31362e-237	-0.574295	0.902	0.892	4.53747e-233	2	Calm1	0.01	0.00557414
2.0681e-85	-0.574964	0.068	0.147	4.05596e-81	2	Nedd9	0.079	0.367442
3.62941e-54	-0.578505	0.01	0.044	7.11799e-50	2	Ccnb2	0.034	0.62963
1.50327e-80	-0.579165	0.215	0.31	2.94822e-76	2	Rnf149	0.095	0.180952
8.65886e-135	-0.579564	0.007	0.077	1.69818e-130	2	Ccdc88c	0.07	0.833333
3.41949e-85	-0.581718	0.226	0.323	6.7063e-81	2	Fis1	0.097	0.176685
7.00768e-53	-0.583024	0.041	0.089	1.37435e-48	2	Fabp5	0.048	0.369231
1.09981e-37	-0.584999	0.66	0.622	2.15694e-33	2	Cebpb	0.038	0.0296412
1.63002e-78	-0.585142	0.027	0.085	3.1968e-74	2	Ms4a4b	0.058	0.517857
3.44679e-111	-0.585799	0.48	0.56	6.75985e-107	2	Iqgap1	0.08	0.0769231
1.58597e-79	-0.589606	0.257	0.348	3.11041e-75	2	Vasp	0.091	0.150413
2.30166e-88	-0.596444	0.199	0.301	4.51402e-84	2	Fmnl1	0.102	0.204
8.35884e-76	-0.597199	0.1	0.179	1.63934e-71	2	Nabp1	0.079	0.283154
1.13201e-103	-0.597393	0.055	0.14	2.2201e-99	2	Gm21188	0.085	0.435897
1.67016e-106	-0.598709	0.154	0.263	3.27552e-102	2	Tpm4	0.109	0.261391
1.93045e-66	-0.599526	0.181	0.262	3.786e-62	2	Tagln2	0.081	0.182844
2.29489e-88	-0.599874	0.264	0.365	4.50074e-84	2	Myo1f	0.101	0.160572
1.50247e-19	-0.601126	0.416	0.425	2.94664e-15	2	Fcgr4	0.009	0.0107015
8.6152e-51	-0.602399	0.008	0.04	1.68961e-46	2	Gpnmb	0.032	0.666667
2.31916e-58	-0.60436	0.18	0.255	4.54834e-54	2	Sod2	0.075	0.172414
1.28772e-84	-0.604642	0.004	0.048	2.52549e-80	2	Cxcr2	0.044	0.846154
2.44006e-82	-0.60658	0.178	0.273	4.78545e-78	2	Smc6	0.095	0.210643
1.36251e-77	-0.610027	0.145	0.232	2.67215e-73	2	Klf3	0.087	0.230769
1.0309e-89	-0.610857	0.324	0.421	2.0218e-85	2	Ywhaz	0.097	0.130201
2.12326e-69	-0.613705	0.177	0.26	4.16413e-65	2	Spn	0.083	0.189931
4.08514e-66	-0.61905	0.057	0.119	8.01177e-62	2	Hes1	0.062	0.352273
1.8767e-116	-0.619233	0.039	0.123	3.68059e-112	2	Rara	0.084	0.518519
1.35967e-111	-0.623101	0.069	0.162	2.66658e-107	2	Itgb7	0.093	0.402597
7.31318e-243	-0.629078	0.909	0.89	1.43426e-238	2	Gpx1	0.019	0.0105614
7.74258e-97	-0.633054	0.372	0.449	1.51848e-92	2	Aldoa	0.077	0.0937881
7.64397e-157	-0.635328	0.009	0.092	1.49913e-152	2	Atp1a3	0.083	0.821782
4.0199e-132	-0.637736	0.091	0.203	7.88383e-128	2	Diaph1	0.112	0.380952
8.38755e-115	-0.646276	0.07	0.164	1.64497e-110	2	Tgm2	0.094	0.401709
2.55035e-25	-0.647123	0.006	0.023	5.00175e-21	2	Cd209a	0.017	0.586207
6.65862e-102	-0.651501	0.124	0.223	1.30589e-97	2	Tmpo	0.099	0.285303
4.15403e-99	-0.654809	0.394	0.475	8.14689e-95	2	Slfn2	0.081	0.0932106
6.23005e-99	-0.659488	0.246	0.352	1.22184e-94	2	Klf13	0.106	0.177258
3.27633e-102	-0.662249	0.066	0.153	6.42554e-98	2	Ltb	0.087	0.39726
1.00822e-117	-0.668558	0.189	0.304	1.97732e-113	2	Eno1	0.115	0.233266
3.18462e-91	-0.66857	0.007	0.058	6.24568e-87	2	Lrg1	0.051	0.784615
3.61385e-114	-0.671143	0.103	0.206	7.08748e-110	2	Ap1s2	0.103	0.333333
3.6866e-106	-0.672199	0.358	0.452	7.23016e-102	2	Atp1a1	0.094	0.116049
3.34983e-37	-0.67411	0.007	0.031	6.56968e-33	2	Saa3	0.024	0.631579
1.84726e-85	-0.675389	0.196	0.289	3.62284e-81	2	Pilra	0.093	0.191753
2.99057e-80	-0.676086	0.077	0.152	5.86511e-76	2	Dusp16	0.075	0.327511
1.07607e-56	-0.680355	0.018	0.059	2.11039e-52	2	Top2a	0.041	0.532468
1.37161e-58	-0.680486	0.282	0.347	2.69e-54	2	Cd300ld	0.065	0.103339
1.41053e-129	-0.683649	0.418	0.513	2.76633e-125	2	Gm2a	0.095	0.102041
4.20966e-119	-0.691108	0.097	0.202	8.25599e-115	2	Stk24	0.105	0.351171
2.60744e-156	-0.693724	0.039	0.142	5.11371e-152	2	Cers6	0.103	0.569061
1.03348e-167	-0.695324	0.01	0.099	2.02686e-163	2	Gcnt2	0.089	0.816514
1.82483e-122	-0.69558	0.195	0.313	3.57886e-118	2	Mrpl33	0.118	0.232283
6.9509e-144	-0.698704	0.001	0.071	1.36321e-139	2	S1pr5	0.07	0.972222
4.5329e-110	-0.700878	0.327	0.423	8.88993e-106	2	Emp3	0.096	0.128
2.13571e-119	-0.702436	0.098	0.204	4.18856e-115	2	B4galnt1	0.106	0.350993
3.41808e-119	-0.703235	0.286	0.4	6.70353e-115	2	Apbb1ip	0.114	0.166181
1.81875e-101	-0.703458	0.271	0.37	3.56694e-97	2	Ptpn1	0.099	0.154446
4.3421e-174	-0.707915	0.018	0.117	8.51573e-170	2	Slc16a3	0.099	0.733333
5.66473e-146	-0.708887	0.031	0.124	1.11097e-141	2	Cd244a	0.093	0.6
2.93687e-38	-0.708977	0.155	0.21	5.75979e-34	2	Csf3r	0.055	0.150685
2.73869e-81	-0.710083	0.065	0.138	5.37113e-77	2	Pecam1	0.073	0.359606
3.96634e-111	-0.714984	0.209	0.32	7.77879e-107	2	Cdk2ap2	0.111	0.20983
9.59484e-122	-0.717028	0.192	0.312	1.88174e-117	2	Lrrfip1	0.12	0.238095
1.42e-163	-0.718282	0.008	0.094	2.7849e-159	2	Cyp4f18	0.086	0.843137
3.57947e-129	-0.724163	0.065	0.164	7.02006e-125	2	Rras	0.099	0.432314
3.10459e-166	-0.725003	0.022	0.12	6.08872e-162	2	Cd300lb	0.098	0.690141
6.41233e-74	-0.730162	0.06	0.128	1.25759e-69	2	Il1rn	0.068	0.361702
5.33752e-126	-0.731664	0.009	0.078	1.04679e-121	2	Fabp4	0.069	0.793103
2.11698e-65	-0.750871	0.027	0.076	4.15183e-61	2	Mki67	0.049	0.475728
1.33193e-131	-0.759607	0.176	0.298	2.61219e-127	2	Zyx	0.122	0.257384
4.91126e-149	-0.759939	0.315	0.432	9.63196e-145	2	Pkm	0.117	0.156627
3.68048e-154	-0.760715	0.059	0.169	7.21816e-150	2	Gm9844	0.11	0.482456
1.09399e-167	-0.763529	0.008	0.095	2.14553e-163	2	Gm9733	0.087	0.84466
1.3137e-155	-0.772247	0.118	0.247	2.57642e-151	2	Lmo4	0.129	0.353425
9.94269e-207	-0.778143	0.014	0.124	1.94996e-202	2	Pygl	0.11	0.797101
2.36681e-52	-0.779726	0.42	0.49	4.6418e-48	2	Cmss1	0.07	0.0769231
4.51512e-133	-0.78044	0.116	0.232	8.85506e-129	2	Sorl1	0.116	0.333333
2.88397e-146	-0.79373	0.145	0.273	5.65603e-142	2	Bin2	0.128	0.30622
1.58326e-115	-0.801824	0.203	0.316	3.1051e-111	2	Tnfrsf1b	0.113	0.217726
2.05029e-127	-0.802927	0.216	0.335	4.02104e-123	2	Nadk	0.119	0.215971
1.08807e-205	-0.810409	0.014	0.122	2.13392e-201	2	Rasgrp2	0.108	0.794118
1.63391e-114	-0.810743	0.401	0.474	3.20442e-110	2	Prdx5	0.073	0.0834286
9.1936e-158	-0.813357	0.038	0.141	1.80305e-153	2	Dusp5	0.103	0.575419
6.38143e-170	-0.814419	0.044	0.156	1.25153e-165	2	Slc44a2	0.112	0.56
1.16864e-141	-0.827808	0.349	0.456	2.29195e-137	2	Samhd1	0.107	0.132919
3.22067e-155	-0.829448	0.016	0.103	6.31638e-151	2	Krt80	0.087	0.731092
1.7684e-82	-0.834051	0.042	0.108	3.46818e-78	2	F13a1	0.066	0.44
3.83579e-181	-0.838963	0.057	0.179	7.52274e-177	2	Cyfip2	0.122	0.516949
1.93786e-91	-0.839078	0.143	0.236	3.80053e-87	2	Ccr2	0.093	0.245383
1.75166e-223	-0.842453	0.004	0.113	3.43536e-219	2	Trem3	0.109	0.931624
7.55761e-304	-0.847307	0.614	0.695	1.4822e-299	2	Coro1a	0.081	0.0618793
1.53707e-57	-0.853009	0.034	0.084	3.01451e-53	2	Retnlg	0.05	0.423729
9.92416e-237	-0.862635	0.016	0.14	1.94633e-232	2	Mcemp1	0.124	0.794872
5.29101e-76	-0.863076	0.004	0.044	1.03767e-71	2	Chil3	0.04	0.833333
8.78646e-84	-0.871859	0.307	0.383	1.7232e-79	2	Ccl6	0.076	0.110145
1.90965e-61	-0.874123	0.031	0.081	3.7452e-57	2	Nkg7	0.05	0.446429
1.00245e-60	-0.889098	0.064	0.124	1.96601e-56	2	Thbs1	0.06	0.319149
5.58395e-213	-0.891924	0.036	0.163	1.09512e-208	2	Bhlhe40	0.127	0.638191
1.45129e-190	-0.893756	0.099	0.238	2.84628e-186	2	Ccnd3	0.139	0.412463
4.8229e-141	-0.893853	0.152	0.272	9.45866e-137	2	Ccl9	0.12	0.283019
3.28248e-124	-0.898221	0.385	0.478	6.4376e-120	2	Lrp1	0.093	0.107764
5.45915e-172	-0.921184	0.331	0.461	1.07065e-167	2	Adgre5	0.13	0.164141
2.04738e-186	-0.930881	0.109	0.249	4.01532e-182	2	Emb	0.14	0.391061
5.5025e-200	-0.935401	0.135	0.287	1.07915e-195	2	Ppp2r5a	0.152	0.36019
3.35839e-224	-0.936769	0.068	0.214	6.58648e-220	2	Tnfaip2	0.146	0.51773
4.29388e-253	-0.938221	0.503	0.609	8.42116e-249	2	Msn	0.106	0.0953237
5.7759e-188	-0.949315	0.01	0.108	1.13277e-183	2	Sell	0.098	0.830508
1.6241e-187	-0.952649	0.182	0.331	3.18518e-183	2	Cytip	0.149	0.290448
2.24969e-104	-0.960603	0.116	0.212	4.41208e-100	2	Cd36	0.096	0.292683
7.88762e-170	-0.975184	0.373	0.485	1.54692e-165	2	Prr13	0.112	0.130536
2.5833e-165	-0.975956	0.162	0.295	5.06637e-161	2	S100a10	0.133	0.291028
2.02545e-05	-0.979072	0.122	0.135	0.397231	2	Spp1	0.013	0.0505837
5.06381e-175	-0.984011	0.141	0.279	9.93113e-171	2	Stk10	0.138	0.328571
2.81124e-225	-0.986928	0.11	0.267	5.51341e-221	2	Emilin2	0.157	0.416446
6.19526e-201	-0.98768	0.601	0.654	1.21502e-196	2	Ifitm3	0.053	0.0422311
3.30546e-190	-0.988382	0.127	0.272	6.48268e-186	2	Myo1g	0.145	0.363409
2.70289e-238	-0.990373	0.029	0.162	5.30091e-234	2	Add3	0.133	0.696335
5.26764e-178	-0.996955	0.403	0.51	1.03309e-173	2	Vim	0.107	0.117196
4.11893e-193	-1.00558	0.016	0.12	8.07805e-189	2	Tppp3	0.104	0.764706
4.03476e-261	-1.00795	0.07	0.232	7.91297e-257	2	Napsa	0.162	0.536424
1.9093e-232	-1.01016	0.046	0.184	3.74451e-228	2	Sirpb1c	0.138	0.6
8.1729e-261	-1.01677	0.391	0.535	1.60287e-256	2	Itgb2	0.144	0.155508
6.21092e-280	-1.04055	0.015	0.157	1.21809e-275	2	Gpr141	0.142	0.825581
2.4389e-273	-1.04608	0.007	0.138	4.78316e-269	2	F10	0.131	0.903448
2.60442e-199	-1.04765	0.336	0.458	5.1078e-195	2	Txn1	0.122	0.153652
4.80179e-223	-1.08361	0.039	0.17	9.41727e-219	2	Mgst1	0.131	0.626794
8.37701e-274	-1.08532	0.262	0.432	1.6429e-269	2	Taldo1	0.17	0.244957
2.14315e-219	-1.09966	0.011	0.123	4.20316e-215	2	Ly6i	0.112	0.835821
1.30593e-65	-1.10051	0.014	0.058	2.56119e-61	2	Marco	0.044	0.611111
0.00352947	-1.1006	0.01	0.014	1	2	Retnla	0.004	0.166667
3.02095e-253	-1.12832	0.061	0.215	5.92469e-249	2	Nupr1	0.154	0.557971
6.55193e-290	-1.13045	0.135	0.325	1.28496e-285	2	Fgr	0.19	0.413043
1.20086e-210	-1.13847	0.09	0.233	2.35512e-206	2	Ms4a4c	0.143	0.442724
5.50187e-263	-1.1512	0.012	0.144	1.07903e-258	2	Ceacam1	0.132	0.846154
3.16398e-61	-1.1554	0.155	0.229	6.2052e-57	2	Ccl5	0.074	0.192708
5.03874e-252	-1.1648	0.042	0.186	9.88198e-248	2	Clec4d	0.144	0.631579
2.41376e-229	-1.19838	0.147	0.309	4.73387e-225	2	Ahnak	0.162	0.355263
5.60028e-154	-1.2129	0.015	0.101	1.09833e-149	2	Fn1	0.086	0.741379
0	-1.21372	0.049	0.225	0	2	Il17ra	0.176	0.642336
0	-1.2159	0.249	0.442	0	2	Flna	0.193	0.279305
4.94148e-245	-1.23202	0.008	0.128	9.69123e-241	2	Pglyrp1	0.12	0.882353
2.01474e-221	-1.24586	0.5	0.596	3.9513e-217	2	Crip1	0.096	0.0875912
3.28937e-233	-1.2529	0.022	0.147	6.45111e-229	2	Eno3	0.125	0.739645
9.43165e-278	-1.26313	0.093	0.266	1.84973e-273	2	Samsn1	0.173	0.481894
6.28729e-162	-1.27277	0.083	0.202	1.23306e-157	2	Slpi	0.119	0.417544
8.81166e-279	-1.28116	0.326	0.484	1.72814e-274	2	Tmsb10	0.158	0.195062
6.40671e-228	-1.2863	0.345	0.484	1.25648e-223	2	Lgals3	0.139	0.167672
7.11721e-269	-1.29428	0.035	0.183	1.39583e-264	2	Treml4	0.148	0.678899
6.82677e-06	-1.31015	0.018	0.026	0.133887	2	Hba-a1	0.008	0.181818
0	-1.31807	0.083	0.271	0	2	Smpdl3a	0.188	0.531073
1.56129e-256	-1.36533	0.136	0.304	3.06201e-252	2	Cd9	0.168	0.381818
2.4897e-281	-1.44621	0.017	0.159	4.88279e-277	2	Cd300e	0.142	0.806818
0	-1.48044	0.015	0.179	0	2	Ifitm6	0.164	0.845361
0	-1.48859	0.131	0.355	0	2	Cd44	0.224	0.460905
0	-1.49024	0.142	0.357	0	2	Itga4	0.215	0.430862
0	-1.50299	0.024	0.223	0	2	S100a4	0.199	0.805668
7.63823e-270	-1.50798	0.308	0.462	1.49801e-265	2	Gngt2	0.154	0.2
0	-1.5377	0.067	0.252	0	2	Adgre4	0.185	0.579937
0	-1.55923	0.1	0.3	0	2	Anxa1	0.2	0.5
0	-1.58798	0.056	0.282	0	2	Plaur	0.226	0.668639
0	-1.5977	0.139	0.35	0	2	Itgal	0.211	0.431493
0	-1.61979	0.133	0.355	0	2	Msrb1	0.222	0.454918
0	-1.63145	0.109	0.313	0	2	S100a11	0.204	0.483412
0	-1.64114	0.035	0.223	0	2	Clec4e	0.188	0.728682
0	-1.68356	0.009	0.179	0	2	Ear2	0.17	0.904255
0	-1.68503	0.012	0.204	0	2	Hp	0.192	0.888889
0	-1.73223	0.111	0.368	0	2	Lsp1	0.257	0.536534
4.56744e-206	-1.74198	0.12	0.263	8.95766e-202	2	Ly6c2	0.143	0.373368
1.73552e-85	-1.84946	0.018	0.074	3.40371e-81	2	Gzma	0.056	0.608696
0	-1.88856	0.069	0.331	0	2	Anxa2	0.262	0.655
0	-1.91185	0.007	0.178	0	2	Ace	0.171	0.924324
3.9608e-114	-1.93658	0.098	0.196	7.76792e-110	2	S100a9	0.098	0.333333
0	-2.04583	0.026	0.212	0	2	Chil1	0.186	0.781513
2.02186e-154	-2.23172	0.162	0.287	3.96527e-150	2	S100a8	0.125	0.278396
0	-2.26104	0.066	0.345	0	2	S100a6	0.279	0.678832
0	-2.99758	0.046	0.341	0	2	Plac8	0.295	0.762274

## Sheet: 3
p_val	avg_log2FC	pct.1	pct.2	p_val_adj	cluster	gene	diffPCT	ratioPCT
0	3.00843	0.614	0.046	0	3	Ace	0.568	0.860606
0	2.77735	0.577	0.055	0	3	Ear2	0.522	0.825949
0	2.76285	0.572	0.039	0	3	Cd300e	0.533	0.87234
0	2.56445	0.503	0.043	0	3	Eno3	0.46	0.842491
0	2.54388	0.857	0.342	0	3	Gngt2	0.515	0.429525
0	2.45476	0.195	0.019	0	3	Marco	0.176	0.82243
0	2.42054	0.65	0.123	0	3	Adgre4	0.527	0.681759
0	2.36233	0.537	0.073	0	3	Treml4	0.464	0.760656
0	2.27523	0.723	0.218	0	3	Itgal	0.505	0.536663
0	2.13866	0.366	0.048	0	3	Pglyrp1	0.318	0.768116
0	2.10176	0.605	0.151	0	3	Samsn1	0.454	0.600529
0	2.09828	0.509	0.128	0	3	Cd36	0.381	0.598116
0	2.06436	0.614	0.197	0	3	Cd9	0.417	0.51418
0	2.04992	0.422	0.053	0	3	Ceacam1	0.369	0.776842
0	2.0209	0.678	0.233	0	3	Itga4	0.445	0.488474
0	2.01469	0.491	0.118	0	3	Clec4e	0.373	0.612479
0	1.98054	0.729	0.182	0	3	Plac8	0.547	0.600439
0	1.85394	0.734	0.289	0	3	Nr4a1	0.445	0.434995
0	1.8344	0.57	0.184	0	3	Stk10	0.386	0.511936
0	1.83113	0.468	0.123	0	3	Nupr1	0.345	0.583756
0	1.8144	0.761	0.401	0	3	Prr13	0.36	0.309811
0	1.79005	0.539	0.179	0	3	Myo1g	0.36	0.501393
0	1.77069	0.927	0.575	0	3	Cebpb	0.352	0.234354
0	1.76647	0.542	0.167	0	3	Plaur	0.375	0.528914
0	1.76393	0.474	0.127	0	3	Il17ra	0.347	0.577371
0	1.76285	0.382	0.07	0	3	Pecam1	0.312	0.690265
0	1.72369	0.663	0.269	0	3	Cd300ld	0.394	0.422747
0	1.70119	0.713	0.335	0	3	Flna	0.378	0.360687
0	1.68511	0.694	0.372	0	3	Fcgr4	0.322	0.302064
0	1.6722	0.346	0.072	0	3	Dusp5	0.274	0.655502
0	1.67148	0.396	0.084	0	3	Dusp16	0.312	0.65
0	1.66318	0.301	0.057	0	3	Ly6i	0.244	0.681564
0	1.654	0.391	0.124	0	3	Chil1	0.267	0.518447
0	1.65071	0.249	0.025	0	3	Fabp4	0.224	0.817518
0	1.63913	0.408	0.1	0	3	Cyfip2	0.308	0.606299
0	1.63572	0.385	0.093	0	3	Ifitm6	0.292	0.610879
0	1.62882	0.273	0.046	0	3	Krt80	0.227	0.711599
0	1.6253	0.494	0.174	0	3	Smpdl3a	0.32	0.479042
0	1.59271	0.84	0.534	0	3	Msn	0.306	0.222707
0	1.59046	0.601	0.237	0	3	Cytip	0.364	0.434368
0	1.57418	0.377	0.095	0	3	Rras	0.282	0.597458
0	1.57417	0.585	0.22	0	3	Fgr	0.365	0.453416
0	1.55937	0.788	0.446	0	3	Itgb2	0.342	0.277147
0	1.55639	0.303	0.045	0	3	Trem3	0.258	0.741379
0	1.55341	0.284	0.059	0	3	Tppp3	0.225	0.655977
0	1.55122	0.231	0.02	0	3	S1pr5	0.211	0.840637
0	1.54139	0.615	0.24	0	3	Cd44	0.375	0.438596
0	1.54033	0.4	0.111	0	3	Hp	0.289	0.565558
0	1.53911	0.611	0.242	0	3	Msrb1	0.369	0.432591
0	1.53872	0.737	0.371	0	3	Adgre5	0.366	0.330325
0	1.50812	0.647	0.24	0	3	Lsp1	0.407	0.45885
0	1.50479	0.289	0.069	0	3	Hes1	0.22	0.614525
0	1.50188	0.722	0.404	0	3	Lrp1	0.318	0.282416
0	1.46621	0.539	0.241	0	3	Tnfrsf1b	0.298	0.382051
0	1.45636	0.569	0.256	0	3	Nadk	0.313	0.379394
0	1.42005	0.403	0.119	0	3	Smpdl3b	0.284	0.544061
0	1.40047	0.681	0.382	0	3	Atp1a1	0.299	0.281279
0	1.39883	0.22	0.029	0	3	Slc12a2	0.191	0.767068
0	1.38829	0.368	0.12	0	3	Nabp1	0.248	0.508197
0	1.35786	0.282	0.061	0	3	Rasgrp2	0.221	0.644315
0	1.35248	0.804	0.528	0	3	Rap1b	0.276	0.207207
0	1.35154	0.871	0.597	0	3	Ifitm3	0.274	0.186649
0	1.35061	0.575	0.302	0	3	Ptpn1	0.273	0.311288
0	1.33725	0.481	0.206	0	3	Ppp2r5a	0.275	0.400291
0	1.33565	0.436	0.166	0	3	Abi3	0.27	0.448505
0	1.32644	0.379	0.138	0	3	Stk24	0.241	0.466151
0	1.32218	0.613	0.393	0	3	Txn1	0.22	0.218688
0	1.29899	0.452	0.202	0	3	Bin2	0.25	0.382263
0	1.27736	0.337	0.104	0	3	Tgm2	0.233	0.528345
0	1.26454	0.477	0.226	0	3	Pilra	0.251	0.357041
0	1.26231	0.975	0.879	0	3	Gpx1	0.096	0.0517799
0	1.25788	0.315	0.098	0	3	Bhlhe40	0.217	0.525424
0	1.25574	0.458	0.199	0	3	Spn	0.259	0.394216
0	1.25541	0.506	0.24	0	3	Lrrfip1	0.266	0.356568
1.24414e-146	1.25524	0.28	0.153	2.44001e-142	3	Slpi	0.127	0.293303
0	1.2521	0.764	0.49	0	3	Clec4a3	0.274	0.218501
0	1.2426	0.277	0.068	0	3	Cd244a	0.209	0.605797
0	1.23844	0.349	0.145	0	3	B4galnt1	0.204	0.412955
0	1.23573	0.25	0.063	0	3	Slc16a3	0.187	0.597444
0	1.22918	0.368	0.146	0	3	Ap1s2	0.222	0.431907
0	1.20826	0.281	0.083	0	3	Fpr1	0.198	0.543956
0	1.20795	0.355	0.137	0	3	Ppp1cb	0.218	0.443089
0	1.20698	0.271	0.075	0	3	F10	0.196	0.566474
0	1.20548	0.622	0.354	0	3	Ywhaz	0.268	0.27459
0	1.20265	0.61	0.333	0	3	Pou2f2	0.277	0.293743
0	1.19907	0.253	0.058	0	3	Spata13	0.195	0.62701
0	1.1927	0.281	0.088	0	3	Gm21188	0.193	0.523035
0	1.18445	0.297	0.097	0	3	Slc44a2	0.2	0.507614
0	1.18357	0.396	0.154	0	3	Napsa	0.242	0.44
0	1.17736	0.527	0.288	0	3	Vasp	0.239	0.293252
0	1.17139	0.145	0.013	0	3	4931408C20Rik	0.132	0.835443
0	1.17082	0.266	0.076	0	3	Cyth3	0.19	0.555556
0	1.1621	0.967	0.881	0	3	Calm1	0.086	0.0465368
0	1.15482	0.293	0.094	0	3	Mbp	0.199	0.514212
0	1.14397	0.317	0.119	0	3	Sirpb1c	0.198	0.454128
0	1.14158	0.708	0.47	0	3	Cd47	0.238	0.202037
0	1.13179	0.864	0.64	0	3	Coro1a	0.224	0.148936
0	1.13088	0.485	0.237	0	3	Fmnl1	0.248	0.34349
0	1.13	0.281	0.092	0	3	Gpr141	0.189	0.506702
0	1.1246	0.218	0.05	0	3	Gcnt2	0.168	0.626866
0	1.12354	0.234	0.07	0	3	Cd300lb	0.164	0.539474
0	1.11684	0.545	0.307	0	3	Cd300a	0.238	0.279343
0	1.11339	0.219	0.045	0	3	Pot1b	0.174	0.659091
0	1.10771	0.609	0.349	0	3	Taldo1	0.26	0.271399
0	1.10654	0.264	0.089	0	3	Sgms1	0.175	0.495751
0	1.10346	0.385	0.184	0	3	Lmo4	0.201	0.353251
0	1.10166	0.18	0.029	0	3	Mdm1	0.151	0.722488
0	1.10105	0.17	0.028	0	3	L1cam	0.142	0.717172
0	1.1009	0.183	0.034	0	3	Hsd11b1	0.149	0.686636
0	1.09866	0.425	0.2	0	3	Stap1	0.225	0.36
0	1.09407	0.248	0.069	0	3	Unc119	0.179	0.564669
0	1.09126	0.349	0.148	0	3	Fam49a	0.201	0.404427
0	1.08949	0.269	0.084	0	3	Irak3	0.185	0.524079
0	1.08848	0.576	0.333	0	3	Apbb1ip	0.243	0.267327
0	1.08399	0.69	0.452	0	3	Btg1	0.238	0.208406
1.42916e-231	1.08278	0.38	0.209	2.80287e-227	3	Sod2	0.171	0.290323
0	1.08274	0.279	0.101	0	3	Add3	0.178	0.468421
0	1.08117	0.266	0.092	0	3	Fyn	0.174	0.486034
0	1.0809	0.477	0.258	0	3	Cdk2ap2	0.219	0.297959
0	1.07803	0.519	0.296	0	3	Filip1l	0.223	0.27362
0	1.07608	0.567	0.34	0	3	Hck	0.227	0.250276
0	1.07468	0.574	0.34	0	3	Metrnl	0.234	0.256018
0	1.07261	0.209	0.047	0	3	Rbpms	0.162	0.632812
0	1.06695	0.853	0.668	0	3	Srgn	0.185	0.121631
0	1.06098	0.776	0.601	0	3	Lst1	0.175	0.127088
1.18265e-236	1.05954	0.374	0.198	2.31942e-232	3	Sgk1	0.176	0.307692
0	1.05848	0.208	0.05	0	3	Zfyve9	0.158	0.612403
0	1.05847	0.217	0.057	0	3	Agpat4	0.16	0.583942
0	1.05224	0.328	0.135	0	3	Grk3	0.193	0.416847
0	1.04677	0.182	0.028	0	3	Heg1	0.154	0.733333
0	1.04599	0.225	0.064	0	3	Pparg	0.161	0.557093
3.33895e-290	1.04541	0.267	0.101	6.54836e-286	3	Nedd9	0.166	0.451087
0	1.045	0.549	0.335	0	3	Rap1a	0.214	0.242081
0	1.04285	0.338	0.144	0	3	Rassf5	0.194	0.40249
0	1.04069	0.212	0.053	0	3	Ms4a4a	0.159	0.6
4.51825e-289	1.03416	0.466	0.268	8.86119e-285	3	Fis1	0.198	0.269755
3.57069e-261	1.03319	0.363	0.182	7.00284e-257	3	Klf3	0.181	0.33211
0	1.03317	0.361	0.164	0	3	Arhgef1	0.197	0.375238
4.16128e-290	1.03081	0.498	0.293	8.1611e-286	3	Klf13	0.205	0.259166
5.09479e-294	1.02914	0.252	0.091	9.9919e-290	3	Hip1	0.161	0.469388
0	1.02909	0.385	0.17	0	3	Ccnd3	0.215	0.387387
2.67143e-306	1.02787	0.306	0.124	5.2392e-302	3	Cdkn1b	0.182	0.423256
1.05208e-264	1.01655	0.412	0.224	2.06333e-260	3	Fam32a	0.188	0.295597
9.97209e-234	1.01284	0.308	0.147	1.95573e-229	3	Nfil3	0.161	0.353846
5.66057e-280	1.01047	0.322	0.143	1.11015e-275	3	Cd82	0.179	0.384946
1.93442e-271	1.01047	0.3	0.13	3.79378e-267	3	Nab1	0.17	0.395349
0	1.00619	0.213	0.063	0	3	Pag1	0.15	0.543478
1.86727e-237	1.00239	0.377	0.202	3.66209e-233	3	Ezr	0.175	0.302245
4.46595e-285	1.00029	0.614	0.44	8.75862e-281	3	Plek	0.174	0.165085
5.5493e-258	0.996946	0.238	0.089	1.08833e-253	3	Pbxip1	0.149	0.455657
7.82715e-218	0.994974	0.372	0.204	1.53506e-213	3	Cxcr4	0.168	0.291667
0	0.992196	0.78	0.615	0	3	Sat1	0.165	0.11828
0	0.985664	0.228	0.072	0	3	Pygl	0.156	0.52
0	0.983904	0.215	0.063	0	3	Rap1gap2	0.152	0.546763
1.09155e-269	0.977475	0.505	0.319	2.14076e-265	3	Limd2	0.186	0.225728
9.70268e-242	0.972056	0.174	0.054	1.90289e-237	3	Cyp4f18	0.12	0.526316
0	0.966238	0.195	0.054	0	3	Cblb	0.141	0.566265
2.69822e-209	0.963456	0.273	0.126	5.29174e-205	3	Rnase6	0.147	0.368421
1.36117e-237	0.963214	0.333	0.164	2.66953e-233	3	Stk38	0.169	0.34004
4.56377e-306	0.959898	0.19	0.053	8.95048e-302	3	Cdc42ep3	0.137	0.563786
2.04721e-250	0.955319	0.255	0.102	4.01499e-246	3	Svil	0.153	0.428571
2.5978e-221	0.945093	0.166	0.054	5.0948e-217	3	Atp1a3	0.112	0.509091
3.50704e-250	0.944575	0.484	0.302	6.87801e-246	3	Sh3bgrl	0.182	0.231552
1.3451e-281	0.942455	0.223	0.075	2.638e-277	3	Plagl2	0.148	0.496644
0	0.941895	0.141	0.025	0	3	Thbd	0.116	0.698795
3.84177e-240	0.940023	0.34	0.168	7.53447e-236	3	Kras	0.172	0.338583
2.61037e-219	0.938914	0.393	0.222	5.11947e-215	3	Smc6	0.171	0.278049
4.79824e-303	0.937022	0.202	0.059	9.41031e-299	3	Dock5	0.143	0.547893
1.39495e-253	0.935367	0.292	0.124	2.73577e-249	3	Clec4d	0.168	0.403846
3.14042e-245	0.931749	0.094	0.016	6.15899e-241	3	Scnn1a	0.078	0.709091
1.14855e-203	0.931508	0.25	0.11	2.25253e-199	3	Gpcpd1	0.14	0.388889
0	0.929065	0.141	0.015	0	3	Ceacam2	0.126	0.807692
2.10894e-271	0.92906	0.205	0.067	4.13605e-267	3	Gk	0.138	0.507353
6.3248e-198	0.928781	0.317	0.165	1.24042e-193	3	Ppp2r5c	0.152	0.315353
2.1906e-263	0.924711	0.391	0.198	4.29621e-259	3	Emilin2	0.193	0.327674
4.85382e-253	0.924331	0.499	0.311	9.51931e-249	3	Myo1f	0.188	0.232099
3.18693e-282	0.920156	0.148	0.035	6.25021e-278	3	Trem1	0.113	0.617486
1.94652e-255	0.919653	0.459	0.27	3.81751e-251	3	Lcp2	0.189	0.259259
0	0.917432	0.348	0.141	0	3	S100a4	0.207	0.423313
3.61539e-209	0.913378	0.651	0.515	7.0905e-205	3	Id2	0.136	0.116638
0	0.91073	0.652	0.459	0	3	Gm2a	0.193	0.173717
1.99265e-276	0.910525	0.593	0.399	3.90798e-272	3	Samhd1	0.194	0.195565
1.02297e-213	0.910111	0.27	0.121	2.00625e-209	3	Cd274	0.149	0.381074
1.21067e-173	0.90827	0.38	0.227	2.37436e-169	3	Tent5a	0.153	0.252059
2.59021e-223	0.907597	0.215	0.082	5.07992e-219	3	Rara	0.133	0.447811
0	0.906925	0.71	0.54	0	3	Rhoa	0.17	0.136
5.54948e-276	0.904979	0.159	0.041	1.08836e-271	3	Ccdc88c	0.118	0.59
0	0.90401	0.502	0.222	0	3	Anxa2	0.28	0.38674
7.47618e-252	0.900041	0.158	0.044	1.46623e-247	3	Adssl1	0.114	0.564356
1.99003e-202	0.896296	0.37	0.206	3.90284e-198	3	Stat3	0.164	0.284722
1.46634e-116	0.896017	0.371	0.248	2.87579e-112	3	Clec4n	0.123	0.198708
1.4392e-209	0.89459	0.338	0.176	2.82255e-205	3	Evl	0.162	0.315175
1.26838e-213	0.892322	0.214	0.084	2.48754e-209	3	Serpinb6a	0.13	0.436242
1.61733e-219	0.891209	0.314	0.153	3.1719e-215	3	Tnfaip2	0.161	0.344754
4.67401e-198	0.891149	0.338	0.18	9.16667e-194	3	Ptk2b	0.158	0.305019
8.98612e-200	0.891038	0.236	0.102	1.76236e-195	3	Septin9	0.134	0.39645
6.07481e-222	0.890343	0.588	0.431	1.19139e-217	3	Prdx5	0.157	0.154073
3.09959e-250	0.883721	0.538	0.358	6.07892e-246	3	Ncf4	0.18	0.200893
5.3708e-292	0.882195	0.193	0.056	1.05332e-287	3	Bcl2	0.137	0.550201
0	0.879131	0.13	0.022	0	3	Upp1	0.108	0.710526
6.257e-211	0.875802	0.206	0.078	1.22712e-206	3	Ets1	0.128	0.450704
4.92514e-207	0.872033	0.277	0.129	9.65919e-203	3	Raf1	0.148	0.364532
3.66677e-305	0.870859	0.181	0.048	7.19126e-301	3	Arhgef10l	0.133	0.580786
8.96141e-258	0.866577	0.183	0.056	1.75751e-253	3	Gm15987	0.127	0.531381
1.2467e-300	0.864901	0.655	0.477	2.44503e-296	3	Tln1	0.178	0.157244
6.04117e-218	0.864899	0.409	0.232	1.18479e-213	3	Sema4d	0.177	0.276131
4.18855e-235	0.863409	0.205	0.073	8.21459e-231	3	Rhoq	0.132	0.47482
0	0.85957	0.688	0.513	0	3	Iqgap1	0.175	0.145712
2.60342e-142	0.859097	0.244	0.125	5.10582e-138	3	Txnrd1	0.119	0.322493
7.92558e-162	0.857173	0.355	0.213	1.55437e-157	3	Degs1	0.142	0.25
1.60854e-204	0.85546	0.305	0.152	3.15468e-200	3	Sh3kbp1	0.153	0.334792
6.92796e-196	0.8539	0.224	0.093	1.35871e-191	3	Nbn	0.131	0.413249
9.72117e-193	0.853353	0.397	0.238	1.90652e-188	3	Myl12b	0.159	0.250394
8.7245e-210	0.851748	0.222	0.088	1.71105e-205	3	Mcemp1	0.134	0.432258
1.47585e-187	0.851622	0.369	0.211	2.89443e-183	3	Tpm4	0.158	0.272414
2.30231e-265	0.848829	0.181	0.054	4.51529e-261	3	Ripk2	0.127	0.540426
1.14799e-180	0.844927	0.26	0.125	2.25144e-176	3	Gsap	0.135	0.350649
4.49412e-268	0.844626	0.624	0.447	8.81387e-264	3	H3f3a	0.177	0.165266
2.40853e-265	0.844401	0.154	0.04	4.7236e-261	3	Sort1	0.114	0.587629
0	0.843363	0.757	0.619	0	3	Ms4a6c	0.138	0.100291
1.51565e-165	0.842963	0.602	0.448	2.9725e-161	3	Cmss1	0.154	0.146667
1.47448e-183	0.841886	0.412	0.254	2.89175e-179	3	Tmed5	0.158	0.237237
8.41229e-212	0.83934	0.174	0.059	1.64982e-207	3	Gm15448	0.115	0.493562
0	0.838969	0.72	0.556	0	3	Spi1	0.164	0.128527
1.64282e-249	0.831662	0.421	0.219	3.22189e-245	3	Anxa1	0.202	0.315625
9.58403e-234	0.827754	0.17	0.053	1.87962e-229	3	Osgin2	0.117	0.524664
1.17762e-282	0.824648	0.167	0.044	2.30955e-278	3	Ikbke	0.123	0.582938
5.98621e-222	0.824418	0.162	0.05	1.17401e-217	3	Tmc6	0.112	0.528302
3.34932e-165	0.823873	0.394	0.245	6.56869e-161	3	Atp6v1b2	0.149	0.233177
1.27789e-185	0.822867	0.228	0.098	2.5062e-181	3	Arhgef3	0.13	0.398773
1.38943e-187	0.822805	0.274	0.131	2.72495e-183	3	Pilrb2	0.143	0.353086
0	0.811457	0.938	0.848	0	3	Ptprc	0.09	0.0503919
8.75776e-294	0.809391	0.684	0.53	1.71757e-289	3	Capzb	0.154	0.126853
8.2112e-188	0.805851	0.302	0.153	1.61038e-183	3	Ankrd44	0.149	0.327473
1.80705e-179	0.805497	0.23	0.103	3.54399e-175	3	Map4k4	0.127	0.381381
7.73065e-185	0.802797	0.243	0.11	1.51613e-180	3	Kmt5a	0.133	0.376771
1.45377e-172	0.799682	0.383	0.227	2.85114e-168	3	Nfam1	0.156	0.255738
2.2494e-176	0.797363	0.243	0.112	4.41152e-172	3	Tmem131	0.131	0.369014
1.22496e-183	0.797041	0.449	0.287	2.40238e-179	3	Syk	0.162	0.220109
1.52539e-169	0.796227	0.384	0.234	2.99159e-165	3	Rab10	0.15	0.242718
8.54147e-106	0.794199	0.08	0.025	1.67515e-101	3	Il10	0.055	0.52381
7.42321e-146	0.794043	0.223	0.109	1.45584e-141	3	Xdh	0.114	0.343373
1.08673e-149	0.792696	0.199	0.089	2.13129e-145	3	Sirpb1b	0.11	0.381944
1.3283e-233	0.791656	0.135	0.035	2.60506e-229	3	Nfe2	0.1	0.588235
1.11272e-226	0.790754	0.575	0.403	2.18227e-222	3	Aldoa	0.172	0.175869
2.83867e-187	0.789927	0.189	0.073	5.5672e-183	3	Cyp4f16	0.116	0.442748
0	0.787655	0.096	0.006	0	3	Dnah12	0.09	0.882353
2.8218e-234	0.785141	0.607	0.426	5.53412e-230	3	Slfn2	0.181	0.175218
1.72414e-210	0.784373	0.576	0.407	3.38138e-206	3	Clec4a1	0.169	0.171923
4.1331e-190	0.782661	0.247	0.111	8.10584e-186	3	Bcl2a1d	0.136	0.379888
2.34537e-156	0.78177	0.34	0.198	4.59974e-152	3	Cnn2	0.142	0.263941
3.0067e-214	0.781468	0.517	0.336	5.89675e-210	3	Ccl6	0.181	0.212192
8.14174e-138	0.780778	0.234	0.119	1.59676e-133	3	B4galt5	0.115	0.325779
1.99665e-162	0.78026	0.222	0.101	3.91583e-158	3	Ptpn12	0.121	0.374613
4.21526e-197	0.778234	0.174	0.062	8.26697e-193	3	Gpr35	0.112	0.474576
7.89448e-114	0.777102	0.265	0.153	1.54827e-109	3	Hfe	0.112	0.267943
9.82162e-93	0.776609	0.268	0.166	1.92622e-88	3	Lpl	0.102	0.235023
1.31162e-131	0.775755	0.229	0.116	2.57236e-127	3	Arrdc3	0.113	0.327536
1.26706e-154	0.774455	0.428	0.28	2.48496e-150	3	Ptpre	0.148	0.20904
4.6996e-197	0.774405	0.49	0.312	9.21686e-193	3	Klf4	0.178	0.221945
2.00497e-130	0.772748	0.245	0.131	3.93214e-126	3	Traf5	0.114	0.303191
4.70592e-186	0.772031	0.169	0.061	9.22925e-182	3	Camkk2	0.108	0.469565
8.28676e-156	0.769531	0.209	0.095	1.6252e-151	3	Acot9	0.114	0.375
9.32646e-191	0.766524	0.534	0.379	1.82911e-186	3	Ostf1	0.155	0.16977
0	0.762869	0.883	0.782	0	3	Cybb	0.101	0.0606607
2.8434e-211	0.759259	0.554	0.375	5.57648e-207	3	Pkm	0.179	0.19268
4.91182e-167	0.758317	0.24	0.111	9.63307e-163	3	Ltb	0.129	0.367521
1.3939e-149	0.757832	0.213	0.099	2.73371e-145	3	Cers6	0.114	0.365385
5.35679e-127	0.754444	0.511	0.391	1.05057e-122	3	Ifngr1	0.12	0.133038
1.04651e-167	0.754014	0.15	0.053	2.05241e-163	3	Inpp5f	0.097	0.477833
1.84063e-141	0.753051	0.444	0.308	3.60985e-137	3	Anp32a	0.136	0.180851
2.24713e-136	0.752702	0.273	0.149	4.40708e-132	3	Fam107b	0.124	0.293839
9.36319e-111	0.752572	0.227	0.124	1.83631e-106	3	Bnip3l	0.103	0.293447
0	0.751961	0.921	0.811	0	3	Ly6e	0.11	0.0635104
1.55229e-123	0.750593	0.322	0.2	3.04434e-119	3	Cmpk1	0.122	0.233716
2.35375e-261	0.746796	0.148	0.037	4.61618e-257	3	Cdc42ep2	0.111	0.6
8.03006e-136	0.74642	0.28	0.156	1.57486e-131	3	Htra2	0.124	0.284404
6.98591e-127	0.745571	0.38	0.247	1.37008e-122	3	Zyx	0.133	0.212121
3.19648e-157	0.745058	0.476	0.329	6.26893e-153	3	Slc11a1	0.147	0.182609
6.0006e-185	0.742745	0.187	0.072	1.17684e-180	3	Lima1	0.115	0.444015
2.43429e-133	0.742555	0.39	0.256	4.77413e-129	3	Mapkapk2	0.134	0.20743
7.86951e-120	0.741617	0.249	0.138	1.54337e-115	3	Rasa3	0.111	0.286822
6.2258e-142	0.741352	0.283	0.155	1.221e-137	3	Diaph1	0.128	0.292237
0	0.741237	0.921	0.847	0	3	Pfn1	0.074	0.0418552
2.00224e-133	0.739255	0.373	0.242	3.92679e-129	3	Abracl	0.131	0.213008
4.64476e-124	0.738426	0.232	0.12	9.10931e-120	3	Mgst1	0.112	0.318182
2.23534e-157	0.737174	0.467	0.321	4.38395e-153	3	Ldha	0.146	0.185279
4.62279e-137	0.735756	0.391	0.254	9.06622e-133	3	Eno1	0.137	0.212403
2.33712e-144	0.735015	0.176	0.075	4.58356e-140	3	Mxi1	0.101	0.40239
1.4262e-149	0.732099	0.398	0.253	2.79707e-145	3	Dock2	0.145	0.222734
1.97756e-115	0.729852	0.381	0.26	3.87838e-111	3	Zfp706	0.121	0.188768
7.40603e-135	0.728351	0.228	0.114	1.45247e-130	3	Bcl6	0.114	0.333333
1.44583e-162	0.727874	0.188	0.078	2.83556e-158	3	Nr1h3	0.11	0.413534
2.67482e-124	0.726949	0.392	0.265	5.24586e-120	3	Tkt	0.127	0.193303
9.63245e-124	0.726671	0.312	0.188	1.88912e-119	3	Kpna4	0.124	0.248
2.15194e-143	0.725597	0.105	0.032	4.22038e-139	3	Ltb4r1	0.073	0.532847
3.23533e-131	0.724871	0.242	0.127	6.34513e-127	3	G6pdx	0.115	0.311653
5.59648e-103	0.723914	0.282	0.173	1.09758e-98	3	Ikbkb	0.109	0.23956
5.70982e-248	0.71511	0.123	0.028	1.11981e-243	3	Runx2	0.095	0.629139
9.38696e-148	0.714797	0.482	0.341	1.84097e-143	3	Atp1b3	0.141	0.171324
6.13227e-140	0.710722	0.48	0.344	1.20266e-135	3	Snrpb	0.136	0.165049
1.51549e-124	0.710392	0.388	0.256	2.97218e-120	3	Mtpn	0.132	0.204969
8.38471e-137	0.706606	0.227	0.114	1.64441e-132	3	Arl5c	0.113	0.331378
6.6899e-182	0.705724	0.146	0.048	1.31202e-177	3	P2ry10b	0.098	0.505155
8.5251e-126	0.704927	0.423	0.294	1.67194e-121	3	Gmfg	0.129	0.179916
1.09768e-116	0.703954	0.288	0.17	2.15276e-112	3	Slc16a10	0.118	0.257642
1.07454e-114	0.703755	0.198	0.099	2.10738e-110	3	Herc4	0.099	0.333333
5.88844e-114	0.701933	0.291	0.175	1.15484e-109	3	N4bp1	0.116	0.248927
0	0.699525	0.101	0.014	0	3	Pdcd1lg2	0.087	0.756522
8.08016e-146	0.697907	0.183	0.079	1.58468e-141	3	Klhl5	0.104	0.396947
1.02768e-133	0.69623	0.237	0.121	2.01549e-129	3	Lfng	0.116	0.324022
2.71824e-106	0.695276	0.249	0.143	5.33101e-102	3	Sik1	0.106	0.270408
2.57918e-112	0.694495	0.196	0.099	5.05828e-108	3	Elmo2	0.097	0.328814
9.31061e-144	0.694237	0.519	0.388	1.826e-139	3	Itgb1	0.131	0.144432
4.79243e-118	0.694044	0.35	0.225	9.39892e-114	3	Rbms1	0.125	0.217391
1.17806e-210	0.692084	0.101	0.022	2.31042e-206	3	Megf9	0.079	0.642276
4.69625e-158	0.690625	0.326	0.18	9.21028e-154	3	Sorl1	0.146	0.288538
1.00902e-100	0.689348	0.229	0.13	1.97889e-96	3	Osbpl8	0.099	0.275766
2.47952e-96	0.688192	0.295	0.186	4.86284e-92	3	Hmox1	0.109	0.226611
4.75923e-160	0.684599	0.549	0.403	9.33381e-156	3	Ptp4a2	0.146	0.153361
6.49119e-157	0.682102	0.142	0.051	1.27305e-152	3	Slc2a6	0.091	0.471503
4.70992e-109	0.678386	0.252	0.143	9.2371e-105	3	Camk2d	0.109	0.275949
3.4647e-116	0.676066	0.208	0.105	6.79497e-112	3	Fgd4	0.103	0.329073
3.29284e-101	0.67517	0.253	0.149	6.45792e-97	3	Asap1	0.104	0.258706
6.50672e-165	0.674303	0.155	0.057	1.2761e-160	3	Tmem38b	0.098	0.462264
3.05062e-146	0.674262	0.159	0.064	5.98287e-142	3	Napg	0.095	0.426009
2.09921e-105	0.672916	0.115	0.045	4.11697e-101	3	Ddit4	0.07	0.4375
1.94942e-118	0.672243	0.239	0.128	3.8232e-114	3	Diaph2	0.111	0.302452
9.31105e-123	0.671196	0.172	0.078	1.82608e-118	3	Lrrc8c	0.094	0.376
2.65943e-89	0.670766	0.213	0.121	5.21567e-85	3	Nin	0.092	0.275449
1.81669e-97	0.670511	0.19	0.1	3.56289e-93	3	Mef2d	0.09	0.310345
4.5338e-151	0.669335	0.166	0.066	8.89168e-147	3	Ubash3b	0.1	0.431034
2.60465e-142	0.665438	0.084	0.022	5.10825e-138	3	G0s2	0.062	0.584906
4.7842e-170	0.662832	0.616	0.478	9.38276e-166	3	Cd300c2	0.138	0.126143
1.00608e-102	0.659579	0.305	0.192	1.97313e-98	3	Lims1	0.113	0.227364
1.07289e-164	0.658534	0.139	0.047	2.10415e-160	3	Ripor2	0.092	0.494624
1.166e-132	0.65733	0.402	0.261	2.28676e-128	3	Pik3ap1	0.141	0.21267
1.29848e-162	0.656511	0.668	0.56	2.54657e-158	3	Cd53	0.108	0.0879479
1.02548e-87	0.65068	0.21	0.119	2.01117e-83	3	Ttc7	0.091	0.276596
0	0.649917	0.514	0.232	0	3	S100a6	0.282	0.378016
2.50027e-110	0.648973	0.184	0.09	4.90353e-106	3	Gch1	0.094	0.343066
8.62829e-79	0.64876	0.316	0.217	1.69218e-74	3	Tnfrsf1a	0.099	0.185741
6.4064e-190	0.647568	0.666	0.539	1.25642e-185	3	Sem1	0.127	0.105394
2.70713e-114	0.64669	0.214	0.112	5.30923e-110	3	Rap2a	0.102	0.312883
2.38149e-106	0.645443	0.429	0.308	4.67058e-102	3	Ptbp3	0.121	0.164179
1.49335e-84	0.64425	0.304	0.201	2.92875e-80	3	Ccdc88a	0.103	0.20396
7.42845e-243	0.643168	0.771	0.652	1.45687e-238	3	Arpc1b	0.119	0.0836261
4.18953e-97	0.641926	0.304	0.194	8.21651e-93	3	Csf2rb	0.11	0.220884
1.0618e-107	0.639511	0.29	0.174	2.0824e-103	3	Adrb2	0.116	0.25
8.44701e-98	0.639511	0.284	0.175	1.65663e-93	3	Birc6	0.109	0.237473
6.2872e-303	0.636141	0.077	0.007	1.23305e-298	3	Cyp2ab1	0.07	0.833333
1.73775e-258	0.63387	0.09	0.014	3.40808e-254	3	Tmem26	0.076	0.730769
1.87426e-75	0.63342	0.282	0.189	3.67579e-71	3	Dbnl	0.093	0.197452
1.13234e-137	0.632337	0.135	0.05	2.22075e-133	3	Bri3bp	0.085	0.459459
0	0.632124	0.957	0.919	0	3	Fcer1g	0.038	0.0202559
1.0433e-134	0.630976	0.118	0.041	2.04612e-130	3	Pi16	0.077	0.484277
2.05697e-70	0.627237	0.326	0.233	4.03413e-66	3	Esd	0.093	0.166369
3.11599e-81	0.623834	0.229	0.138	6.11107e-77	3	Susd3	0.091	0.247956
1.05257e-101	0.623204	0.438	0.321	2.0643e-97	3	Myh9	0.117	0.15415
1.98358e-208	0.622312	0.735	0.636	3.89019e-204	3	Cdc42	0.099	0.0722101
5.29392e-90	0.621854	0.362	0.253	1.03824e-85	3	Akap13	0.109	0.177236
6.8356e-97	0.621734	0.348	0.233	1.3406e-92	3	Nfkb1	0.115	0.197935
1.53384e-94	0.621344	0.207	0.113	3.00816e-90	3	Ncor2	0.094	0.29375
1.09909e-285	0.620801	0.058	0.003	2.15554e-281	3	Tgm3	0.055	0.901639
3.46246e-75	0.619542	0.191	0.11	6.79057e-71	3	Ccm2	0.081	0.269103
7.48596e-269	0.619027	0.084	0.011	1.46815e-264	3	Rpl3l	0.073	0.768421
1.06353e-141	0.61725	0.136	0.05	2.0858e-137	3	Abcg3	0.086	0.462366
4.82914e-142	0.613904	0.601	0.482	9.47091e-138	3	Arpc5	0.119	0.10988
1.18732e-241	0.613118	0.783	0.68	2.32858e-237	3	Arpc2	0.103	0.0704033
5.41055e-92	0.611481	0.437	0.324	1.06112e-87	3	Glud1	0.113	0.148489
4.646e-148	0.610563	0.617	0.502	9.11174e-144	3	Rac2	0.115	0.10277
1.75685e-104	0.609436	0.188	0.096	3.44552e-100	3	Gsr	0.092	0.323944
1.87099e-93	0.608844	0.178	0.092	3.66939e-89	3	Malt1	0.086	0.318519
1.8907e-82	0.608763	0.363	0.26	3.70803e-78	3	Ssr3	0.103	0.165329
1.30086e-118	0.607489	0.141	0.058	2.55124e-114	3	Cks2	0.083	0.417085
8.24078e-105	0.607389	0.145	0.064	1.61618e-100	3	Relt	0.081	0.38756
3.70432e-93	0.607257	0.172	0.087	7.26491e-89	3	Sqor	0.085	0.328185
3.19634e-102	0.606893	0.5	0.381	6.26865e-98	3	Emp3	0.119	0.135074
2.07237e-71	0.604223	0.163	0.09	4.06433e-67	3	Apobr	0.073	0.288538
6.07657e-78	0.602906	0.415	0.321	1.19174e-73	3	Uqcrb	0.094	0.127717
1.11192e-190	0.601667	0.744	0.64	2.1807e-186	3	Pla2g7	0.104	0.0751445
9.23308e-98	0.601435	0.247	0.144	1.81079e-93	3	Ywhag	0.103	0.263427
3.94888e-80	0.601405	0.366	0.267	7.74455e-76	3	Kif5b	0.099	0.156398
2.10315e-75	0.599894	0.169	0.093	4.1247e-71	3	Pdcd4	0.076	0.290076
3.0593e-83	0.599479	0.244	0.149	5.9999e-79	3	Zbtb7a	0.095	0.24173
7.3537e-79	0.599169	0.281	0.183	1.44221e-74	3	Rel	0.098	0.211207
2.74913e-84	0.598498	0.173	0.092	5.39159e-80	3	Elovl5	0.081	0.30566
8.971e-94	0.597324	0.223	0.127	1.75939e-89	3	Rb1	0.096	0.274286
1.4316e-259	0.596268	0.835	0.765	2.80765e-255	3	Lcp1	0.07	0.04375
1.23294e-86	0.594358	0.337	0.225	2.41804e-82	3	Ccl9	0.112	0.199288
4.12003e-80	0.591491	0.187	0.104	8.08021e-76	3	Phyh	0.083	0.285223
1.02737e-115	0.591145	0.148	0.063	2.01488e-111	3	Tcf7l2	0.085	0.402844
8.07674e-79	0.590943	0.176	0.097	1.58401e-74	3	St3gal1	0.079	0.289377
7.33587e-165	0.590534	0.685	0.551	1.43871e-160	3	Crip1	0.134	0.108414
2.88779e-81	0.59051	0.132	0.063	5.66354e-77	3	Csgalnact2	0.069	0.353846
1.68894e-73	0.589183	0.302	0.208	3.31235e-69	3	AB124611	0.094	0.184314
4.90908e-68	0.585908	0.257	0.17	9.6277e-64	3	Mpp1	0.087	0.203747
7.16915e-86	0.585438	0.38	0.27	1.40601e-81	3	Rnf149	0.11	0.169231
2.94734e-138	0.585135	0.103	0.032	5.78033e-134	3	Lrrk2	0.071	0.525926
2.28581e-122	0.584069	0.601	0.501	4.48293e-118	3	Ptpn6	0.1	0.0907441
5.6089e-124	0.58315	0.116	0.041	1.10002e-119	3	Tnip3	0.075	0.477707
2.54432e-83	0.580118	0.364	0.256	4.98991e-79	3	Plin2	0.108	0.174194
8.61126e-173	0.579509	0.414	0.243	1.68884e-168	3	Ahnak	0.171	0.260274
2.49251e-82	0.579043	0.158	0.081	4.88832e-78	3	Lrrc8d	0.077	0.322176
8.95985e-83	0.578758	0.278	0.178	1.75721e-78	3	Ikzf1	0.1	0.219298
5.12849e-98	0.577851	0.53	0.427	1.0058e-93	3	Eif4g2	0.103	0.107628
5.95651e-82	0.576347	0.201	0.114	1.16819e-77	3	Sptan1	0.087	0.27619
1.45421e-182	0.57523	0.759	0.659	2.85199e-178	3	Csf1r	0.1	0.0705219
1.96777e-38	0.57312	0.361	0.299	3.85919e-34	3	Ms4a6d	0.062	0.0939394
1.69982e-80	0.572761	0.381	0.278	3.33368e-76	3	Mob1a	0.103	0.156297
5.87044e-68	0.57183	0.27	0.181	1.15131e-63	3	Ccdc50	0.089	0.197339
1.66958e-98	0.570675	0.512	0.406	3.27437e-94	3	Actr2	0.106	0.115468
2.39475e-96	0.570225	0.126	0.054	4.69659e-92	3	Gm5150	0.072	0.4
9.2014e-82	0.56968	0.161	0.083	1.80458e-77	3	Pitpnm1	0.078	0.319672
5.51597e-61	0.567209	0.233	0.153	1.08179e-56	3	Mknk2	0.08	0.207254
2.87355e-73	0.567205	0.145	0.075	5.63561e-69	3	Sh3bp5	0.07	0.318182
2.19156e-91	0.565647	0.168	0.085	4.29809e-87	3	Nfatc3	0.083	0.328063
1.43068e-89	0.564865	0.479	0.376	2.80584e-85	3	Cap1	0.103	0.120468
5.57172e-81	0.564751	0.347	0.245	1.09273e-76	3	Med28	0.102	0.172297
1.4099e-68	0.56272	0.284	0.194	2.76511e-64	3	Acsl5	0.09	0.188285
1.06608e-125	0.562635	0.612	0.503	2.0908e-121	3	Lyn	0.109	0.0977578
2.29583e-65	0.561158	0.202	0.124	4.50258e-61	3	Rab32	0.078	0.239264
1.64877e-81	0.559938	0.25	0.154	3.23357e-77	3	Pten	0.096	0.237624
1.35858e-278	0.55909	0.084	0.01	2.66444e-274	3	Ip6k3	0.074	0.787234
3.52169e-52	0.559072	0.208	0.136	6.90675e-48	3	Plk2	0.072	0.209302
1.29199e-64	0.558845	0.169	0.097	2.53386e-60	3	Tet2	0.072	0.270677
5.82882e-74	0.558681	0.213	0.129	1.14315e-69	3	Api5	0.084	0.245614
3.02501e-87	0.556702	0.475	0.37	5.93265e-83	3	Pitpna	0.105	0.12426
1.04312e-79	0.556421	0.232	0.138	2.04576e-75	3	Ccnd2	0.094	0.254054
5.42655e-99	0.556355	0.14	0.062	1.06425e-94	3	Traf3ip3	0.078	0.386139
1.58474e-95	0.555311	0.227	0.128	3.10798e-91	3	Tnip1	0.099	0.278873
5.28586e-82	0.554968	0.228	0.136	1.03666e-77	3	Ehd1	0.092	0.252747
9.73067e-80	0.554724	0.451	0.349	1.90838e-75	3	Shisa5	0.102	0.1275
1.18703e-54	0.554181	0.191	0.121	2.32801e-50	3	Rassf3	0.07	0.224359
4.12835e-73	0.552183	0.475	0.386	8.09651e-69	3	Cd48	0.089	0.103368
1.51472e-76	0.551789	0.371	0.268	2.97068e-72	3	Mrpl33	0.103	0.161189
3.55973e-72	0.551637	0.151	0.08	6.98134e-68	3	Grk6	0.071	0.307359
1.22801e-58	0.551355	0.274	0.192	2.40838e-54	3	Rab8a	0.082	0.175966
6.73686e-172	0.54975	0.076	0.015	1.32123e-167	3	Tmc8	0.061	0.67033
5.6618e-98	0.547583	0.111	0.044	1.11039e-93	3	Rcan1	0.067	0.432258
3.76095e-80	0.547379	0.435	0.33	7.37598e-76	3	Ncf2	0.105	0.137255
2.27842e-74	0.547101	0.211	0.125	4.46844e-70	3	Clip1	0.086	0.255952
1.05002e-76	0.546367	0.159	0.084	2.05931e-72	3	Parl	0.075	0.308642
8.06519e-70	0.545747	0.18	0.104	1.58174e-65	3	Rnf166	0.076	0.267606
4.14945e-82	0.545642	0.498	0.402	8.13789e-78	3	Gnb1	0.096	0.106667
8.95262e-83	0.545127	0.171	0.091	1.75579e-78	3	Dram1	0.08	0.305344
2.08662e-52	0.543449	0.247	0.171	4.09229e-48	3	Eif4ebp1	0.076	0.181818
3.53164e-64	0.543292	0.168	0.097	6.92626e-60	3	Dusp3	0.071	0.267925
4.92278e-77	0.540793	0.2	0.116	9.65455e-73	3	Xiap	0.084	0.265823
3.08051e-74	0.540151	0.135	0.067	6.0415e-70	3	Tes	0.068	0.336634
2.41483e-82	0.540018	0.143	0.07	4.73596e-78	3	Stk40	0.073	0.342723
2.90392e-83	0.53979	0.174	0.093	5.69517e-79	3	Tbc1d2b	0.081	0.303371
2.48608e-103	0.539056	0.147	0.066	4.87569e-99	3	Zdhhc6	0.081	0.380282
5.48105e-76	0.538778	0.241	0.149	1.07494e-71	3	Fndc3a	0.092	0.235897
5.83684e-64	0.538066	0.154	0.087	1.14472e-59	3	Gsto1	0.067	0.278008
1.71225e-56	0.537293	0.232	0.155	3.35806e-52	3	Trib1	0.077	0.198966
6.02151e-84	0.535595	0.124	0.056	1.18094e-79	3	Ppdpf	0.068	0.377778
1.15539e-58	0.535509	0.16	0.094	2.26596e-54	3	Gyg	0.066	0.259843
3.60344e-57	0.534507	0.195	0.122	7.06706e-53	3	Cdc40	0.073	0.230284
1.66694e-63	0.534464	0.115	0.057	3.26919e-59	3	Abca7	0.058	0.337209
7.09645e-62	0.534462	0.437	0.35	1.39176e-57	3	Xbp1	0.087	0.110546
1.13549e-50	0.533573	0.261	0.186	2.22693e-46	3	Mapk3	0.075	0.167785
2.85586e-73	0.533004	0.127	0.063	5.60091e-69	3	Plec	0.064	0.336842
2.92705e-57	0.532584	0.237	0.158	5.74053e-53	3	Lyl1	0.079	0.2
0	0.532364	0.999	0.997	0	3	Tmsb4x	0.002	0.001002
3.83762e-184	0.531477	0.744	0.587	7.52634e-180	3	Klf2	0.157	0.117956
7.56783e-109	0.531216	0.094	0.032	1.4842e-104	3	Arhgap26.1	0.062	0.492063
8.81718e-93	0.530717	0.121	0.052	1.72923e-88	3	Arid3a	0.069	0.398844
9.36777e-87	0.530116	0.542	0.435	1.83721e-82	3	Prkcd	0.107	0.109519
2.35778e-56	0.529995	0.207	0.133	4.62408e-52	3	Hipk1	0.074	0.217647
3.44224e-131	0.52795	0.71	0.613	6.75092e-127	3	Arhgdib	0.097	0.0733182
3.31627e-117	0.527369	0.105	0.037	6.50387e-113	3	C130050O18Rik	0.068	0.478873
1.12171e-106	0.52684	0.119	0.046	2.19989e-102	3	Adamdec1	0.073	0.442424
5.65011e-57	0.526685	0.176	0.107	1.1081e-52	3	Me2	0.069	0.243816
1.06193e-57	0.525799	0.362	0.279	2.08267e-53	3	Tmem14c	0.083	0.129485
2.2331e-46	0.525603	0.254	0.184	4.37956e-42	3	Gng5	0.07	0.159817
1.09742e-182	0.524731	0.076	0.014	2.15227e-178	3	Rhof	0.062	0.688889
3.17136e-55	0.523627	0.267	0.186	6.21967e-51	3	Plcg2	0.081	0.178808
1.45236e-67	0.523343	0.17	0.096	2.84837e-63	3	Foxn2	0.074	0.278195
4.01951e-60	0.522603	0.195	0.12	7.88307e-56	3	Mfsd14b	0.075	0.238095
8.56542e-46	0.519628	0.266	0.193	1.67985e-41	3	Ppp1r12a	0.073	0.159041
3.29166e-64	0.518079	0.171	0.099	6.4556e-60	3	Ggta1	0.072	0.266667
2.41883e-65	0.517816	0.172	0.1	4.74382e-61	3	Dnajc10	0.072	0.264706
3.77607e-53	0.517651	0.223	0.149	7.40562e-49	3	Alcam	0.074	0.198925
9.60835e-73	0.51664	0.159	0.086	1.88439e-68	3	Aldh3b1	0.073	0.297959
5.83987e-111	0.516207	0.108	0.039	1.14532e-106	3	Cep85l	0.069	0.469388
1.96728e-53	0.514925	0.233	0.158	3.85823e-49	3	Stk4	0.075	0.191816
8.76527e-106	0.513045	0.154	0.069	1.71904e-101	3	Rasgrp1	0.085	0.381166
5.73315e-57	0.51197	0.114	0.059	1.12439e-52	3	Clec2i	0.055	0.317919
2.78531e-63	0.511895	0.254	0.168	5.46256e-59	3	Man2a1	0.086	0.203791
5.91617e-58	0.509897	0.211	0.135	1.16028e-53	3	Cmip	0.076	0.219653
4.26994e-62	0.509722	0.162	0.093	8.3742e-58	3	Rftn1	0.069	0.270588
2.53013e-49	0.509038	0.293	0.216	4.96208e-45	3	Eif4g3	0.077	0.151277
1.25145e-52	0.508896	0.174	0.107	2.45434e-48	3	Ilrun	0.067	0.238434
1.46266e-126	0.507104	0.076	0.02	2.86857e-122	3	Ikzf3	0.056	0.583333
5.17151e-80	0.505725	0.121	0.056	1.01424e-75	3	Gda	0.065	0.367232
1.66969e-86	0.504552	0.597	0.509	3.27459e-82	3	Dazap2	0.088	0.079566
7.60709e-92	0.50423	0.099	0.039	1.4919e-87	3	Vcl	0.06	0.434783
1.77076e-83	0.504014	0.539	0.452	3.47281e-79	3	Hcls1	0.087	0.0877901
5.78192e-75	0.503732	0.309	0.208	1.13395e-70	3	Ptprj	0.101	0.195358
1.23738e-35	0.502684	0.19	0.133	2.42675e-31	3	Znhit1	0.057	0.176471
3.46207e-64	0.502602	0.118	0.06	6.7898e-60	3	Tuba4a	0.058	0.325843
1.14921e-61	0.502589	0.17	0.099	2.25383e-57	3	Jarid2	0.071	0.263941
1.95554e-65	0.501922	0.155	0.086	3.8352e-61	3	Tmem164	0.069	0.286307
4.06517e-54	0.501769	0.255	0.176	7.9726e-50	3	Zfand6	0.079	0.183295
3.1626e-46	0.501426	0.35	0.276	6.2025e-42	3	Mtdh	0.074	0.118211
4.51011e-55	0.500331	0.398	0.311	8.84524e-51	3	Grk2	0.087	0.122708
7.87384e-57	0.500214	0.197	0.125	1.54422e-52	3	Bak1	0.072	0.223602
3.32943e-57	0.499146	0.195	0.122	6.52967e-53	3	Mrpl14	0.073	0.230284
3.08159e-82	0.499103	0.11	0.048	6.04362e-78	3	Fbxo4	0.062	0.392405
1.36826e-48	0.498925	0.293	0.214	2.68344e-44	3	Themis2	0.079	0.155819
7.33231e-111	0.498584	0.033	0.004	1.43801e-106	3	Cited4	0.029	0.783784
2.03069e-37	0.498186	0.392	0.333	3.98258e-33	3	Tab2	0.059	0.0813793
1.58498e-45	0.49808	0.247	0.176	3.10846e-41	3	Bach1	0.071	0.167849
3.39731e-93	0.498044	0.091	0.033	6.66281e-89	3	Ttc7b	0.058	0.467742
3.0414e-50	0.497775	0.124	0.069	5.96479e-46	3	Naip5	0.055	0.284974
1.0751e-55	0.49752	0.413	0.33	2.10849e-51	3	Tax1bp1	0.083	0.111709
3.37796e-80	0.496942	0.077	0.028	6.62486e-76	3	Gm35853	0.049	0.466667
2.259e-54	0.496418	0.127	0.07	4.43035e-50	3	Ddhd1	0.057	0.28934
5.81784e-55	0.49575	0.282	0.199	1.141e-50	3	Zmiz1	0.083	0.172557
7.46836e-99	0.495639	0.298	0.179	1.4647e-94	3	Ms4a4c	0.119	0.249476
1.47363e-46	0.494434	0.212	0.145	2.89008e-42	3	Ugp2	0.067	0.187675
3.1508e-59	0.493864	0.22	0.142	6.17935e-55	3	Emd	0.078	0.21547
8.38068e-53	0.49358	0.135	0.077	1.64362e-48	3	Klf10	0.058	0.273585
1.73702e-53	0.493492	0.306	0.225	3.40664e-49	3	Cdc42se1	0.081	0.152542
1.10012e-38	0.493083	0.189	0.13	2.15755e-34	3	Itgb7	0.059	0.184953
3.13524e-46	0.492989	0.194	0.129	6.14884e-42	3	Vamp4	0.065	0.201238
1.59329e-53	0.492059	0.396	0.312	3.12477e-49	3	Il10ra	0.084	0.118644
3.43066e-63	0.490834	0.449	0.36	6.72822e-59	3	Ubl3	0.089	0.110012
5.54117e-47	0.489656	0.24	0.169	1.08673e-42	3	Ppp1r15b	0.071	0.173594
5.96161e-51	0.489513	0.215	0.142	1.16919e-46	3	Map2k1	0.073	0.204482
5.24011e-43	0.487152	0.302	0.23	1.02769e-38	3	Cdkn1a	0.072	0.135338
5.46454e-58	0.486006	0.38	0.294	1.07171e-53	3	Adipor1	0.086	0.127596
6.2489e-51	0.483656	0.389	0.31	1.22553e-46	3	Igsf6	0.079	0.113019
3.57432e-100	0.483109	0.082	0.027	7.00996e-96	3	Mfsd6	0.055	0.504587
2.42469e-63	0.482655	0.13	0.068	4.75531e-59	3	Gpd2	0.062	0.313131
1.59538e-61	0.481973	0.166	0.095	3.12886e-57	3	Sirpb1a	0.071	0.272031
5.18368e-50	0.48104	0.206	0.137	1.01662e-45	3	Lrp10	0.069	0.201166
2.80158e-46	0.480303	0.222	0.153	5.49446e-42	3	Capza1	0.069	0.184
1.14118e-36	0.479251	0.074	0.038	2.23809e-32	3	Slc7a11	0.036	0.321429
4.11421e-49	0.478952	0.167	0.104	8.06878e-45	3	Sash3	0.063	0.232472
1.75779e-48	0.476494	0.148	0.088	3.44738e-44	3	Pdlim5	0.06	0.254237
1.1588e-52	0.475839	0.209	0.136	2.27264e-48	3	Notch2	0.073	0.211594
1.25871e-264	0.475451	0.074	0.008	2.46858e-260	3	Wnt6	0.066	0.804878
1.29066e-177	0.474711	0.85	0.798	2.53123e-173	3	Cyba	0.052	0.0315534
1.94321e-169	0.473483	0.068	0.012	3.81102e-165	3	Rab19	0.056	0.7
5.37081e-80	0.473269	0.581	0.489	1.05332e-75	3	Alox5ap	0.092	0.0859813
2.74582e-41	0.472966	0.189	0.127	5.38511e-37	3	Dock11	0.062	0.196203
4.71448e-60	0.472511	0.161	0.092	9.24604e-56	3	Havcr2	0.069	0.272727
7.24558e-59	0.471415	0.493	0.417	1.421e-54	3	Ube2d3	0.076	0.0835165
7.06866e-56	0.471062	0.162	0.096	1.38631e-51	3	Nsf	0.066	0.255814
2.86006e-108	0.470177	0.092	0.031	5.60915e-104	3	Prkce	0.061	0.495935
3.70691e-77	0.469886	0.033	0.006	7.26999e-73	3	Areg	0.027	0.692308
5.64447e-58	0.469668	0.169	0.1	1.10699e-53	3	Cyb5r3	0.069	0.256506
1.1114e-63	0.469567	0.117	0.058	2.17967e-59	3	Cdk17	0.059	0.337143
9.14615e-104	0.467154	0.14	0.06	1.79374e-99	3	Ldlrad3	0.08	0.4
3.46309e-48	0.467101	0.144	0.086	6.79181e-44	3	Sptbn1	0.058	0.252174
3.69938e-46	0.46699	0.127	0.073	7.25523e-42	3	Prkd3	0.054	0.27
1.85644e-56	0.466757	0.431	0.35	3.64085e-52	3	Jpt1	0.081	0.103713
7.87608e-56	0.465597	0.203	0.129	1.54466e-51	3	St3gal4	0.074	0.222892
6.16383e-51	0.465321	0.087	0.042	1.20885e-46	3	Gadd45a	0.045	0.348837
2.21781e-76	0.464799	0.572	0.488	4.34957e-72	3	Nfe2l2	0.084	0.0792453
1.74751e-63	0.464793	0.16	0.09	3.42723e-59	3	Abcc5	0.07	0.28
7.74686e-42	0.463683	0.331	0.259	1.51931e-37	3	Sppl2a	0.072	0.122034
2.87844e-49	0.463066	0.096	0.049	5.6452e-45	3	Rab11fip1	0.047	0.324138
1.58216e-46	0.461409	0.285	0.211	3.10294e-42	3	Rab11a	0.074	0.149194
1.60131e-58	0.461108	0.435	0.347	3.14048e-54	3	Pip4k2a	0.088	0.112532
1.34001e-41	0.460801	0.345	0.276	2.62803e-37	3	Ftl1-ps1	0.069	0.111111
7.35693e-39	0.460122	0.214	0.151	1.44284e-34	3	Nufip2	0.063	0.172603
3.14242e-65	0.459992	0.518	0.435	6.16291e-61	3	Atp6v0e	0.083	0.0870934
6.90298e-64	0.459894	0.181	0.106	1.35381e-59	3	Tspan14	0.075	0.261324
3.47733e-46	0.459891	0.368	0.293	6.81973e-42	3	Hnrnpf	0.075	0.113464
2.58762e-71	0.458876	0.561	0.489	5.07484e-67	3	Arpc3	0.072	0.0685714
1.74286e-164	0.458199	0.824	0.768	3.4181e-160	3	Laptm5	0.056	0.0351759
1.75431e-124	0.457838	0.056	0.011	3.44055e-120	3	Olr1	0.045	0.671642
1.18263e-44	0.457518	0.292	0.219	2.31937e-40	3	Psma1	0.073	0.142857
5.29793e-43	0.456778	0.366	0.294	1.03903e-38	3	Myl6	0.072	0.109091
0	0.456329	0.998	0.993	0	3	B2m	0.005	0.0025113
1.53194e-53	0.45616	0.114	0.06	3.00445e-49	3	Nod1	0.054	0.310345
3.49174e-35	0.45447	0.08	0.043	6.848e-31	3	Mettl7a1	0.037	0.300813
8.0501e-73	0.454469	0.119	0.056	1.57879e-68	3	Sipa1l1	0.063	0.36
3.94328e-60	0.452661	0.119	0.061	7.73355e-56	3	Foxk1	0.058	0.322222
9.05744e-58	0.452375	0.152	0.086	1.77634e-53	3	Nuak2	0.066	0.277311
1.94334e-61	0.451638	0.09	0.041	3.81128e-57	3	St6galnac6	0.049	0.374046
7.05866e-47	0.450983	0.393	0.318	1.38435e-42	3	Capns1	0.075	0.105485
9.24978e-50	0.450915	0.171	0.106	1.81407e-45	3	Mrtfa	0.065	0.234657
5.72623e-50	0.450912	0.109	0.058	1.12303e-45	3	Cbfa2t3	0.051	0.305389
1.40689e-41	0.450476	0.422	0.353	2.75919e-37	3	Creg1	0.069	0.0890323
6.60231e-40	0.450474	0.251	0.184	1.29484e-35	3	Tlr13	0.067	0.154023
8.08101e-44	0.447895	0.314	0.241	1.58485e-39	3	Dnajc8	0.073	0.131532
1.37082e-47	0.447046	0.117	0.065	2.68845e-43	3	Frmd8	0.052	0.285714
2.54429e-45	0.446689	0.319	0.241	4.98986e-41	3	Pde4b	0.078	0.139286
4.06142e-77	0.446624	0.629	0.544	7.96526e-73	3	Actg1	0.085	0.0724638
3.72761e-41	0.446468	0.222	0.155	7.31059e-37	3	Dusp2	0.067	0.177719
1.0111e-47	0.446304	0.401	0.325	1.98297e-43	3	Ywhab	0.076	0.104683
1.96969e-36	0.446231	0.161	0.107	3.86295e-32	3	Ap1m1	0.054	0.201493
7.96829e-55	0.44543	0.137	0.077	1.56274e-50	3	Agfg1	0.06	0.280374
3.77833e-34	0.445383	0.186	0.13	7.41007e-30	3	Atp2c1	0.056	0.177215
4.57171e-34	0.445253	0.278	0.216	8.96603e-30	3	Ciao2a	0.062	0.125506
7.74421e-31	0.444107	0.206	0.152	1.51879e-26	3	Cast	0.054	0.150838
3.67846e-115	0.44395	0.061	0.014	7.21421e-111	3	Ryr1	0.047	0.626667
9.81567e-44	0.443777	0.166	0.105	1.92505e-39	3	Slc15a4	0.061	0.225092
6.66073e-115	0.443239	0.558	0.424	1.3063e-110	3	Tmsb10	0.134	0.136456
5.12081e-37	0.443208	0.231	0.167	1.00429e-32	3	Gm6377	0.064	0.160804
2.5664e-67	0.443203	0.094	0.041	5.03322e-63	3	3110082I17Rik	0.053	0.392593
1.16126e-35	0.443182	0.253	0.189	2.27746e-31	3	Nsd3	0.064	0.144796
1.08049e-55	0.443063	0.178	0.108	2.11906e-51	3	Myo1c	0.07	0.244755
1.13668e-59	0.44263	0.51	0.429	2.22926e-55	3	Tpd52	0.081	0.086262
2.79101e-59	0.442058	0.113	0.057	5.47373e-55	3	Cbx4	0.056	0.329412
7.70875e-47	0.44193	0.142	0.085	1.51184e-42	3	Lyst	0.057	0.251101
1.20649e-53	0.441779	0.177	0.108	2.36618e-49	3	Furin	0.069	0.242105
9.66889e-52	0.441046	0.181	0.113	1.89626e-47	3	Itch	0.068	0.231293
1.52151e-33	0.440917	0.188	0.133	2.98398e-29	3	Ankrd13a	0.055	0.17134
0	0.440728	0.994	0.987	0	3	Actb	0.007	0.00353357
1.89382e-54	0.439172	0.114	0.06	3.71416e-50	3	Ccdc71l	0.054	0.310345
7.03386e-33	0.439152	0.32	0.258	1.37948e-28	3	Ncor1	0.062	0.107266
1.45325e-43	0.437827	0.321	0.246	2.85011e-39	3	Ets2	0.075	0.132275
3.04993e-38	0.437756	0.19	0.13	5.98151e-34	3	Rin3	0.06	0.1875
4.13377e-41	0.437614	0.267	0.197	8.10715e-37	3	Sec14l1	0.07	0.150862
1.19423e-38	0.436104	0.26	0.193	2.34213e-34	3	Mier1	0.067	0.147903
1.08734e-56	0.434653	0.114	0.059	2.13249e-52	3	Atmin	0.055	0.317919
1.39427e-40	0.434619	0.258	0.188	2.73443e-36	3	Tmpo	0.07	0.156951
2.17159e-61	0.434241	0.158	0.089	4.25892e-57	3	Nfat5	0.069	0.279352
9.2984e-50	0.433162	0.124	0.069	1.8236e-45	3	Gfpt1	0.055	0.284974
8.59973e-170	0.432581	0.915	0.883	1.68658e-165	3	Tyrobp	0.032	0.0177976
1.04436e-44	0.432477	0.164	0.104	2.04819e-40	3	Mthfsl	0.06	0.223881
4.67955e-41	0.432048	0.261	0.193	9.17754e-37	3	Ehbp1l1	0.068	0.14978
2.14078e-169	0.431654	0.641	0.454	4.1985e-165	3	Vim	0.187	0.170776
8.23285e-32	0.430345	0.247	0.188	1.61463e-27	3	Spag9	0.059	0.135632
4.09378e-30	0.430259	0.25	0.193	8.02871e-26	3	Casp1	0.057	0.128668
6.9752e-44	0.430091	0.194	0.13	1.36798e-39	3	Ube2a	0.064	0.197531
3.22567e-161	0.429712	0.05	0.006	6.32619e-157	3	Tgfbr3	0.044	0.785714
6.41585e-37	0.429228	0.26	0.195	1.25828e-32	3	Stat6	0.065	0.142857
1.67495e-66	0.429121	0.1	0.045	3.28491e-62	3	Stx11	0.055	0.37931
2.55871e-177	0.428487	0.055	0.007	5.01813e-173	3	Phlda3	0.048	0.774194
2.86498e-32	0.427456	0.19	0.137	5.6188e-28	3	Azin1	0.053	0.16208
2.16654e-28	0.427287	0.18	0.13	4.24902e-24	3	Foxp1	0.05	0.16129
3.30431e-38	0.426942	0.408	0.347	6.48041e-34	3	Ubl5	0.061	0.0807947
2.68004e-32	0.426883	0.157	0.106	5.25609e-28	3	N4bp2l1	0.051	0.193916
1.59471e-45	0.42669	0.17	0.107	3.12755e-41	3	Atp8b4	0.063	0.227437
5.43308e-45	0.426604	0.225	0.155	1.06554e-40	3	Tmem51	0.07	0.184211
7.75791e-40	0.426343	0.417	0.344	1.52148e-35	3	Csk	0.073	0.0959264
3.23956e-15	0.425714	0.187	0.152	6.35342e-11	3	Casp3	0.035	0.103245
7.20295e-46	0.425555	0.486	0.411	1.41264e-41	3	Tsc22d3	0.075	0.083612
1.31688e-74	0.425508	0.093	0.038	2.58266e-70	3	Fam43a	0.055	0.419847
2.16396e-22	0.424964	0.14	0.101	4.24395e-18	3	Hcst	0.039	0.161826
2.99853e-42	0.423644	0.121	0.071	5.88071e-38	3	Usp32	0.05	0.260417
2.29658e-35	0.423215	0.338	0.272	4.50405e-31	3	1810037I17Rik	0.066	0.108197
1.29944e-45	0.421314	0.355	0.276	2.54846e-41	3	Prkcb	0.079	0.125198
9.76947e-85	0.421224	0.075	0.026	1.91599e-80	3	Slc46a3	0.049	0.485149
2.49703e-36	0.420798	0.293	0.225	4.89717e-32	3	Il6ra	0.068	0.131274
2.46493e-32	0.420592	0.191	0.135	4.83421e-28	3	Fam120a	0.056	0.171779
4.56929e-44	0.419738	0.401	0.326	8.9613e-40	3	Jak1	0.075	0.103164
5.35964e-81	0.419396	0.085	0.032	1.05113e-76	3	Inpp1	0.053	0.452991
1.80642e-60	0.419203	0.149	0.082	3.54276e-56	3	Map3k5	0.067	0.290043
7.31386e-59	0.418432	0.091	0.042	1.43439e-54	3	Map4k2	0.049	0.368421
3.44851e-35	0.418409	0.323	0.258	6.76321e-31	3	Wdr26	0.065	0.111876
1.95598e-41	0.418121	0.495	0.434	3.83607e-37	3	Sf3b1	0.061	0.065662
1.02477e-37	0.417696	0.113	0.067	2.00979e-33	3	Gm9733	0.046	0.255556
2.89761e-24	0.417213	0.194	0.148	5.68279e-20	3	Adipor2	0.046	0.134503
1.92883e-131	0.416092	0.807	0.754	3.78282e-127	3	Cfl1	0.053	0.0339526
3.68607e-34	0.415431	0.295	0.232	7.22913e-30	3	Csde1	0.063	0.119545
3.15837e-37	0.41524	0.166	0.11	6.1942e-33	3	Elf4	0.056	0.202899
5.17492e-72	0.41513	0.068	0.024	1.0149e-67	3	Lpcat4	0.044	0.478261
1.63658e-65	0.414266	0.1	0.045	3.20967e-61	3	Sh2d3c	0.055	0.37931
9.96754e-37	0.413651	0.392	0.328	1.95483e-32	3	Brk1	0.064	0.0888889
3.59995e-20	0.413554	0.236	0.193	7.06022e-16	3	Ssu72	0.043	0.100233
3.6233e-36	0.413347	0.141	0.09	7.10601e-32	3	Dipk1a	0.051	0.220779
7.80605e-41	0.413015	0.135	0.081	1.53092e-36	3	Map3k14	0.054	0.25
2.62893e-33	0.412776	0.284	0.223	5.15587e-29	3	Sf3b6	0.061	0.120316
7.88244e-37	0.411807	0.149	0.097	1.5459e-32	3	Ppp1r2	0.052	0.211382
1.03561e-35	0.411758	0.185	0.128	2.03105e-31	3	Crk	0.057	0.182109
1.41967e-34	0.411743	0.116	0.071	2.78425e-30	3	Stat5b	0.045	0.240642
3.12e-49	0.411046	0.098	0.05	6.11894e-45	3	Usf3	0.048	0.324324
1.49046e-37	0.41097	0.316	0.248	2.92309e-33	3	Rab8b	0.068	0.120567
4.6166e-78	0.410378	0.063	0.02	9.05408e-74	3	Crebl2	0.043	0.518072
1.96371e-38	0.410205	0.483	0.427	3.85122e-34	3	Fam49b	0.056	0.0615385
6.31053e-85	0.410101	0.665	0.565	1.23762e-80	3	Mcl1	0.1	0.0813008
2.84373e-34	0.410089	0.313	0.249	5.57712e-30	3	Ube2b	0.064	0.113879
1.63622e-37	0.409672	0.43	0.369	3.20896e-33	3	Rnf130	0.061	0.0763454
4.61761e-304	0.409389	0.663	0.409	9.05605e-300	3	Lgals3	0.254	0.23694
2.11291e-28	0.408903	0.224	0.17	4.14384e-24	3	Atf6	0.054	0.137056
3.79269e-38	0.408846	0.142	0.09	7.43822e-34	3	Rapgef1	0.052	0.224138
4.47497e-21	0.408838	0.173	0.131	8.77632e-17	3	Abcg1	0.042	0.138158
3.02294e-24	0.407942	0.263	0.212	5.9286e-20	3	Aldh2	0.051	0.107368
4.55781e-97	0.407303	0.062	0.017	8.93877e-93	3	Ccdc125	0.045	0.56962
6.38764e-43	0.4068	0.101	0.055	1.25274e-38	3	Ibtk	0.046	0.294872
1.1587e-38	0.406705	0.133	0.082	2.27245e-34	3	D1Ertd622e	0.051	0.237209
2.66125e-33	0.406537	0.351	0.289	5.21925e-29	3	Wdr1	0.062	0.096875
1.57265e-51	0.406106	0.566	0.51	3.08429e-47	3	Laptm4a	0.056	0.0520446
8.39769e-29	0.406084	0.16	0.112	1.64696e-24	3	Mettl9	0.048	0.176471
1.32767e-34	0.405552	0.148	0.098	2.60384e-30	3	Pdha1	0.05	0.203252
1.94237e-32	0.405475	0.283	0.22	3.80937e-28	3	Dok3	0.063	0.125249
3.97844e-41	0.405259	0.44	0.377	7.80251e-37	3	Pomp	0.063	0.0771114
3.29069e-48	0.404247	0.121	0.068	6.45371e-44	3	Mthfd2	0.053	0.280423
1.01823e-34	0.402873	0.388	0.324	1.99696e-30	3	Irf5	0.064	0.0898876
4.75344e-171	0.402846	0.061	0.009	9.32244e-167	3	Dpys	0.052	0.742857
1.42669e-36	0.402568	0.101	0.058	2.79803e-32	3	Crybg1	0.043	0.27044
1.75591e-26	0.402394	0.233	0.181	3.44368e-22	3	Akt1	0.052	0.125604
9.70574e-27	0.40083	0.297	0.243	1.90349e-22	3	Bax	0.054	0.1
1.07447e-19	0.399633	0.152	0.113	2.10725e-15	3	Il13ra1	0.039	0.14717
1.64104e-55	0.399135	0.087	0.04	3.2184e-51	3	Pcnx	0.047	0.370079
4.64063e-43	0.398742	0.14	0.085	9.10121e-39	3	Arl5a	0.055	0.244444
1.58538e-53	0.398297	0.133	0.074	3.10925e-49	3	Vti1a	0.059	0.285024
3.75636e-50	0.398137	0.118	0.064	7.36697e-46	3	Madd	0.054	0.296703
1.92215e-66	0.398087	0.084	0.035	3.76971e-62	3	Gzf1	0.049	0.411765
1.03968e-29	0.397679	0.147	0.099	2.03901e-25	3	Slc8a1	0.048	0.195122
3.11647e-31	0.397333	0.281	0.223	6.11203e-27	3	Taf10	0.058	0.115079
1.1483e-32	0.397006	0.132	0.084	2.25204e-28	3	Tfeb	0.048	0.222222
5.68924e-16	0.396338	0.161	0.127	1.11577e-11	3	Plod3	0.034	0.118056
3.83767e-34	0.395609	0.445	0.387	7.52644e-30	3	Tpr	0.058	0.0697115
1.70951e-56	0.394615	0.129	0.069	3.3527e-52	3	Traf1	0.06	0.30303
6.10623e-29	0.394468	0.219	0.164	1.19755e-24	3	Usp25	0.055	0.143603
5.36967e-43	0.394192	0.204	0.138	1.0531e-38	3	Prkch	0.066	0.192982
1.44876e-30	0.393882	0.129	0.084	2.8413e-26	3	Spen	0.045	0.211268
2.11585e-29	0.393698	0.249	0.192	4.14961e-25	3	Ndufa11	0.057	0.129252
1.55116e-25	0.392831	0.121	0.081	3.04214e-21	3	Gstm1	0.04	0.19802
3.01112e-28	0.392184	0.256	0.201	5.9054e-24	3	Rab5if	0.055	0.12035
4.07657e-50	0.391521	0.121	0.066	7.99497e-46	3	Rbl2	0.055	0.294118
2.25273e-30	0.390799	0.163	0.113	4.41805e-26	3	Aip	0.05	0.181159
3.66988e-39	0.390589	0.105	0.06	7.19737e-35	3	Kif21b	0.045	0.272727
3.60324e-45	0.389462	0.103	0.056	7.06668e-41	3	C1galt1	0.047	0.295597
1.05586e-26	0.389201	0.302	0.246	2.07076e-22	3	Rock1	0.056	0.10219
4.43468e-20	0.388696	0.248	0.203	8.69729e-16	3	Syf2	0.045	0.0997783
5.37391e-23	0.387949	0.161	0.118	1.05393e-18	3	Zbtb7b	0.043	0.154122
9.78469e-220	0.387176	0.047	0.003	1.91897e-215	3	Gm16120	0.044	0.88
1.31425e-22	0.386712	0.213	0.166	2.57751e-18	3	Arhgap9	0.047	0.124011
6.6948e-57	0.386175	0.092	0.043	1.31298e-52	3	Acod1	0.049	0.362963
4.34151e-30	0.385803	0.262	0.202	8.51457e-26	3	Nr3c1	0.06	0.12931
6.82007e-42	0.385651	0.12	0.069	1.33755e-37	3	Arhgap27	0.051	0.269841
1.53551e-32	0.385645	0.115	0.071	3.01144e-28	3	Slc38a1	0.044	0.236559
3.0397e-37	0.385497	0.191	0.131	5.96145e-33	3	Emc2	0.06	0.186335
3.35872e-23	0.384497	0.131	0.091	6.58713e-19	3	Pfkp	0.04	0.18018
6.79449e-28	0.384199	0.335	0.28	1.33253e-23	3	Pafah1b1	0.055	0.0894309
3.7001e-27	0.38376	0.165	0.118	7.25663e-23	3	Plgrkt	0.047	0.166078
5.08689e-33	0.38274	0.167	0.113	9.97641e-29	3	Akna	0.054	0.192857
2.11557e-28	0.382632	0.241	0.187	4.14906e-24	3	Ak2	0.054	0.126168
9.9887e-24	0.38188	0.306	0.254	1.95898e-19	3	Nipbl	0.052	0.0928571
2.34854e-30	0.381357	0.318	0.257	4.60596e-26	3	Lnpep	0.061	0.106087
4.53429e-30	0.381028	0.38	0.321	8.89266e-26	3	Ssh2	0.059	0.0841655
3.78843e-23	0.380971	0.207	0.16	7.42987e-19	3	Pgd	0.047	0.128065
4.44119e-40	0.380463	0.087	0.046	8.71007e-36	3	Gpr137b	0.041	0.308271
8.28892e-24	0.379826	0.317	0.266	1.62562e-19	3	Arl6ip5	0.051	0.0874786
5.07693e-29	0.379605	0.525	0.49	9.95688e-25	3	Prdx1	0.035	0.0344828
2.4439e-25	0.379373	0.192	0.143	4.79298e-21	3	Acap2	0.049	0.146269
3.00825e-191	0.379314	0.057	0.007	5.89977e-187	3	Fcrl5	0.05	0.78125
2.13463e-27	0.379044	0.261	0.205	4.18644e-23	3	Stag2	0.056	0.120172
3.02245e-59	0.378943	0.065	0.025	5.92763e-55	3	Ccdc69	0.04	0.444444
2.66811e-30	0.378564	0.444	0.4	5.2327e-26	3	Ndufb1-ps	0.044	0.0521327
9.21355e-24	0.378325	0.209	0.161	1.80696e-19	3	Ggnbp2	0.048	0.12973
7.64187e-27	0.378126	0.112	0.072	1.49872e-22	3	Pqlc3	0.04	0.217391
5.05953e-31	0.377952	0.087	0.05	9.92276e-27	3	Pgk1	0.037	0.270073
6.93332e-58	0.377806	0.074	0.031	1.35976e-53	3	Nod2	0.043	0.409524
7.06686e-187	0.376918	0.962	0.942	1.38595e-182	3	H2-D1	0.02	0.0105042
4.96493e-33	0.37691	0.469	0.413	9.73721e-29	3	Rac1	0.056	0.0634921
1.83098e-44	0.376328	0.095	0.05	3.59092e-40	3	Coq2	0.045	0.310345
2.20794e-21	0.376316	0.205	0.161	4.33022e-17	3	Cript	0.044	0.120219
2.65322e-16	0.375026	0.258	0.219	5.20349e-12	3	Fcho2	0.039	0.081761
2.51008e-37	0.374577	0.116	0.07	4.92277e-33	3	Piezo1	0.046	0.247312
3.07423e-25	0.374569	0.237	0.185	6.02918e-21	3	Cacybp	0.052	0.123223
1.06987e-29	0.374142	0.19	0.138	2.09823e-25	3	Adprh	0.052	0.158537
1.9168e-28	0.373824	0.182	0.131	3.75923e-24	3	Sgk3	0.051	0.162939
1.85884e-36	0.373369	0.125	0.077	3.64556e-32	3	Ptpn11	0.048	0.237624
7.24547e-22	0.373277	0.23	0.183	1.42098e-17	3	Purb	0.047	0.113801
3.1644e-43	0.373172	0.102	0.055	6.20603e-39	3	Def6	0.047	0.299363
9.5244e-28	0.372923	0.201	0.15	1.86793e-23	3	Polr2g	0.051	0.145299
6.20678e-64	0.372569	0.094	0.043	1.21727e-59	3	Sdhaf1	0.051	0.372263
7.62587e-25	0.372545	0.128	0.088	1.49559e-20	3	Fam117b	0.04	0.185185
1.60934e-24	0.372218	0.099	0.064	3.15623e-20	3	Sephs2	0.035	0.214724
6.78807e-31	0.371556	0.094	0.056	1.33128e-26	3	Rasgrp4	0.038	0.253333
1.87564e-23	0.371239	0.219	0.17	3.67851e-19	3	Magt1	0.049	0.125964
8.02665e-155	0.370987	0.045	0.005	1.57419e-150	3	Gjb2	0.04	0.8
1.13272e-27	0.370867	0.369	0.314	2.22148e-23	3	Serp1	0.055	0.0805271
1.46756e-56	0.370332	0.086	0.039	2.87817e-52	3	Vamp5	0.047	0.376
4.47638e-26	0.370157	0.318	0.263	8.77909e-22	3	Cd302	0.055	0.0946644
3.21353e-22	0.369884	0.22	0.173	6.30237e-18	3	Zc3hav1	0.047	0.119593
7.24494e-21	0.369763	0.194	0.15	1.42088e-16	3	Ist1	0.044	0.127907
1.54252e-28	0.369347	0.238	0.182	3.02518e-24	3	Cbl	0.056	0.133333
3.35186e-25	0.368765	0.213	0.163	6.57366e-21	3	Gsdmd	0.05	0.132979
4.51455e-21	0.368693	0.225	0.18	8.85394e-17	3	Cept1	0.045	0.111111
2.46466e-22	0.368632	0.215	0.168	4.83369e-18	3	Rab11b	0.047	0.122715
1.41143e-40	0.36856	0.121	0.07	2.76809e-36	3	Tbc1d8	0.051	0.267016
8.39049e-21	0.368478	0.272	0.227	1.64554e-16	3	Psmd4	0.045	0.0901804
3.52116e-14	0.367965	0.295	0.261	6.9057e-10	3	Tma7	0.034	0.0611511
7.22386e-37	0.367583	0.114	0.068	1.41674e-32	3	Calhm2	0.046	0.252747
2.98978e-30	0.366924	0.246	0.187	5.86356e-26	3	Snx20	0.059	0.136259
6.31639e-56	0.366029	0.067	0.027	1.23877e-51	3	Noct	0.04	0.425532
2.42562e-18	0.365389	0.227	0.185	4.75713e-14	3	Dusp6	0.042	0.101942
3.1033e-26	0.365132	0.156	0.11	6.0862e-22	3	Cnot6l	0.046	0.172932
2.70784e-23	0.365049	0.28	0.231	5.31061e-19	3	Psma2	0.049	0.0958904
1.42058e-12	0.364942	0.32	0.29	2.78605e-08	3	Tmem160	0.03	0.0491803
1.2861e-28	0.364793	0.275	0.216	2.52229e-24	3	Fam174a	0.059	0.120163
6.04324e-23	0.363875	0.197	0.151	1.1852e-18	3	Cab39	0.046	0.132184
6.61925e-24	0.363869	0.126	0.087	1.29817e-19	3	Prkx	0.039	0.183099
1.85333e-22	0.363775	0.181	0.137	3.63474e-18	3	Cisd2	0.044	0.138365
8.69081e-80	0.363774	0.085	0.033	1.70444e-75	3	Gstp1	0.052	0.440678
2.27873e-36	0.363493	0.115	0.069	4.46904e-32	3	Rab29	0.046	0.25
1.76987e-28	0.363323	0.138	0.093	3.47107e-24	3	Ldlr	0.045	0.194805
2.29408e-18	0.363306	0.179	0.14	4.49915e-14	3	Pxn	0.039	0.122257
1.74626e-25	0.363287	0.264	0.212	3.42477e-21	3	Sfr1	0.052	0.109244
1.01603e-41	0.363142	0.134	0.081	1.99264e-37	3	Jak2	0.053	0.246512
1.58096e-32	0.36308	0.262	0.2	3.10058e-28	3	Acp2	0.062	0.134199
1.62016e-25	0.362296	0.182	0.134	3.17746e-21	3	Psmb5	0.048	0.151899
4.5265e-51	0.362073	0.075	0.034	8.87737e-47	3	Dedd2	0.041	0.376147
1.88239e-28	0.362019	0.298	0.239	3.69173e-24	3	Macroh2a1	0.059	0.10987
4.94923e-28	0.36185	0.097	0.06	9.70643e-24	3	Map4k1	0.037	0.235669
1.29919e-28	0.361664	0.258	0.199	2.54796e-24	3	Cd2ap	0.059	0.129103
4.28283e-35	0.361225	0.118	0.072	8.39949e-31	3	Septin11	0.046	0.242105
4.90211e-18	0.360654	0.325	0.284	9.61402e-14	3	Irf2	0.041	0.0673235
6.1107e-25	0.35982	0.132	0.091	1.19843e-20	3	Ube2g2	0.041	0.183857
6.87305e-25	0.359748	0.214	0.165	1.34794e-20	3	Ube2f	0.049	0.129288
1.46545e-92	0.359568	0.776	0.724	2.87403e-88	3	Fyb	0.052	0.0346667
9.86008e-93	0.359409	0.06	0.016	1.93376e-88	3	B430306N03Rik	0.044	0.578947
2.628e-20	0.359198	0.17	0.129	5.15403e-16	3	Map3k1	0.041	0.137124
5.0592e-20	0.359079	0.107	0.073	9.92211e-16	3	Chst12	0.034	0.188889
4.95511e-44	0.358681	0.562	0.509	9.71796e-40	3	Capza2	0.053	0.0494865
2.5574e-40	0.358568	0.129	0.078	5.01558e-36	3	Fam168a	0.051	0.246377
2.19375e-19	0.358369	0.179	0.139	4.30238e-15	3	Trappc4	0.04	0.125786
1.25274e-29	0.358328	0.409	0.351	2.45688e-25	3	Macf1	0.058	0.0763158
3.72563e-22	0.358289	0.207	0.161	7.3067e-18	3	Ppp4r3b	0.046	0.125
1.51568e-34	0.358	0.111	0.066	2.97254e-30	3	Hipk3	0.045	0.254237
1.55885e-27	0.357621	0.257	0.201	3.05722e-23	3	Atp6v1e1	0.056	0.122271
7.7888e-35	0.357133	0.47	0.411	1.52754e-30	3	Ppp1ca	0.059	0.0669694
1.82117e-34	0.357063	0.153	0.101	3.57167e-30	3	Itgav	0.052	0.204724
1.23199e-18	0.356528	0.272	0.23	2.41618e-14	3	Bzw1	0.042	0.0836653
4.24388e-38	0.356172	0.076	0.038	8.3231e-34	3	Sipa1l3	0.038	0.333333
1.1172e-19	0.355848	0.206	0.163	2.19106e-15	3	Frg1	0.043	0.116531
4.19315e-29	0.355763	0.126	0.082	8.22361e-25	3	2310011J03Rik	0.044	0.211538
5.27085e-15	0.354855	0.219	0.183	1.03372e-10	3	Emc7	0.036	0.0895522
7.14185e-34	0.354678	0.248	0.183	1.40066e-29	3	Bcl2a1a	0.065	0.150812
1.41021e-23	0.354435	0.125	0.086	2.7657e-19	3	Vezf1	0.039	0.184834
8.15454e-23	0.3523	0.064	0.037	1.59927e-18	3	Klf9	0.027	0.267327
1.23448e-37	0.351499	0.086	0.046	2.42107e-33	3	Id3	0.04	0.30303
3.12001e-23	0.350883	0.128	0.089	6.11897e-19	3	Capn2	0.039	0.179724
3.85941e-40	0.350675	0.078	0.039	7.56907e-36	3	Dgka	0.039	0.333333
1.26344e-40	0.349668	0.085	0.044	2.47785e-36	3	Fam214b	0.041	0.317829
6.06766e-22	0.349635	0.214	0.169	1.18999e-17	3	Pdcd10	0.045	0.117493
9.55347e-38	0.347923	0.129	0.079	1.87363e-33	3	Adap1	0.05	0.240385
8.46572e-49	0.347838	0.058	0.024	1.6603e-44	3	Lonrf1	0.034	0.414634
7.15478e-28	0.347778	0.121	0.079	1.40319e-23	3	Naip2	0.042	0.21
4.84604e-35	0.347749	0.108	0.064	9.50405e-31	3	Pdzd8	0.044	0.255814
3.05956e-18	0.34747	0.231	0.189	6.00042e-14	3	Rbm7	0.042	0.1
9.07771e-24	0.345612	0.32	0.269	1.78032e-19	3	Pak2	0.051	0.0865874
6.12058e-17	0.345362	0.246	0.205	1.20037e-12	3	Lamtor5	0.041	0.0909091
4.10927e-22	0.345123	0.408	0.365	8.0591e-18	3	Ost4	0.043	0.0556274
1.21547e-22	0.345005	0.113	0.077	2.38378e-18	3	Pigx	0.036	0.189474
4.44011e-36	0.344561	0.069	0.035	8.70794e-32	3	Akt3	0.034	0.326923
1.95372e-25	0.343149	0.536	0.517	3.83164e-21	3	Atox1	0.019	0.0180437
1.22088e-157	0.342371	0.04	0.004	2.39439e-153	3	Gm41724	0.036	0.818182
5.0483e-24	0.342109	0.191	0.144	9.90072e-20	3	Supt16	0.047	0.140299
3.60816e-14	0.341827	0.134	0.104	7.07633e-10	3	Atxn10	0.03	0.12605
5.55953e-28	0.341386	0.111	0.07	1.09033e-23	3	Pts	0.041	0.226519
9.10113e-67	0.341331	0.755	0.696	1.78491e-62	3	Pabpc1	0.059	0.0406616
1.79839e-20	0.340697	0.276	0.228	3.527e-16	3	Tifab	0.048	0.0952381
9.31334e-18	0.339998	0.259	0.217	1.82653e-13	3	Sumo1	0.042	0.0882353
1.82636e-25	0.338967	0.108	0.07	3.58185e-21	3	Chuk	0.038	0.213483
1.87432e-20	0.338861	0.335	0.287	3.67592e-16	3	Mef2a	0.048	0.0771704
3.77934e-25	0.338246	0.233	0.18	7.41204e-21	3	Tpp2	0.053	0.128329
1.83084e-35	0.338238	0.234	0.169	3.59065e-31	3	Itgax	0.065	0.16129
7.00966e-24	0.338237	0.123	0.084	1.37473e-19	3	Acaa2	0.039	0.188406
5.68151e-26	0.338233	0.23	0.178	1.11426e-21	3	Snx10	0.052	0.127451
7.54467e-20	0.338113	0.143	0.105	1.47966e-15	3	Ago2	0.038	0.153226
2.51482e-16	0.337536	0.092	0.064	4.93207e-12	3	Traf3	0.028	0.179487
6.83616e-21	0.337454	0.18	0.138	1.34071e-16	3	Cib1	0.042	0.132075
1.63281e-27	0.337423	0.049	0.024	3.20227e-23	3	Ccdc180	0.025	0.342466
4.98096e-12	0.337087	0.441	0.42	9.76866e-08	3	Ighg3	0.021	0.0243902
3.73598e-16	0.336994	0.157	0.122	7.327e-12	3	Mat2b	0.035	0.125448
2.9056e-14	0.33697	0.187	0.153	5.69846e-10	3	Mapk1	0.034	0.1
4.28179e-14	0.336581	0.181	0.147	8.39744e-10	3	Tprgl	0.034	0.103659
6.27998e-23	0.336457	0.424	0.379	1.23163e-18	3	Eif3k	0.045	0.0560399
4.12302e-23	0.3358	0.072	0.043	8.08607e-19	3	Xylt1	0.029	0.252174
1.07834e-23	0.335642	0.336	0.286	2.11484e-19	3	Psme2	0.05	0.0803859
5.94927e-19	0.335485	0.198	0.156	1.16677e-14	3	Gnai3	0.042	0.118644
1.3124e-42	0.335369	0.073	0.035	2.57388e-38	3	Cdyl	0.038	0.351852
1.8768e-42	0.335324	0.679	0.629	3.68079e-38	3	Slc25a5	0.05	0.0382263
2.59933e-18	0.335024	0.229	0.187	5.0978e-14	3	Mpc2	0.042	0.100962
1.21163e-24	0.335021	0.407	0.36	2.37625e-20	3	Rhog	0.047	0.0612777
7.84063e-20	0.33491	0.38	0.338	1.5377e-15	3	Tgfb1	0.042	0.0584958
1.14646e-09	0.334749	0.108	0.086	2.24844e-05	3	4930523C07Rik	0.022	0.113402
4.49805e-25	0.334181	0.159	0.114	8.82157e-21	3	Bcl3	0.045	0.164835
1.7126e-40	0.333466	0.078	0.039	3.35876e-36	3	Klhl2	0.039	0.333333
3.72344e-27	0.333213	0.122	0.08	7.30241e-23	3	1600010M07Rik	0.042	0.207921
1.62973e-22	0.333128	0.27	0.221	3.19622e-18	3	Erbin	0.049	0.0997963
6.47348e-21	0.332907	0.209	0.163	1.26958e-16	3	Sirt7	0.046	0.123656
9.36273e-17	0.331721	0.215	0.174	1.83622e-12	3	Trps1	0.041	0.105398
6.74638e-15	0.331673	0.237	0.199	1.3231e-10	3	Baz1a	0.038	0.087156
7.58807e-19	0.331629	0.282	0.238	1.48817e-14	3	Csnk1a1	0.044	0.0846154
1.82976e-28	0.331417	0.11	0.069	3.58852e-24	3	St6galnac4	0.041	0.22905
8.17688e-22	0.330364	0.148	0.108	1.60365e-17	3	Ppp4r2	0.04	0.15625
1.31949e-18	0.32946	0.266	0.222	2.58778e-14	3	Qk	0.044	0.0901639
3.91655e-45	0.328679	0.061	0.026	7.68114e-41	3	Gnpnat1	0.035	0.402299
9.14508e-23	0.328595	0.259	0.208	1.79353e-18	3	Rnh1	0.051	0.109208
2.4842e-19	0.328558	0.215	0.172	4.87201e-15	3	Pik3r5	0.043	0.111111
4.10638e-13	0.328452	0.241	0.207	8.05343e-09	3	Rps23	0.034	0.0758929
2.51761e-23	0.328423	0.177	0.131	4.93753e-19	3	Snx18	0.046	0.149351
2.28642e-24	0.328405	0.111	0.073	4.48413e-20	3	Smurf2	0.038	0.206522
1.67625e-45	0.328387	0.538	0.462	3.28746e-41	3	Stk17b	0.076	0.076
1.04798e-21	0.328111	0.15	0.109	2.05529e-17	3	Rab31	0.041	0.158301
4.51499e-24	0.327687	0.156	0.111	8.85479e-20	3	Cdkn2aipnl	0.045	0.168539
4.79526e-29	0.32724	0.138	0.091	9.40447e-25	3	Arrb1	0.047	0.20524
1.13067e-38	0.326964	0.194	0.132	2.21747e-34	3	Gm9844	0.062	0.190184
6.63563e-17	0.326931	0.225	0.184	1.30138e-12	3	Was	0.041	0.100244
1.31216e-36	0.326423	0.517	0.456	2.57341e-32	3	Eif5a	0.061	0.0626927
8.75749e-20	0.32583	0.182	0.14	1.71752e-15	3	Lasp1	0.042	0.130435
1.09964e-94	0.325761	0.374	0.242	2.15662e-90	3	S100a11	0.132	0.214286
8.05619e-17	0.325759	0.155	0.119	1.57998e-12	3	Dnajc5	0.036	0.131387
8.34932e-59	0.325188	0.048	0.016	1.63747e-54	3	G430095P16Rik	0.032	0.5
2.11381e-15	0.324952	0.257	0.218	4.14561e-11	3	Cox14	0.039	0.0821053
1.93054e-146	0.324723	0.972	0.954	3.78617e-142	3	H2-K1	0.018	0.00934579
1.54616e-18	0.324466	0.292	0.247	3.03232e-14	3	Prpf40a	0.045	0.0834879
3.13529e-51	0.324336	0.058	0.023	6.14894e-47	3	Tstd3	0.035	0.432099
3.04904e-29	0.323871	0.11	0.069	5.97978e-25	3	Atg101	0.041	0.22905
1.60128e-90	0.323265	0.044	0.009	3.14043e-86	3	Tiam2	0.035	0.660377
1.94957e-09	0.322994	0.172	0.146	3.8235e-05	3	Ogfrl1	0.026	0.081761
7.18294e-12	0.322976	0.171	0.14	1.40872e-07	3	Osbpl9	0.031	0.0996785
4.73022e-12	0.322852	0.145	0.117	9.2769e-08	3	Cpt1a	0.028	0.10687
7.5118e-18	0.322722	0.254	0.213	1.47321e-13	3	Zfp207	0.041	0.0877944
1.2758e-12	0.321919	0.295	0.263	2.50209e-08	3	Paip2	0.032	0.0573477
9.64323e-17	0.321782	0.171	0.134	1.89123e-12	3	Nrbp1	0.037	0.121311
1.35075e-43	0.321494	0.084	0.042	2.64909e-39	3	Abhd2	0.042	0.333333
6.57291e-20	0.320994	0.1	0.068	1.28908e-15	3	Col4a3bp	0.032	0.190476
1.3782e-26	0.320531	0.112	0.072	2.70292e-22	3	Spic	0.04	0.217391
1.4161e-121	0.320425	0.049	0.009	2.77726e-117	3	Itgb3	0.04	0.689655
2.79782e-17	0.320029	0.146	0.111	5.48708e-13	3	Usp4	0.035	0.136187
3.24418e-14	0.31968	0.182	0.148	6.36248e-10	3	Eif4ebp2	0.034	0.10303
6.35535e-26	0.319337	0.088	0.054	1.24641e-21	3	Nkiras2	0.034	0.239437
4.98222e-15	0.319009	0.262	0.225	9.77112e-11	3	Bnip2	0.037	0.0759754
4.50781e-14	0.318877	0.297	0.26	8.84071e-10	3	Arhgap45	0.037	0.0664273
8.22005e-18	0.317955	0.254	0.212	1.61212e-13	3	Uqcrfs1	0.042	0.0901288
6.67611e-19	0.317919	0.264	0.219	1.30932e-14	3	Atp6v0d1	0.045	0.0931677
5.69761e-20	0.317665	0.236	0.192	1.11742e-15	3	Tecpr2	0.044	0.102804
2.64914e-16	0.31746	0.317	0.275	5.19549e-12	3	Arhgap30	0.042	0.0709459
2.29206e-11	0.317345	0.248	0.217	4.49519e-07	3	Serinc1	0.031	0.0666667
1.7385e-31	0.316573	0.086	0.049	3.40954e-27	3	Pnkp	0.037	0.274074
7.69777e-17	0.316546	0.173	0.135	1.50969e-12	3	Ythdf3	0.038	0.123377
8.4453e-18	0.316421	0.242	0.199	1.65629e-13	3	Cggbp1	0.043	0.0975057
1.36954e-21	0.315694	0.117	0.081	2.68594e-17	3	Scarb1	0.036	0.181818
4.01409e-85	0.315656	0.851	0.819	7.87244e-81	3	Gnai2	0.032	0.0191617
8.55494e-62	0.315197	0.797	0.741	1.6778e-57	3	Ptma	0.056	0.0364109
8.68566e-14	0.314706	0.181	0.147	1.70343e-09	3	Cs	0.034	0.103659
1.45972e-14	0.314533	0.269	0.231	2.86281e-10	3	Spop	0.038	0.076
8.12787e-15	0.314379	0.323	0.285	1.59404e-10	3	Eif3h	0.038	0.0625
1.21941e-22	0.314017	0.435	0.391	2.39151e-18	3	Arf1	0.044	0.0532688
1.25436e-14	0.313144	0.15	0.117	2.46005e-10	3	Klhl24	0.033	0.123596
4.46029e-46	0.312668	0.095	0.049	8.74751e-42	3	Mllt6	0.046	0.319444
3.01562e-12	0.312277	0.168	0.137	5.91424e-08	3	Tmem50b	0.031	0.101639
8.59497e-17	0.312206	0.248	0.207	1.68565e-12	3	Caprin1	0.041	0.0901099
1.61621e-13	0.312202	0.189	0.155	3.1697e-09	3	Thoc2	0.034	0.0988372
4.11974e-16	0.31198	0.233	0.194	8.07964e-12	3	Tmem30a	0.039	0.0913349
2.3621e-15	0.311852	0.217	0.18	4.63255e-11	3	Psmd14	0.037	0.093199
0.00155181	0.311218	0.907	0.969	1	3	Fth1	0.062	0.033049
1.33734e-16	0.311067	0.257	0.216	2.62279e-12	3	Itsn2	0.041	0.0866808
1.3384e-27	0.310921	0.121	0.079	2.62486e-23	3	Gsk3a	0.042	0.21
9.17339e-14	0.310541	0.434	0.406	1.79908e-09	3	Rsrp1	0.028	0.0333333
9.56024e-21	0.31043	0.103	0.069	1.87495e-16	3	Ell2	0.034	0.197674
4.52938e-16	0.310291	0.073	0.048	8.88302e-12	3	Srxn1	0.025	0.206612
7.10468e-21	0.310108	0.211	0.165	1.39337e-16	3	Fgfr1op2	0.046	0.12234
4.57085e-16	0.310054	0.182	0.145	8.96436e-12	3	Stip1	0.037	0.11315
9.5905e-24	0.309543	0.12	0.081	1.88089e-19	3	Tmcc1	0.039	0.19403
2.32772e-28	0.309473	0.132	0.088	4.56513e-24	3	Mapkap1	0.044	0.2
2.3581e-12	0.309377	0.253	0.219	4.6247e-08	3	Vapa	0.034	0.0720339
1.06692e-20	0.309301	0.461	0.425	2.09245e-16	3	Sh3glb1	0.036	0.0406321
9.9628e-30	0.309227	0.565	0.524	1.9539e-25	3	Gnas	0.041	0.0376492
2.73355e-16	0.308362	0.31	0.271	5.36104e-12	3	Tm9sf3	0.039	0.0671256
5.29347e-21	0.308361	0.149	0.108	1.03815e-16	3	Dok1	0.041	0.159533
1.65313e-82	0.308325	0.982	0.977	3.24212e-78	3	Ftl1	0.005	0.00255232
5.49416e-16	0.30769	0.13	0.097	1.07751e-11	3	Stom	0.033	0.145374
3.44616e-18	0.307593	0.189	0.147	6.75861e-14	3	Larp4b	0.042	0.125
3.63602e-19	0.307379	0.26	0.216	7.13096e-15	3	Mapre1	0.044	0.092437
4.38303e-16	0.306825	0.245	0.204	8.596e-12	3	Blvrb	0.041	0.091314
7.13529e-27	0.306581	0.08	0.046	1.39937e-22	3	Crybg3	0.034	0.269841
3.69367e-29	0.306497	0.087	0.051	7.24403e-25	3	Gpr132	0.036	0.26087
8.14627e-14	0.305195	0.125	0.095	1.59765e-09	3	Ino80d	0.03	0.136364
8.61865e-12	0.304984	0.18	0.149	1.69029e-07	3	Rbm42	0.031	0.0942249
2.21689e-15	0.304739	0.21	0.173	4.34777e-11	3	Polr2a	0.037	0.0966057
1.30629e-15	0.304083	0.131	0.099	2.56189e-11	3	Dcaf12	0.032	0.13913
8.41776e-19	0.303798	0.103	0.072	1.65089e-14	3	Arf2	0.031	0.177143
2.28909e-13	0.303725	0.136	0.106	4.48936e-09	3	Stt3b	0.03	0.123967
4.69081e-18	0.303619	0.133	0.098	9.19961e-14	3	Mfsd14a	0.035	0.151515
5.25386e-102	0.303252	0.057	0.014	1.03039e-97	3	Adora2a	0.043	0.605634
1.49125e-13	0.303201	0.071	0.049	2.92464e-09	3	Dna2	0.022	0.183333
2.84578e-15	0.303168	0.169	0.133	5.58114e-11	3	Hectd1	0.036	0.119205
2.0744e-20	0.302384	0.407	0.364	4.06831e-16	3	Chmp4b	0.043	0.0557717
1.70254e-13	0.301995	0.21	0.175	3.33901e-09	3	Tmem167	0.035	0.0909091
1.5452e-21	0.301705	0.103	0.069	3.03044e-17	3	Arl6ip6	0.034	0.197674
6.3656e-44	0.301376	0.068	0.031	1.24842e-39	3	Atg4d	0.037	0.373737
2.30178e-34	0.301035	0.622	0.579	4.51426e-30	3	Clic1	0.043	0.0358035
8.2398e-14	0.300544	0.307	0.27	1.61599e-09	3	Psmb3	0.037	0.0641248
5.811e-17	0.300389	0.163	0.126	1.13965e-12	3	Lmbrd1	0.037	0.128028
1.44528e-21	0.300249	0.193	0.146	2.83448e-17	3	Ebi3	0.047	0.138643
1.06546e-20	0.299463	0.126	0.089	2.08959e-16	3	Yipf4	0.037	0.172093
4.25241e-16	0.299298	0.254	0.213	8.33983e-12	3	Psma6	0.041	0.0877944
2.24959e-18	0.298406	0.171	0.132	4.41189e-14	3	Psmd11	0.039	0.128713
3.0065e-15	0.298081	0.146	0.113	5.89634e-11	3	Kcmf1	0.033	0.127413
5.22627e-12	0.298019	0.18	0.149	1.02498e-07	3	Crlf2	0.031	0.0942249
2.0762e-12	0.297881	0.262	0.229	4.07184e-08	3	Ppp4c	0.033	0.0672098
2.2903e-14	0.297746	0.182	0.146	4.49173e-10	3	Fbxl5	0.036	0.109756
6.49591e-17	0.297516	0.177	0.138	1.27398e-12	3	Isoc1	0.039	0.12381
9.66776e-95	0.297509	0.037	0.006	1.89604e-90	3	Rps6ka2	0.031	0.72093
1.18115e-11	0.297457	0.205	0.173	2.31648e-07	3	Slk	0.032	0.0846561
1.71844e-18	0.297298	0.13	0.095	3.3702e-14	3	Actr1a	0.035	0.155556
1.76831e-18	0.297275	0.323	0.278	3.46802e-14	3	Abi1	0.045	0.0748752
2.34962e-12	0.29678	0.102	0.076	4.60808e-08	3	Prr14	0.026	0.146067
6.46212e-08	0.29636	0.154	0.131	0.00126735	3	Fam104a	0.023	0.0807018
2.33214e-12	0.296293	0.082	0.059	4.57379e-08	3	Glipr2	0.023	0.163121
1.19689e-22	0.296004	0.095	0.062	2.34734e-18	3	Sntb2	0.033	0.210191
2.2871e-25	0.295634	0.093	0.057	4.48546e-21	3	Aldh3a2	0.036	0.24
1.59535e-33	0.295394	0.082	0.045	3.12881e-29	3	Slc39a13	0.037	0.291339
2.73339e-17	0.295293	0.128	0.093	5.36073e-13	3	Ppm1h	0.035	0.158371
3.44269e-32	0.295059	0.071	0.038	6.75181e-28	3	Grk5	0.033	0.302752
8.16267e-31	0.294991	0.056	0.028	1.60086e-26	3	Mocs1	0.028	0.333333
8.49832e-11	0.294502	0.092	0.069	1.66669e-06	3	Naga	0.023	0.142857
4.17533e-17	0.2945	0.114	0.082	8.18866e-13	3	Oxr1	0.032	0.163265
3.92354e-45	0.294083	0.052	0.02	7.69484e-41	3	Atp2b4	0.032	0.444444
3.70785e-05	0.293993	0.125	0.109	0.727183	3	Ctse	0.016	0.0683761
1.86701e-18	0.293954	0.407	0.367	3.66158e-14	3	Eif5	0.04	0.0516796
1.32549e-12	0.293821	0.199	0.167	2.59955e-08	3	Sin3b	0.032	0.0874317
5.75302e-21	0.293732	0.127	0.089	1.12828e-16	3	Polb	0.038	0.175926
1.62516e-09	0.293676	0.236	0.206	3.18726e-05	3	Sh2b3	0.03	0.0678733
1.76718e-42	0.293245	0.03	0.009	3.46579e-38	3	Serpinb2	0.021	0.538462
7.92634e-17	0.293227	0.281	0.238	1.55451e-12	3	Ddx6	0.043	0.0828516
1.27408e-13	0.292384	0.136	0.106	2.49872e-09	3	Acly	0.03	0.123967
3.91412e-16	0.292004	0.222	0.182	7.67637e-12	3	Rexo2	0.04	0.0990099
1.898e-48	0.291448	0.035	0.011	3.72236e-44	3	Bmx	0.024	0.521739
1.52813e-14	0.291208	0.155	0.122	2.99698e-10	3	Vapb	0.033	0.119134
1.23775e-25	0.29113	0.08	0.048	2.42748e-21	3	Zfp52	0.032	0.25
2.1422e-22	0.290974	0.09	0.058	4.20128e-18	3	Ldlrap1	0.032	0.216216
1.14879e-13	0.290924	0.171	0.138	2.25301e-09	3	Atp11b	0.033	0.106796
9.01494e-10	0.290889	0.213	0.184	1.76801e-05	3	Adcy7	0.029	0.0730479
9.65779e-116	0.290865	0.034	0.004	1.89409e-111	3	Lox	0.03	0.789474
4.71328e-11	0.29006	0.293	0.264	9.24369e-07	3	Prkar1a	0.029	0.0520646
7.51277e-40	0.289919	0.065	0.03	1.47341e-35	3	Phlpp1	0.035	0.368421
1.06059e-11	0.289639	0.202	0.17	2.08004e-07	3	Tmed7	0.032	0.0860215
4.19141e-16	0.28943	0.105	0.074	8.22018e-12	3	Slc25a28	0.031	0.173184
1.2311e-32	0.289179	0.086	0.048	2.41444e-28	3	Ric1	0.038	0.283582
1.71887e-13	0.288823	0.222	0.186	3.37105e-09	3	Rheb	0.036	0.0882353
1.69325e-18	0.28859	0.093	0.063	3.3208e-14	3	Med30	0.03	0.192308
5.28711e-25	0.288439	0.061	0.033	1.03691e-20	3	Gucd1	0.028	0.297872
2.69974e-16	0.287951	0.142	0.107	5.29473e-12	3	Ipo7	0.035	0.140562
2.95438e-24	0.28768	0.082	0.05	5.79413e-20	3	Ssh1	0.032	0.242424
2.26616e-18	0.287667	0.559	0.556	4.44438e-14	3	Efhd2	0.003	0.00269058
1.32496e-14	0.287439	0.111	0.082	2.5985e-10	3	Eri1	0.029	0.150259
1.09558e-20	0.287061	0.062	0.037	2.14866e-16	3	Helz2	0.025	0.252525
4.4614e-11	0.287029	0.182	0.152	8.74969e-07	3	Chd1	0.03	0.0898204
5.69528e-13	0.286987	0.208	0.174	1.11696e-08	3	Snx1	0.034	0.0890052
1.33347e-12	0.28677	0.294	0.258	2.6152e-08	3	Ppp2ca	0.036	0.0652174
2.51021e-16	0.286689	0.112	0.081	4.92303e-12	3	Esco1	0.031	0.160622
1.14882e-11	0.286163	0.328	0.299	2.25306e-07	3	Mrpl52	0.029	0.046252
0.000268289	0.285814	0.628	0.65	1	3	Rps27rt	0.022	0.0172144
2.35538e-19	0.285558	0.469	0.438	4.61937e-15	3	Vamp8	0.031	0.0341786
1.12598e-24	0.285269	0.077	0.046	2.20827e-20	3	Nup210	0.031	0.252033
9.5424e-13	0.285139	0.299	0.264	1.87146e-08	3	Scand1	0.035	0.062167
7.24787e-25	0.285113	0.093	0.058	1.42145e-20	3	Rpe	0.035	0.231788
2.15092e-23	0.284944	0.13	0.089	4.21838e-19	3	Rc3h1	0.041	0.187215
3.47491e-12	0.284497	0.237	0.202	6.81499e-08	3	Ly6a	0.035	0.0797267
1.15373e-09	0.284457	0.123	0.099	2.26269e-05	3	Fosl2	0.024	0.108108
1.92668e-16	0.284414	0.107	0.076	3.77861e-12	3	Vps37b	0.031	0.169399
1.22309e-25	0.284163	0.11	0.071	2.39873e-21	3	Tmem131l	0.039	0.21547
4.87024e-21	0.283989	0.098	0.065	9.55152e-17	3	Arhgap1	0.033	0.202454
1.84443e-15	0.283865	0.317	0.277	3.6173e-11	3	Chmp2a	0.04	0.0673401
6.96333e-13	0.283739	0.21	0.176	1.36565e-08	3	Yy1	0.034	0.0880829
4.63155e-18	0.283219	0.152	0.115	9.08339e-14	3	Arpc5l	0.037	0.138577
1.25355e-15	0.283016	0.132	0.099	2.45847e-11	3	Baz2a	0.033	0.142857
3.82454e-18	0.282928	0.099	0.068	7.50068e-14	3	Atp7a	0.031	0.185629
4.42269e-26	0.282823	0.066	0.036	8.67377e-22	3	Icam2	0.03	0.294118
8.2205e-51	0.282583	0.061	0.024	1.6122e-46	3	Map4k5	0.037	0.435294
4.83263e-19	0.282494	0.102	0.07	9.47776e-15	3	Dhx38	0.032	0.186047
4.68477e-11	0.282473	0.228	0.197	9.18776e-07	3	Tmem134	0.031	0.0729412
3.54339e-19	0.28243	0.093	0.062	6.9493e-15	3	Cdc42bpb	0.031	0.2
1.87939e-13	0.282412	0.24	0.203	3.68586e-09	3	Crlf3	0.037	0.0835214
6.10991e-14	0.282029	0.177	0.142	1.19827e-09	3	Rgs19	0.035	0.109718
3.80913e-11	0.281927	0.159	0.13	7.47047e-07	3	Arcn1	0.029	0.100346
4.49116e-11	0.281814	0.206	0.175	8.80806e-07	3	Psmd13	0.031	0.0813648
1.87139e-15	0.281579	0.359	0.319	3.67018e-11	3	Ddx3x	0.04	0.0589971
2.41924e-11	0.281448	0.15	0.122	4.74462e-07	3	Mark2	0.028	0.102941
1.57137e-13	0.281337	0.149	0.117	3.08178e-09	3	Mob4	0.032	0.120301
2.17865e-13	0.281291	0.241	0.205	4.27277e-09	3	Pum2	0.036	0.0807175
2.84734e-10	0.281278	0.142	0.115	5.5842e-06	3	Limd1	0.027	0.105058
6.14973e-24	0.281107	0.062	0.035	1.20608e-19	3	Lilra6	0.027	0.278351
2.29173e-09	0.281053	0.145	0.119	4.49455e-05	3	Tmx3	0.026	0.0984848
3.93889e-13	0.280798	0.32	0.286	7.72495e-09	3	Arf5	0.034	0.0561056
4.72612e-19	0.280025	0.07	0.044	9.26887e-15	3	Pptc7	0.026	0.22807
3.25754e-08	0.280009	0.247	0.223	0.000638868	3	Leprot	0.024	0.0510638
1.60465e-12	0.279946	0.125	0.097	3.14703e-08	3	Lypla2	0.028	0.126126
9.43941e-13	0.279589	0.159	0.127	1.85126e-08	3	P4ha1	0.032	0.111888
5.83835e-10	0.279326	0.236	0.208	1.14502e-05	3	Papola	0.028	0.0630631
8.29299e-12	0.279311	0.206	0.173	1.62642e-07	3	Tlr7	0.033	0.0870712
4.11812e-15	0.279289	0.135	0.102	8.07646e-11	3	Ogt	0.033	0.139241
3.97967e-10	0.278815	0.159	0.132	7.80492e-06	3	Phf3	0.027	0.0927835
1.20443e-09	0.278654	0.262	0.234	2.36212e-05	3	Clint1	0.028	0.0564516
1.31731e-20	0.278506	0.092	0.06	2.58351e-16	3	Tbc1d20	0.032	0.210526
1.1063e-28	0.278173	0.542	0.488	2.16967e-24	3	Sh3bgrl3	0.054	0.0524272
1.10022e-16	0.278059	0.14	0.106	2.15775e-12	3	Cdc34	0.034	0.138211
4.60133e-09	0.278013	0.097	0.076	9.02412e-05	3	Higd1a	0.021	0.121387
3.04494e-10	0.277725	0.188	0.16	5.97174e-06	3	Actn4	0.028	0.0804598
7.4343e-18	0.277543	0.089	0.06	1.45801e-13	3	Bbx	0.029	0.194631
7.20743e-14	0.277322	0.116	0.087	1.41352e-09	3	Chp1	0.029	0.142857
2.31706e-12	0.277169	0.376	0.345	4.54422e-08	3	Ndufb7	0.031	0.0429958
4.41482e-13	0.276916	0.096	0.071	8.65834e-09	3	Wdr3	0.025	0.149701
8.00482e-12	0.276324	0.203	0.171	1.56991e-07	3	Chmp5	0.032	0.0855615
5.64649e-10	0.275294	0.167	0.139	1.10739e-05	3	Cnppd1	0.028	0.0915033
3.10355e-11	0.275207	0.107	0.082	6.08669e-07	3	Golga7	0.025	0.132275
8.28043e-12	0.275045	0.274	0.242	1.62396e-07	3	Pdcd6ip	0.032	0.0620155
7.13797e-16	0.275023	0.138	0.104	1.3999e-11	3	Rps6ka3	0.034	0.140496
3.10854e-07	0.274924	0.162	0.141	0.00609648	3	Phf20l1	0.021	0.0693069
5.1095e-14	0.27473	0.212	0.176	1.00208e-09	3	Wapl	0.036	0.0927835
4.16699e-27	0.274544	0.688	0.647	8.17231e-23	3	Psma7	0.041	0.0307116
3.81365e-18	0.274242	0.53	0.505	7.47933e-14	3	Tpm3	0.025	0.0241546
2.49671e-10	0.274042	0.18	0.151	4.89654e-06	3	Copa	0.029	0.0876133
4.70155e-13	0.274005	0.148	0.117	9.22069e-09	3	Flii	0.031	0.116981
1.46897e-08	0.273836	0.332	0.311	0.000288094	3	Cox7a2l	0.021	0.0326594
9.51358e-26	0.273576	0.057	0.03	1.8658e-21	3	Dennd2d	0.027	0.310345
3.01387e-09	0.273181	0.156	0.131	5.9108e-05	3	Coro1c	0.025	0.087108
1.03383e-23	0.273131	0.061	0.034	2.02755e-19	3	Rab27a	0.027	0.284211
4.09417e-26	0.272573	0.059	0.031	8.02949e-22	3	L3mbtl3	0.028	0.311111
7.35959e-10	0.272424	0.16	0.132	1.44336e-05	3	Cpd	0.028	0.0958904
1.60535e-15	0.27239	0.152	0.117	3.14842e-11	3	Hexim1	0.035	0.130112
2.3073e-10	0.272251	0.225	0.196	4.52507e-06	3	Csnk2b	0.029	0.0688836
4.59272e-10	0.272158	0.24	0.212	9.00725e-06	3	Mkrn1	0.028	0.0619469
7.01094e-68	0.272111	0.033	0.007	1.37499e-63	3	Edn1	0.026	0.65
6.38127e-12	0.272024	0.296	0.263	1.25149e-07	3	Rab5c	0.033	0.059034
3.7854e-09	0.27191	0.134	0.11	7.42392e-05	3	Morf4l1	0.024	0.0983607
1.73939e-34	0.271733	0.087	0.048	3.4113e-30	3	Pstpip2	0.039	0.288889
5.93141e-12	0.271629	0.163	0.132	1.16327e-07	3	Lsm14a	0.031	0.105085
2.87534e-12	0.271584	0.183	0.151	5.63912e-08	3	Bcl10	0.032	0.0958084
1.44136e-10	0.271534	0.217	0.187	2.8268e-06	3	Brd4	0.03	0.0742574
2.01899e-23	0.271242	0.033	0.015	3.95963e-19	3	Galnt9	0.018	0.375
2.58027e-17	0.270372	0.133	0.098	5.06042e-13	3	Pid1	0.035	0.151515
3.33703e-11	0.27032	0.175	0.145	6.54457e-07	3	Trappc1	0.03	0.09375
5.94607e-12	0.270046	0.338	0.307	1.16614e-07	3	Septin7	0.031	0.048062
2.57544e-09	0.270041	0.19	0.163	5.05095e-05	3	Riok3	0.027	0.0764873
1.36536e-18	0.270014	0.171	0.131	2.67774e-14	3	Arpc4	0.04	0.13245
3.65641e-08	0.269498	0.166	0.143	0.000717094	3	Atp5l	0.023	0.0744337
6.63711e-07	0.269398	0.467	0.464	0.0130167	3	Clec2d	0.003	0.00322234
1.0298e-08	0.269351	0.127	0.104	0.000201965	3	Ncoa1	0.023	0.0995671
6.27773e-10	0.269254	0.161	0.134	1.23119e-05	3	Tomm22	0.027	0.0915254
3.15385e-19	0.269094	0.437	0.394	6.18532e-15	3	Atp5a1	0.043	0.0517449
2.02414e-13	0.269049	0.128	0.098	3.96974e-09	3	Vps36	0.03	0.132743
1.55863e-12	0.269027	0.208	0.175	3.05679e-08	3	Tmod3	0.033	0.0861619
2.48294e-10	0.26882	0.199	0.17	4.86954e-06	3	Cdc42se2	0.029	0.0785908
5.49195e-16	0.268779	0.084	0.057	1.07708e-11	3	Ankib1	0.027	0.191489
3.3937e-19	0.268704	0.063	0.038	6.65572e-15	3	Slc25a37	0.025	0.247525
1.2502e-14	0.268639	0.12	0.09	2.4519e-10	3	Dlst	0.03	0.142857
2.06771e-22	0.268388	0.084	0.053	4.0552e-18	3	Nxt1	0.031	0.226277
1.38075e-24	0.26766	0.112	0.074	2.70793e-20	3	Bmpr2	0.038	0.204301
1.41326e-06	0.267623	0.159	0.139	0.0277169	3	Hbp1	0.02	0.0671141
1.02133e-08	0.267237	0.181	0.155	0.000200304	3	Far1	0.026	0.077381
1.74098e-18	0.267138	0.104	0.072	3.4144e-14	3	Ptp4a3	0.032	0.181818
1.33428e-09	0.266531	0.148	0.123	2.61679e-05	3	Bloc1s2	0.025	0.0922509
1.07788e-13	0.26643	0.161	0.128	2.11393e-09	3	Mcmbp	0.033	0.114187
3.53177e-16	0.266396	0.084	0.057	6.92651e-12	3	Mid1ip1	0.027	0.191489
1.16911e-10	0.265671	0.218	0.187	2.29287e-06	3	Smarca5	0.031	0.0765432
3.9551e-09	0.265291	0.161	0.135	7.75675e-05	3	Mrps18c	0.026	0.0878378
6.22631e-12	0.265275	0.14	0.111	1.2211e-07	3	Tbc1d23	0.029	0.115538
9.82273e-13	0.26518	0.122	0.094	1.92643e-08	3	Smarcd2	0.028	0.12963
1.33621e-39	0.265078	0.058	0.026	2.62057e-35	3	Mob3b	0.032	0.380952
9.44253e-13	0.264934	0.157	0.125	1.85187e-08	3	Vav3	0.032	0.113475
2.03168e-11	0.264724	0.112	0.086	3.98453e-07	3	Ostm1	0.026	0.131313
2.9568e-15	0.264636	0.113	0.083	5.79888e-11	3	Mafg	0.03	0.153061
8.50748e-15	0.264594	0.106	0.078	1.66849e-10	3	Celf1	0.028	0.152174
1.88146e-14	0.264408	0.171	0.135	3.68991e-10	3	Taok1	0.036	0.117647
2.04316e-48	0.26429	0.791	0.767	4.00705e-44	3	Rps19	0.024	0.0154044
2.25561e-10	0.263955	0.186	0.156	4.4237e-06	3	Ube2q1	0.03	0.0877193
6.52891e-16	0.26345	0.097	0.068	1.28045e-11	3	Tlnrd1	0.029	0.175758
3.71597e-17	0.263281	0.103	0.072	7.28777e-13	3	Rnf2	0.031	0.177143
1.3175e-11	0.263156	0.088	0.065	2.58388e-07	3	Kcnab2	0.023	0.150327
3.29366e-15	0.262986	0.083	0.057	6.45953e-11	3	Usp45	0.026	0.185714
4.31159e-23	0.262092	0.064	0.036	8.45588e-19	3	Nup107	0.028	0.28
5.48255e-07	0.261707	0.34	0.321	0.0107524	3	Litaf	0.019	0.0287443
1.5961e-09	0.261509	0.347	0.321	3.13028e-05	3	Kmt2e	0.026	0.0389222
2.72524e-12	0.260924	0.165	0.135	5.34473e-08	3	Psmc5	0.03	0.1
1.62757e-12	0.260715	0.093	0.068	3.192e-08	3	Zfp949	0.025	0.15528
2.74176e-10	0.260519	0.138	0.112	5.37714e-06	3	Arfgef1	0.026	0.104
9.4506e-11	0.260512	0.118	0.093	1.85345e-06	3	Fem1c	0.025	0.118483
1.07547e-09	0.26042	0.188	0.16	2.10921e-05	3	Pnrc2	0.028	0.0804598
1.43802e-10	0.260352	0.115	0.09	2.82025e-06	3	1810013L24Rik	0.025	0.121951
6.95038e-10	0.26033	0.132	0.107	1.36311e-05	3	Anxa7	0.025	0.104603
1.0139e-14	0.259784	0.081	0.056	1.98847e-10	3	Slc26a2	0.025	0.182482
9.30347e-33	0.259783	0.049	0.022	1.8246e-28	3	Palm	0.027	0.380282
7.59554e-10	0.259625	0.156	0.129	1.48964e-05	3	Tnks2	0.027	0.0947368
1.55063e-21	0.259498	0.044	0.023	3.0411e-17	3	Gramd4	0.021	0.313433
9.65816e-12	0.25887	0.171	0.14	1.89416e-07	3	Nek7	0.031	0.0996785
4.56848e-17	0.258444	0.087	0.058	8.9597e-13	3	Wdr37	0.029	0.2
4.94653e-09	0.258415	0.15	0.125	9.70114e-05	3	Ypel5	0.025	0.0909091
4.58433e-15	0.258253	0.107	0.078	8.99078e-11	3	Dynlt3	0.029	0.156757
1.23823e-14	0.258154	0.142	0.109	2.42841e-10	3	Sbno1	0.033	0.131474
5.31883e-13	0.257124	0.118	0.089	1.04313e-08	3	Bdp1	0.029	0.140097
1.26347e-09	0.256773	0.191	0.163	2.47791e-05	3	Higd2a	0.028	0.079096
1.36305e-10	0.256559	0.159	0.131	2.67321e-06	3	Cpne3	0.028	0.0965517
2.287e-48	0.256409	0.622	0.539	4.48527e-44	3	Rgs2	0.083	0.0714901
1.7735e-09	0.255925	0.317	0.289	3.47818e-05	3	Ndufa1	0.028	0.0462046
1.36173e-09	0.255622	0.263	0.234	2.67062e-05	3	Arf6	0.029	0.0583501
6.82296e-14	0.255611	0.119	0.09	1.33812e-09	3	Med8	0.029	0.138756
1.00713e-07	0.255352	0.157	0.134	0.00197518	3	Prdx6	0.023	0.0790378
6.3987e-07	0.255313	0.281	0.26	0.0125491	3	Lamtor2	0.021	0.038817
3.06759e-12	0.254947	0.11	0.083	6.01617e-08	3	Brpf1	0.027	0.139896
4.56612e-11	0.254351	0.314	0.282	8.95508e-07	3	Nptn	0.032	0.0536913
3.05126e-12	0.253981	0.141	0.111	5.98414e-08	3	Dr1	0.03	0.119048
6.1803e-14	0.253508	0.197	0.16	1.21208e-09	3	Rap1gds1	0.037	0.103641
2.6457e-08	0.252756	0.224	0.2	0.000518874	3	Arglu1	0.024	0.0566038
8.71007e-06	0.252651	0.146	0.128	0.170822	3	Mob3a	0.018	0.0656934
2.73418e-17	0.252485	0.093	0.064	5.36227e-13	3	Lipe	0.029	0.184713
3.11039e-10	0.252367	0.352	0.325	6.10009e-06	3	Psmb1	0.027	0.0398818
9.96361e-22	0.252348	0.066	0.039	1.95406e-17	3	Septin6	0.027	0.257143
3.76601e-15	0.252105	0.069	0.046	7.3859e-11	3	D16Ertd472e	0.023	0.2
4.90014e-40	0.251262	0.083	0.042	9.61015e-36	3	Phtf2	0.041	0.328
4.55773e-08	0.251244	0.153	0.13	0.000893862	3	Eif1ax	0.023	0.0812721
1.9706e-18	0.251066	0.073	0.046	3.86473e-14	3	Plekhm1	0.027	0.226891
2.48463e-31	-0.25024	0.063	0.114	4.87285e-27	3	Irs2	0.051	0.288136
2.25115e-22	-0.252059	0.097	0.145	4.41495e-18	3	Atp13a2	0.048	0.198347
1.88095e-27	-0.252071	0.162	0.227	3.68893e-23	3	Entpd1	0.065	0.167095
1.35269e-26	-0.252749	0.106	0.161	2.65289e-22	3	H2-M3	0.055	0.205993
2.49692e-31	-0.253127	0.013	0.046	4.89695e-27	3	Ralgps2	0.033	0.559322
9.24848e-23	-0.253217	0.013	0.038	1.81381e-18	3	Mt2	0.025	0.490196
4.23716e-29	-0.253458	0.006	0.033	8.30991e-25	3	Xcr1	0.027	0.692308
8.56827e-28	-0.254368	0.034	0.074	1.68041e-23	3	Pde3b	0.04	0.37037
1.68517e-25	-0.254865	0.042	0.081	3.30496e-21	3	Cd40	0.039	0.317073
1.46304e-11	-0.255081	0.101	0.133	2.86931e-07	3	Cd69	0.032	0.136752
1.93234e-36	-0.255633	0.114	0.184	3.78971e-32	3	Oxct1	0.07	0.234899
5.46651e-31	-0.256404	0.024	0.062	1.07209e-26	3	Arrdc4	0.038	0.44186
2.49391e-25	-0.257337	0.269	0.34	4.89106e-21	3	Pnrc1	0.071	0.116585
2.93567e-20	-0.257605	0.262	0.321	5.75744e-16	3	H2az1	0.059	0.101201
1.62376e-29	-0.257997	0.012	0.043	3.18451e-25	3	Cacna1d	0.031	0.563636
1.04194e-28	-0.258036	0.119	0.18	2.04345e-24	3	Stat2	0.061	0.204013
3.58713e-22	-0.258242	0.139	0.193	7.03509e-18	3	Gadd45b	0.054	0.162651
6.19384e-34	-0.259333	0.112	0.178	1.21474e-29	3	Gabarapl1	0.066	0.227586
1.35056e-33	-0.259511	0.047	0.097	2.64871e-29	3	Got1	0.05	0.347222
2.43209e-35	-0.259791	0.027	0.07	4.76982e-31	3	Klrk1	0.043	0.443299
3.10448e-29	-0.260134	0.077	0.13	6.0885e-25	3	Dnase2a	0.053	0.256039
2.86078e-39	-0.261108	0.015	0.056	5.61057e-35	3	Olfm1	0.041	0.577465
3.58692e-38	-0.26134	0.012	0.049	7.03467e-34	3	Nt5dc2	0.037	0.606557
6.08677e-35	-0.261353	0.007	0.038	1.19374e-30	3	Prxl2a	0.031	0.688889
3.02966e-26	-0.261441	0.043	0.083	5.94176e-22	3	Tnfrsf11a	0.04	0.31746
5.32669e-42	-0.261488	0.051	0.11	1.04467e-37	3	Rcbtb2	0.059	0.36646
6.11925e-05	-0.2616	0.062	0.076	1	3	Gdf3	0.014	0.101449
1.82434e-35	-0.262338	0.296	0.382	3.57789e-31	3	Ppib	0.086	0.126844
4.21636e-29	-0.262652	0.074	0.126	8.26912e-25	3	Pnpla7	0.052	0.26
6.83563e-36	-0.2628	0.185	0.266	1.3406e-31	3	Mef2c	0.081	0.179601
6.86589e-30	-0.263022	0.157	0.224	1.34654e-25	3	Scamp2	0.067	0.175853
1.21077e-44	-0.263097	0.529	0.628	2.37457e-40	3	Ctsa	0.099	0.0855661
1.10875e-23	-0.263209	0.06	0.103	2.17448e-19	3	Cgas	0.043	0.263804
4.98589e-32	-0.264064	0.007	0.035	9.77832e-28	3	Ust	0.028	0.666667
8.46329e-29	-0.264361	0.067	0.117	1.65982e-24	3	Lap3	0.05	0.271739
2.60046e-21	-0.264508	0.025	0.054	5.10003e-17	3	Bank1	0.029	0.367089
5.10882e-33	-0.264763	0.127	0.194	1.00194e-28	3	Ptpra	0.067	0.208723
9.49682e-28	-0.264871	0.127	0.186	1.86252e-23	3	2610507B11Rik	0.059	0.188498
6.36324e-23	-0.265086	0.057	0.097	1.24796e-18	3	Galc	0.04	0.25974
4.87994e-32	-0.265573	0.091	0.15	9.57054e-28	3	Mdfic	0.059	0.244813
2.14034e-31	-0.265679	0.157	0.226	4.19763e-27	3	Cd300lf	0.069	0.180157
2.52577e-34	-0.266471	0.115	0.182	4.95355e-30	3	Rpn1	0.067	0.225589
1.06635e-36	-0.266501	0.013	0.049	2.09132e-32	3	Lag3	0.036	0.580645
1.90436e-28	-0.266576	0.118	0.178	3.73484e-24	3	Lmo2	0.06	0.202703
1.3846e-09	-0.267034	0.024	0.04	2.71548e-05	3	Cxcr2	0.016	0.25
1.2773e-32	-0.267231	0.023	0.062	2.50505e-28	3	Slc23a2	0.039	0.458824
1.52282e-32	-0.267236	0.086	0.145	2.98655e-28	3	Nop58	0.059	0.255411
9.43656e-26	-0.267281	0.055	0.098	1.8507e-21	3	Specc1l	0.043	0.281046
3.45912e-28	-0.26735	0.137	0.2	6.78402e-24	3	Hspa8	0.063	0.186944
1.31614e-34	-0.267503	0.007	0.038	2.58121e-30	3	Psd3	0.031	0.688889
4.3468e-29	-0.267645	0.182	0.251	8.52494e-25	3	Tbca	0.069	0.159353
1.83248e-34	-0.268107	0.091	0.153	3.59387e-30	3	0610012G03Rik	0.062	0.254098
3.775e-27	-0.268233	0.148	0.21	7.40352e-23	3	Irgm1	0.062	0.173184
2.13251e-31	-0.268298	0.021	0.058	4.18229e-27	3	Slc12a7	0.037	0.468354
5.18763e-29	-0.268623	0.089	0.144	1.0174e-24	3	Rabep1	0.055	0.236052
3.67431e-34	-0.268963	0.268	0.352	7.20605e-30	3	Micos10	0.084	0.135484
4.8376e-30	-0.269522	0.229	0.304	9.48751e-26	3	Cyfip1	0.075	0.140713
2.69206e-32	-0.269952	0.022	0.059	5.27966e-28	3	Dtx4	0.037	0.45679
6.23042e-24	-0.269976	0.005	0.026	1.22191e-19	3	Ube2c	0.021	0.677419
1.4739e-32	-0.269983	0.003	0.029	2.89062e-28	3	Birc5	0.026	0.8125
1.14906e-35	-0.270581	0.426	0.519	2.25353e-31	3	Ncl	0.093	0.0984127
5.11019e-31	-0.270887	0.094	0.153	1.00221e-26	3	Pa2g4	0.059	0.238866
1.60212e-35	-0.271208	0.032	0.078	3.14207e-31	3	Mfsd11	0.046	0.418182
2.15336e-28	-0.271316	0.003	0.027	4.22316e-24	3	Rrm2	0.024	0.8
9.65845e-28	-0.271425	0.109	0.166	1.89422e-23	3	Ppp1r21	0.057	0.207273
2.89454e-30	-0.271588	0.062	0.111	5.67676e-26	3	Man1c1	0.049	0.283237
1.6155e-26	-0.272317	0.056	0.101	3.16832e-22	3	Parp8	0.045	0.286624
2.66419e-35	-0.272768	0.062	0.117	5.22501e-31	3	Svbp	0.055	0.307263
7.64961e-23	-0.273666	0.026	0.057	1.50024e-18	3	Lig1	0.031	0.373494
8.19883e-21	-0.274339	0.053	0.09	1.60795e-16	3	Phactr2	0.037	0.258741
1.70107e-30	-0.275002	0.087	0.144	3.33615e-26	3	Tmcc3	0.057	0.246753
1.50908e-19	-0.275138	0.013	0.036	2.95961e-15	3	Ifit3	0.023	0.469388
1.39909e-27	-0.275371	0.034	0.072	2.7439e-23	3	Parp12	0.038	0.358491
9.07996e-37	-0.275641	0.01	0.046	1.78076e-32	3	Xlr	0.036	0.642857
2.62594e-36	-0.275842	0.004	0.034	5.14999e-32	3	Sema6d	0.03	0.789474
9.34754e-17	-0.276063	0.336	0.39	1.83324e-12	3	Ccrl2	0.054	0.0743802
7.69257e-33	-0.276067	0.03	0.072	1.50867e-28	3	H2-DMb2	0.042	0.411765
7.65485e-29	-0.276216	0.05	0.094	1.50127e-24	3	Cd38	0.044	0.305556
2.51519e-40	-0.276729	0.122	0.197	4.93279e-36	3	Nucb1	0.075	0.23511
7.63051e-36	-0.276966	0.181	0.259	1.4965e-31	3	Scpep1	0.078	0.177273
2.24097e-35	-0.277625	0.14	0.212	4.39499e-31	3	Arhgef2	0.072	0.204545
9.96914e-33	-0.277687	0.025	0.064	1.95515e-28	3	Nfatc2	0.039	0.438202
2.15384e-41	-0.277707	0.026	0.073	4.2241e-37	3	Nrp2	0.047	0.474747
2.34823e-37	-0.277831	0.204	0.287	4.60534e-33	3	Krtcap2	0.083	0.169043
5.00912e-33	-0.277871	0.074	0.13	9.82388e-29	3	Ptpn7	0.056	0.27451
2.41702e-80	-0.278811	0.802	0.873	4.74027e-76	3	Rpl41	0.071	0.0423881
6.09907e-32	-0.280341	0.062	0.113	1.19615e-27	3	Ap1b1	0.051	0.291429
7.70542e-40	-0.280515	0.231	0.321	1.51119e-35	3	Manf	0.09	0.163043
6.29715e-40	-0.280592	0.018	0.06	1.235e-35	3	B3gnt8	0.042	0.538462
3.88457e-24	-0.281169	0.067	0.111	7.61842e-20	3	Dennd1a	0.044	0.247191
3.97829e-29	-0.281295	0.032	0.072	7.80223e-25	3	4930402H24Rik	0.04	0.384615
3.2565e-27	-0.282184	0.031	0.068	6.38665e-23	3	Tmem245	0.037	0.373737
0.00140149	-0.282711	0.068	0.079	1	3	Fabp5	0.011	0.0748299
1.17371e-32	-0.282981	0.112	0.176	2.30189e-28	3	Snrpd2	0.064	0.222222
4.30735e-26	-0.284888	0.049	0.091	8.44757e-22	3	Errfi1	0.042	0.3
3.35772e-46	-0.284972	0.009	0.051	6.58515e-42	3	Paox	0.042	0.7
3.28713e-18	-0.285646	0.04	0.071	6.44671e-14	3	Rab3c	0.031	0.279279
2.28974e-23	-0.286439	0.061	0.102	4.49064e-19	3	Slfn8	0.041	0.251534
3.82894e-35	-0.287013	0.01	0.043	7.50932e-31	3	Lamc1	0.033	0.622642
4.23727e-39	-0.287023	0.049	0.103	8.31014e-35	3	Ssbp4	0.054	0.355263
2.0627e-29	-0.287155	0.017	0.05	4.04536e-25	3	Acsl3	0.033	0.492537
1.4867e-26	-0.287742	0.14	0.2	2.91572e-22	3	Sema4a	0.06	0.176471
1.97694e-30	-0.289193	0.084	0.14	3.87718e-26	3	Rtcb	0.056	0.25
1.33748e-34	-0.289226	0.068	0.123	2.62306e-30	3	Nucb2	0.055	0.287958
4.48986e-35	-0.289324	0.064	0.119	8.80552e-31	3	Tep1	0.055	0.300546
6.28554e-45	-0.289365	0.242	0.341	1.23272e-40	3	P4hb	0.099	0.169811
3.00322e-44	-0.289848	0.027	0.077	5.88992e-40	3	Adgrg5	0.05	0.480769
1.93084e-09	-0.290172	0.011	0.023	3.78677e-05	3	Gm15056	0.012	0.352941
4.33292e-30	-0.290373	0.059	0.109	8.49773e-26	3	Fkbp5	0.05	0.297619
2.83772e-26	-0.29084	0.022	0.055	5.56533e-22	3	Egf	0.033	0.428571
2.70123e-34	-0.29099	0.057	0.109	5.29766e-30	3	Slc35b2	0.052	0.313253
3.62411e-37	-0.291053	0.013	0.05	7.10761e-33	3	Sfmbt1	0.037	0.587302
3.14818e-30	-0.291217	0.044	0.089	6.1742e-26	3	Atp1b1	0.045	0.338346
6.65128e-27	-0.291505	0.034	0.071	1.30445e-22	3	Enpp4	0.037	0.352381
1.5034e-05	-0.291718	0.108	0.126	0.294847	3	Serpina3g	0.018	0.0769231
6.59445e-46	-0.291774	0.009	0.05	1.2933e-41	3	Nek6	0.041	0.694915
8.41376e-35	-0.291836	0.088	0.149	1.65011e-30	3	Mknk1	0.061	0.257384
5.35398e-32	-0.291886	0.063	0.115	1.05002e-27	3	Slfn9	0.052	0.292135
5.45496e-46	-0.292265	0.004	0.04	1.06983e-41	3	Prkar1b	0.036	0.818182
4.3738e-40	-0.292531	0.036	0.087	8.57789e-36	3	Tex264	0.051	0.414634
1.49853e-42	-0.292564	0.017	0.061	2.93892e-38	3	Slc45a4	0.044	0.564103
2.73838e-45	-0.292684	0.016	0.061	5.37051e-41	3	Ccdc152	0.045	0.584416
4.7951e-37	-0.292851	0.008	0.042	9.40414e-33	3	Oasl1	0.034	0.68
3.20268e-38	-0.293346	0.024	0.069	6.2811e-34	3	Ivd	0.045	0.483871
1.31498e-31	-0.293497	0.162	0.231	2.57894e-27	3	Hspe1	0.069	0.175573
4.50854e-30	-0.294183	0.106	0.166	8.84215e-26	3	Dnajb9	0.06	0.220588
5.57019e-43	-0.294242	0.003	0.036	1.09243e-38	3	Igf2bp3	0.033	0.846154
1.32025e-35	-0.294265	0.032	0.078	2.58927e-31	3	Eif2ak2	0.046	0.418182
5.63827e-91	-0.294514	0.752	0.852	1.10578e-86	3	mt-Co1	0.1	0.0623441
6.07089e-46	-0.295506	0.271	0.372	1.19062e-41	3	Bsg	0.101	0.157076
2.00291e-51	-0.29567	0.602	0.697	3.92811e-47	3	Rps20	0.095	0.0731332
6.24445e-35	-0.295842	0.051	0.102	1.22466e-30	3	Gaa	0.051	0.333333
2.97274e-46	-0.295926	0.005	0.044	5.83013e-42	3	Prune2	0.039	0.795918
1.21961e-34	-0.296976	0.05	0.101	2.39191e-30	3	Plbd2	0.051	0.337748
1.39773e-42	-0.297355	0.026	0.074	2.74123e-38	3	Dctpp1	0.048	0.48
9.46369e-38	-0.297987	0.068	0.127	1.85602e-33	3	Acat1	0.059	0.302564
2.30427e-09	-0.298034	0.382	0.414	4.51914e-05	3	Lgals1	0.032	0.040201
3.7574e-37	-0.298835	0.04	0.089	7.36901e-33	3	Akr1b10	0.049	0.379845
1.04429e-40	-0.29936	0.044	0.099	2.04806e-36	3	Pkib	0.055	0.384615
8.72786e-33	-0.29991	0.014	0.048	1.71171e-28	3	Slc40a1	0.034	0.548387
1.67009e-32	-0.30238	0.2	0.275	3.27538e-28	3	Hebp1	0.075	0.157895
8.45322e-31	-0.302874	0.012	0.044	1.65785e-26	3	Ptprm	0.032	0.571429
1.01098e-35	-0.30407	0.061	0.116	1.98273e-31	3	Mcfd2	0.055	0.310734
2.58572e-40	-0.304394	0.019	0.062	5.07111e-36	3	Snx24	0.043	0.530864
3.51977e-34	-0.304461	0.045	0.094	6.90297e-30	3	Pdcd2l	0.049	0.352518
1.75096e-45	-0.304737	0.075	0.144	3.43398e-41	3	Tmed3	0.069	0.315068
7.17719e-45	-0.305287	0.032	0.085	1.40759e-40	3	Mcub	0.053	0.452991
4.06672e-39	-0.305714	0.051	0.107	7.97566e-35	3	Ramp1	0.056	0.35443
8.98326e-26	-0.307235	0.061	0.105	1.7618e-21	3	Tbc1d5	0.044	0.26506
1.44858e-34	-0.307242	0.046	0.095	2.84095e-30	3	Rnd3	0.049	0.347518
6.1022e-42	-0.307699	0.034	0.086	1.19676e-37	3	Naglu	0.052	0.433333
3.8587e-43	-0.307772	0.025	0.074	7.56768e-39	3	Atp6v0a1	0.049	0.494949
6.35959e-27	-0.307997	0.107	0.162	1.24724e-22	3	Ptger4	0.055	0.204461
1.3865e-39	-0.308006	0.02	0.063	2.7192e-35	3	Ctc1	0.043	0.518072
2.65362e-31	-0.308129	0.058	0.107	5.20428e-27	3	Etv3	0.049	0.29697
7.24392e-36	-0.308846	0.054	0.107	1.42068e-31	3	Prdx4	0.053	0.329193
4.88289e-42	-0.309082	0.065	0.128	9.57633e-38	3	Nrp1	0.063	0.326425
5.72804e-38	-0.309486	0.062	0.12	1.12338e-33	3	Uap1l1	0.058	0.318681
1.81426e-39	-0.309896	0.042	0.094	3.55813e-35	3	Idh2	0.052	0.382353
5.50611e-70	-0.311002	0.947	0.961	1.07986e-65	3	Ubb	0.014	0.00733753
7.75013e-38	-0.311457	0.083	0.146	1.51996e-33	3	Acadm	0.063	0.275109
3.77654e-44	-0.311646	0.435	0.527	7.40656e-40	3	Akr1a1	0.092	0.0956341
2.79961e-37	-0.311668	0.072	0.131	5.49059e-33	3	Acsl1	0.059	0.29064
3.11056e-53	-0.312558	0.003	0.044	6.10043e-49	3	Pdgfa	0.041	0.87234
3.05018e-35	-0.313368	0.097	0.161	5.98201e-31	3	Ly9	0.064	0.248062
3.64224e-41	-0.3149	0.005	0.039	7.14315e-37	3	Ms4a14	0.034	0.772727
4.59972e-49	-0.315285	0.025	0.079	9.02098e-45	3	Anxa3	0.054	0.519231
7.28369e-44	-0.317869	0.021	0.069	1.42848e-39	3	Tmem205	0.048	0.533333
1.17434e-43	-0.318751	0.004	0.039	2.30312e-39	3	Sema4c	0.035	0.813953
1.38115e-29	-0.318783	0.054	0.1	2.70872e-25	3	Ipo9	0.046	0.298701
3.2475e-59	-0.319247	0.092	0.181	6.36899e-55	3	Cd84	0.089	0.326007
1.88103e-39	-0.320212	0.054	0.11	3.68907e-35	3	Tlr4	0.056	0.341463
5.42346e-39	-0.320259	0.033	0.082	1.06365e-34	3	Peak1	0.049	0.426087
7.44092e-41	-0.320729	0.033	0.084	1.45931e-36	3	Sulf2	0.051	0.435897
1.28416e-38	-0.321304	0.012	0.049	2.51849e-34	3	Zdhhc14	0.037	0.606557
8.23679e-39	-0.324868	0.115	0.186	1.6154e-34	3	Lpxn	0.071	0.23588
2.69309e-43	-0.325408	0.071	0.138	5.28169e-39	3	Atp8a1	0.067	0.320574
7.88567e-42	-0.326128	0.089	0.158	1.54654e-37	3	Nceh1	0.069	0.279352
8.85739e-39	-0.327355	0.059	0.117	1.73711e-34	3	Gnl3	0.058	0.329545
6.96936e-31	-0.327975	0.698	0.787	1.36683e-26	3	Igha	0.089	0.0599327
4.11228e-38	-0.328636	0.019	0.061	8.06501e-34	3	Slc9a9	0.042	0.525
3.37255e-49	-0.32869	0.023	0.076	6.61424e-45	3	Maff	0.053	0.535354
3.57835e-40	-0.328965	0.224	0.309	7.01786e-36	3	Tmem256	0.085	0.159475
5.96648e-40	-0.329318	0.104	0.174	1.17015e-35	3	Tubb2a	0.07	0.251799
1.15463e-35	-0.329956	0.14	0.212	2.26446e-31	3	Nlrp3	0.072	0.204545
1.65563e-42	-0.330256	0.006	0.043	3.24702e-38	3	Bend6	0.037	0.755102
6.58923e-41	-0.330299	0.046	0.102	1.29228e-36	3	Zfp385a	0.056	0.378378
1.10703e-46	-0.330393	0.341	0.448	2.1711e-42	3	Cyth4	0.107	0.135615
5.87865e-51	-0.33092	0.008	0.052	1.15292e-46	3	Arhgap19	0.044	0.733333
3.08109e-36	-0.330994	0.064	0.12	6.04264e-32	3	Ldhb	0.056	0.304348
2.8332e-29	-0.331121	0.073	0.123	5.55648e-25	3	Wwp1	0.05	0.255102
7.09696e-42	-0.331315	0.019	0.064	1.39186e-37	3	P2ry13	0.045	0.542169
7.36961e-36	-0.331571	0.037	0.083	1.44533e-31	3	Pdlim4	0.046	0.383333
6.02757e-47	-0.332034	0.042	0.102	1.18213e-42	3	Bin1	0.06	0.416667
5.52774e-43	-0.332911	0.056	0.116	1.0841e-38	3	Il4ra	0.06	0.348837
7.07336e-47	-0.333901	0.13	0.213	1.38723e-42	3	Rabgef1	0.083	0.241983
2.48735e-47	-0.334918	0.04	0.099	4.8782e-43	3	Ifi211	0.059	0.42446
1.45196e-34	-0.336742	0.127	0.196	2.84758e-30	3	Rab20	0.069	0.213622
2.18694e-38	-0.337414	0.066	0.125	4.28903e-34	3	Gbp3	0.059	0.308901
1.17228e-31	-0.33779	0.077	0.131	2.29908e-27	3	Znfx1	0.054	0.259615
2.27893e-30	-0.338032	0.076	0.129	4.46944e-26	3	Tgtp2	0.053	0.258537
1.7255e-44	-0.339664	0.028	0.078	3.38405e-40	3	Rhoh	0.05	0.471698
5.20392e-46	-0.34023	0.007	0.046	1.02059e-41	3	Galnt12	0.039	0.735849
6.90311e-49	-0.341048	0.006	0.047	1.35384e-44	3	Rnf180	0.041	0.773585
4.54189e-54	-0.341125	0.426	0.53	8.90755e-50	3	Tspo	0.104	0.108787
1.91549e-49	-0.342653	0.007	0.049	3.75665e-45	3	Kcnk13	0.042	0.75
1.79222e-48	-0.342793	0.007	0.048	3.51491e-44	3	Myh10	0.041	0.745455
2.68998e-55	-0.3432	0.02	0.075	5.27558e-51	3	Hvcn1	0.055	0.578947
1.37863e-34	-0.343518	0.047	0.097	2.70377e-30	3	Hlx	0.05	0.347222
1.19531e-36	-0.343987	0.038	0.086	2.34424e-32	3	Arhgap5	0.048	0.387097
3.11777e-36	-0.344222	0.061	0.116	6.11457e-32	3	Cxcl14	0.055	0.310734
9.77308e-33	-0.34488	0.007	0.036	1.9167e-28	3	Il1a	0.029	0.674419
4.61594e-68	-0.345419	0.248	0.376	9.05277e-64	3	Basp1	0.128	0.205128
5.17377e-33	-0.345656	0.058	0.109	1.01468e-28	3	Pla2g4a	0.051	0.305389
7.66933e-41	-0.346058	0.011	0.05	1.50411e-36	3	Rad51b	0.039	0.639344
3.2153e-42	-0.34674	0.019	0.064	6.30585e-38	3	Tns1	0.045	0.542169
2.19136e-48	-0.346846	0.039	0.098	4.29769e-44	3	Fam3c	0.059	0.430657
1.53259e-51	-0.346953	0.044	0.108	3.00571e-47	3	Parp1	0.064	0.421053
1.99774e-45	-0.346977	0.004	0.041	3.91797e-41	3	Plxna4	0.037	0.822222
1.95086e-29	-0.347099	0.014	0.045	3.82603e-25	3	Vcan	0.031	0.525424
1.07546e-42	-0.347767	0.019	0.063	2.10919e-38	3	Etv5	0.044	0.536585
1.73786e-38	-0.348367	0.033	0.08	3.4083e-34	3	Tex14	0.047	0.415929
8.49424e-54	-0.348677	0.447	0.558	1.66589e-49	3	Npm1	0.111	0.110448
2.81634e-44	-0.349679	0.023	0.071	5.5234e-40	3	Nfxl1	0.048	0.510638
6.70728e-42	-0.350407	0.052	0.11	1.31543e-37	3	Oas1a	0.058	0.358025
8.14375e-44	-0.351032	0.094	0.166	1.59715e-39	3	Arhgef6	0.072	0.276923
2.24923e-41	-0.352412	0.195	0.28	4.41118e-37	3	Il10rb	0.085	0.178947
2.14418e-48	-0.353234	0.162	0.251	4.20516e-44	3	Tpp1	0.089	0.215496
5.59985e-47	-0.353612	0.009	0.052	1.09824e-42	3	Zfp704	0.043	0.704918
1.39349e-44	-0.353905	0.037	0.091	2.73291e-40	3	Lpcat1	0.054	0.421875
3.05079e-45	-0.355727	0.083	0.153	5.98321e-41	3	Ndufa12	0.07	0.29661
1.55227e-41	-0.35586	0.172	0.254	3.04432e-37	3	Gusb	0.082	0.192488
9.97976e-48	-0.356554	0.06	0.126	1.95723e-43	3	Tns3	0.066	0.354839
2.00519e-05	-0.357368	0.021	0.031	0.393258	3	Gm10800	0.01	0.192308
6.29882e-49	-0.358145	0.007	0.048	1.23532e-44	3	Zfp395	0.041	0.745455
2.21111e-50	-0.360191	0.016	0.065	4.33643e-46	3	1700025G04Rik	0.049	0.604938
4.17127e-39	-0.36062	0.009	0.046	8.1807e-35	3	Mmp8	0.037	0.672727
2.11547e-39	-0.361139	0.071	0.132	4.14886e-35	3	St7l	0.061	0.300493
2.68648e-39	-0.361351	0.04	0.092	5.26872e-35	3	Mgat4a	0.052	0.393939
1.21645e-42	-0.362089	0.024	0.072	2.3857e-38	3	Emp1	0.048	0.5
7.01402e-66	-0.362683	0.442	0.568	1.37559e-61	3	Rpl39	0.126	0.124752
2.13531e-44	-0.363104	0.03	0.081	4.18778e-40	3	Bex3	0.051	0.459459
1.03428e-12	-0.363447	0.062	0.088	2.02843e-08	3	Sell	0.026	0.173333
3.08135e-18	-0.364491	0.316	0.371	6.04315e-14	3	Tuba1b	0.055	0.0800582
5.58982e-53	-0.365114	0.028	0.086	1.09628e-48	3	Pianp	0.058	0.508772
6.77014e-46	-0.367013	0.276	0.373	1.32776e-41	3	Wnk1	0.097	0.149461
1.78909e-44	-0.368274	0.086	0.156	3.50877e-40	3	Dmac1	0.07	0.289256
4.81999e-47	-0.368411	0.021	0.071	9.45297e-43	3	Zfp90	0.05	0.543478
1.63605e-31	-0.368695	0.006	0.035	3.20862e-27	3	Pclaf	0.029	0.707317
8.35101e-46	-0.369412	0.059	0.124	1.6378e-41	3	Xaf1	0.065	0.355191
9.55117e-46	-0.369491	0.052	0.114	1.87318e-41	3	Dnmt3a	0.062	0.373494
4.05193e-54	-0.370465	0.008	0.054	7.94665e-50	3	B3galnt1	0.046	0.741935
1.16726e-46	-0.372313	0.052	0.114	2.28923e-42	3	Noc2l	0.062	0.373494
8.98632e-47	-0.372744	0.091	0.164	1.7624e-42	3	Myof	0.073	0.286275
1.49563e-19	-0.373503	0.009	0.03	2.93323e-15	3	Ccdc162	0.021	0.538462
8.08355e-33	-0.373529	0.008	0.038	1.58535e-28	3	Ccn1	0.03	0.652174
7.72755e-47	-0.373665	0.026	0.079	1.51553e-42	3	Stard8	0.053	0.504762
4.40326e-46	-0.375072	0.074	0.143	8.63567e-42	3	Tgs1	0.069	0.317972
4.82849e-48	-0.377427	0.013	0.059	9.46963e-44	3	Il1r2	0.046	0.638889
1.82682e-32	-0.377633	0.315	0.393	3.58277e-28	3	Cstb	0.078	0.110169
1.67449e-49	-0.378496	0.011	0.057	3.28401e-45	3	St8sia6	0.046	0.676471
3.04299e-47	-0.381185	0.007	0.048	5.96792e-43	3	Clec9a	0.041	0.745455
4.91305e-46	-0.381456	0.015	0.06	9.63548e-42	3	Crim1	0.045	0.6
3.56233e-19	-0.381565	0.007	0.027	6.98644e-15	3	Pla2g2d	0.02	0.588235
7.82933e-129	-0.382277	0.945	0.957	1.53549e-124	3	Ctss	0.012	0.00630915
1.63185e-27	-0.384067	0.031	0.068	3.20039e-23	3	Klk1	0.037	0.373737
2.26482e-52	-0.38422	0.061	0.131	4.44177e-48	3	Pon3	0.07	0.364583
1.44299e-61	-0.384926	0.227	0.338	2.82999e-57	3	Slc3a2	0.111	0.19646
1.87554e-48	-0.38658	0.126	0.209	3.67831e-44	3	Ifnar1	0.083	0.247761
3.34946e-46	-0.387737	0.115	0.194	6.56895e-42	3	Rnf213	0.079	0.255663
2.71357e-47	-0.387842	0.025	0.076	5.32186e-43	3	Selenon	0.051	0.50495
8.4479e-56	-0.387903	0.026	0.086	1.6568e-51	3	Bcl2l1	0.06	0.535714
1.66566e-59	-0.389133	0.129	0.226	3.2667e-55	3	Fkbp2	0.097	0.273239
2.96916e-50	-0.391645	0.128	0.213	5.82311e-46	3	Tctex1d2	0.085	0.249267
1.79455e-50	-0.393636	0.021	0.074	3.51947e-46	3	Pld2	0.053	0.557895
1.01904e-54	-0.394686	0.022	0.078	1.99855e-50	3	Ada	0.056	0.56
1.19233e-55	-0.39482	0.224	0.329	2.33839e-51	3	Tm6sf1	0.105	0.189873
2.25673e-31	-0.395013	0.043	0.088	4.42589e-27	3	Cfap44	0.045	0.343511
3.30176e-81	-0.395904	0.611	0.716	6.47541e-77	3	Ctsz	0.105	0.0791258
2.7572e-69	-0.397146	0.248	0.37	5.40742e-65	3	Ptpn18	0.122	0.197411
1.79298e-42	-0.39717	0.052	0.11	3.51639e-38	3	Cd79b	0.058	0.358025
2.78101e-97	-0.397644	0.579	0.71	5.45411e-93	3	Hsp90b1	0.131	0.101629
9.41827e-60	-0.398965	0.019	0.077	1.84711e-55	3	Slc16a6	0.058	0.604167
1.9231e-54	-0.399535	0.076	0.154	3.77159e-50	3	Pdia4	0.078	0.33913
2.31032e-45	-0.400911	0.172	0.257	4.531e-41	3	Mif	0.085	0.198135
1.64998e-48	-0.40188	0.046	0.108	3.23594e-44	3	Umod	0.062	0.402597
1.20678e-59	-0.402037	0.25	0.361	2.36674e-55	3	Asah1	0.111	0.181669
1.30921e-60	-0.403212	0.087	0.173	2.56762e-56	3	Hsd17b4	0.086	0.330769
4.02599e-60	-0.403778	0.035	0.102	7.89577e-56	3	Cerk	0.067	0.489051
7.4864e-64	-0.405454	0.56	0.666	1.46823e-59	3	Jund	0.106	0.08646
8.08098e-64	-0.405581	0.022	0.086	1.58484e-59	3	Sash1	0.064	0.592593
1.22518e-53	-0.405887	0.048	0.116	2.40282e-49	3	Gbp7	0.068	0.414634
4.44365e-49	-0.406227	0.254	0.352	8.71488e-45	3	Ppt1	0.098	0.161716
1.167e-45	-0.406552	0.058	0.121	2.28871e-41	3	Dclre1c	0.063	0.351955
1.42915e-29	-0.406757	0.067	0.116	2.80284e-25	3	Phlda1	0.049	0.26776
4.17931e-58	-0.407687	0.011	0.062	8.19646e-54	3	Gas6	0.051	0.69863
3.91042e-140	-0.407727	0.785	0.876	7.66912e-136	3	Rpl32	0.091	0.0547863
2.6226e-53	-0.408266	0.112	0.197	5.14344e-49	3	Ivns1abp	0.085	0.275081
9.35705e-49	-0.4089	0.088	0.163	1.83511e-44	3	Swap70	0.075	0.298805
3.67285e-55	-0.40955	0.013	0.063	7.20319e-51	3	P2ry12	0.05	0.657895
1.66477e-49	-0.410476	0.064	0.133	3.26494e-45	3	Srgap2	0.069	0.350254
2.84293e-53	-0.410548	0.056	0.125	5.57555e-49	3	Plxnc1	0.069	0.381215
3.70829e-46	-0.411373	0.067	0.133	7.27269e-42	3	Rogdi	0.066	0.33
2.51393e-51	-0.411829	0.014	0.063	4.93033e-47	3	Hal	0.049	0.636364
1.11593e-51	-0.413296	0.069	0.141	2.18857e-47	3	Ppfia4	0.072	0.342857
2.42904e-72	-0.414086	0.358	0.487	4.76383e-68	3	Apobec1	0.129	0.152663
1.30568e-47	-0.415061	0.05	0.112	2.5607e-43	3	Map11	0.062	0.382716
1.80661e-45	-0.415672	0.05	0.11	3.54313e-41	3	Fbrsl1	0.06	0.375
1.20109e-59	-0.416139	0.033	0.098	2.35558e-55	3	Nenf	0.065	0.496183
1.47762e-58	-0.416486	0.139	0.235	2.89792e-54	3	Fam129a	0.096	0.256684
8.97935e-45	-0.417844	0.031	0.083	1.76103e-40	3	Abhd15	0.052	0.45614
2.92652e-27	-0.418637	0.023	0.056	5.7395e-23	3	Car2	0.033	0.417722
2.12436e-56	-0.418841	0.196	0.298	4.1663e-52	3	Tcirg1	0.102	0.206478
1.40471e-54	-0.419451	0.252	0.356	2.75492e-50	3	Cltc	0.104	0.171053
1.37808e-63	-0.419456	0.01	0.065	2.70269e-59	3	Mvb12b	0.055	0.733333
1.57396e-58	-0.420561	0.004	0.051	3.08684e-54	3	Mmp25	0.047	0.854545
1.08926e-61	-0.420827	0.031	0.098	2.13625e-57	3	Slc7a8	0.067	0.51938
9.64648e-54	-0.421545	0.022	0.077	1.89187e-49	3	Syne1	0.055	0.555556
1.90976e-58	-0.42303	0.034	0.099	3.74542e-54	3	Clmp	0.065	0.488722
1.62992e-56	-0.423789	0.085	0.166	3.1966e-52	3	Tor3a	0.081	0.322709
1.92137e-70	-0.425358	0.475	0.588	3.7682e-66	3	Marcks	0.113	0.106303
6.12612e-54	-0.425543	0.064	0.137	1.20145e-49	3	Mxd4	0.073	0.363184
1.15968e-58	-0.425743	0.04	0.107	2.27437e-54	3	B4galt6	0.067	0.455782
5.09291e-48	-0.426745	0.202	0.293	9.98821e-44	3	Skil	0.091	0.183838
1.8717e-53	-0.426746	0.039	0.102	3.67077e-49	3	Sesn1	0.063	0.446809
5.80175e-58	-0.428771	0.078	0.159	1.13784e-53	3	Rassf2	0.081	0.341772
4.886e-39	-0.433258	0.077	0.138	9.58243e-35	3	Cdk6	0.061	0.283721
9.20674e-64	-0.433804	0.026	0.092	1.80563e-59	3	Antxr2	0.066	0.559322
4.43303e-57	-0.434223	0.092	0.176	8.69406e-53	3	Bmp2k	0.084	0.313433
1.24843e-75	-0.435332	0.281	0.41	2.44843e-71	3	Pdia6	0.129	0.186686
7.02141e-57	-0.435357	0.038	0.103	1.37704e-52	3	Rgl1	0.065	0.460993
1.25458e-54	-0.435779	0.042	0.108	2.46049e-50	3	Sbf2	0.066	0.44
1.47397e-32	-0.440586	0.06	0.11	2.89076e-28	3	Cp	0.05	0.294118
1.72492e-49	-0.442472	0.042	0.103	3.38292e-45	3	Fnbp1l	0.061	0.42069
1.32183e-52	-0.442655	0.022	0.076	2.59237e-48	3	Phf11d	0.054	0.55102
2.72246e-98	-0.443315	0.44	0.59	5.33928e-94	3	H2-T23	0.15	0.145631
5.97215e-44	-0.443889	0.092	0.163	1.17126e-39	3	Tnf	0.071	0.278431
8.13108e-59	-0.44417	0.123	0.216	1.59467e-54	3	Dock10	0.093	0.274336
1.63468e-56	-0.444417	0.112	0.2	3.20594e-52	3	Ctsl	0.088	0.282051
4.18078e-63	-0.445663	0.008	0.061	8.19935e-59	3	Ophn1	0.053	0.768116
2.42817e-39	-0.448978	0.09	0.153	4.76213e-35	3	Lifr	0.063	0.259259
8.96693e-23	-0.449063	0.218	0.276	1.75859e-18	3	Tubb5	0.058	0.117409
9.5455e-23	-0.449674	0.512	0.554	1.87206e-18	3	Ier2	0.042	0.0393996
3.8425e-62	-0.450952	0.025	0.088	7.53591e-58	3	Itsn1	0.063	0.557522
8.07189e-42	-0.453432	0.108	0.18	1.58306e-37	3	Gadd45g	0.072	0.25
1.12126e-52	-0.453984	0.05	0.115	2.19902e-48	3	Shtn1	0.065	0.393939
7.93204e-109	-0.454246	0.769	0.849	1.55563e-104	3	Serinc3	0.08	0.0494438
2.80913e-42	-0.455196	0.008	0.045	5.50927e-38	3	Tnfsf9	0.037	0.698113
1.08374e-83	-0.456624	0.008	0.077	2.12544e-79	3	Tspan4	0.069	0.811765
4.41841e-85	-0.456676	0.368	0.509	8.66539e-81	3	Otulinl	0.141	0.160775
4.93839e-63	-0.457581	0.005	0.056	9.68517e-59	3	Serpinf1	0.051	0.836066
2.5589e-66	-0.458946	0.032	0.102	5.01851e-62	3	Tspan3	0.07	0.522388
1.03231e-69	-0.459273	0.014	0.076	2.02456e-65	3	Egr2	0.062	0.688889
3.21406e-255	-0.45952	0.836	0.936	6.30342e-251	3	mt-Nd1	0.1	0.0564334
1.37068e-74	-0.459777	0.009	0.072	2.68818e-70	3	Fads1	0.063	0.777778
2.94416e-65	-0.460644	0.173	0.279	5.77408e-61	3	Ndufc2	0.106	0.234513
7.56738e-59	-0.461085	0.561	0.643	1.48411e-54	3	Klf6	0.082	0.0681063
4.70077e-47	-0.461541	0.061	0.127	9.21916e-43	3	H2bc4	0.066	0.351064
4.28029e-52	-0.4657	0.029	0.086	8.3945e-48	3	Mcm2	0.057	0.495652
2.29204e-28	-0.465958	0.079	0.13	4.49515e-24	3	Fgfr2	0.051	0.244019
7.05373e-55	-0.467987	0.045	0.112	1.38338e-50	3	Igfbp7	0.067	0.426752
4.28366e-123	-0.468586	0.608	0.752	8.40112e-119	3	Calr	0.144	0.105882
2.18357e-69	-0.470505	0.008	0.066	4.28242e-65	3	Clec10a	0.058	0.783784
4.56853e-78	-0.471269	0.005	0.067	8.95979e-74	3	Kcnj10	0.062	0.861111
1.17015e-51	-0.471419	0.036	0.096	2.2949e-47	3	Isg15	0.06	0.454545
2.24828e-165	-0.471764	0.623	0.774	4.40933e-161	3	mt-Nd5	0.151	0.108089
6.85204e-38	-0.4726	0.013	0.051	1.34382e-33	3	Stmn1	0.038	0.59375
6.91708e-75	-0.474272	0.007	0.069	1.35658e-70	3	Abcc3	0.062	0.815789
1.43871e-65	-0.474867	0.01	0.067	2.8216e-61	3	Tmem273	0.057	0.74026
6.15473e-85	-0.476229	0.249	0.385	1.20707e-80	3	Vsir	0.136	0.214511
1.64225e-78	-0.479095	0.026	0.103	3.22079e-74	3	Slc37a2	0.077	0.596899
4.92553e-66	-0.47986	0.197	0.309	9.65996e-62	3	Runx1	0.112	0.221344
8.57446e-60	-0.4804	0.36	0.464	1.68162e-55	3	Cx3cr1	0.104	0.126214
2.84936e-69	-0.480914	0.011	0.072	5.58816e-65	3	Slc13a3	0.061	0.73494
4.27046e-61	-0.481597	0.044	0.116	8.37523e-57	3	Arhgap18	0.072	0.45
4.95238e-38	-0.483255	0.158	0.232	9.71261e-34	3	Dnajb1	0.074	0.189744
5.99868e-82	-0.485113	0.22	0.347	1.17646e-77	3	Erp29	0.127	0.223986
2.20127e-76	-0.486474	0.21	0.331	4.31712e-72	3	Atp6ap2	0.121	0.22366
1.41884e-133	-0.487074	0.462	0.631	2.78263e-129	3	Fcgr3	0.169	0.15462
2.01597e-63	-0.488	0.018	0.078	3.95372e-59	3	H2-Ob	0.06	0.625
1.01296e-74	-0.488302	0.019	0.088	1.98663e-70	3	Itga6	0.069	0.64486
1.86221e-47	-0.488647	0.005	0.044	3.65216e-43	3	Cbr2	0.039	0.795918
1.25383e-71	-0.489706	0.015	0.079	2.45901e-67	3	Oasl2	0.064	0.680851
2.06286e-65	-0.492678	0.028	0.096	4.04568e-61	3	Oas2	0.068	0.548387
2.66824e-51	-0.492813	0.022	0.076	5.23296e-47	3	Ptgs2	0.054	0.55102
1.22656e-82	-0.493614	0.007	0.073	2.40554e-78	3	Igf1	0.066	0.825
1.18169e-61	-0.494329	0.07	0.151	2.31754e-57	3	Tlr1	0.081	0.366516
1.72357e-69	-0.494706	0.054	0.136	3.38027e-65	3	Tent5c	0.082	0.431579
3.58039e-84	-0.494804	0.021	0.099	7.02187e-80	3	Acvrl1	0.078	0.65
3.19989e-74	-0.497915	0.116	0.22	6.27562e-70	3	Myo5a	0.104	0.309524
3.14347e-71	-0.502696	0.066	0.154	6.16498e-67	3	Rtp4	0.088	0.4
1.46999e-42	-0.503617	0.303	0.387	2.88294e-38	3	Socs3	0.084	0.121739
5.70436e-66	-0.504048	0.022	0.087	1.11874e-61	3	Il18bp	0.065	0.59633
5.46119e-79	-0.505015	0.017	0.088	1.07105e-74	3	Frmd4a	0.071	0.67619
9.48775e-82	-0.505492	0.116	0.227	1.86074e-77	3	Sdf2l1	0.111	0.323615
1.86349e-74	-0.506452	0.067	0.158	3.65468e-70	3	Dpysl2	0.091	0.404444
2.3017e-269	-0.506908	0.736	0.888	4.51409e-265	3	mt-Nd4	0.152	0.0935961
2.77914e-76	-0.507681	0.291	0.417	5.45046e-72	3	Kctd12	0.126	0.177966
3.68841e-77	-0.509527	0.011	0.076	7.23372e-73	3	Tlr12	0.065	0.747126
2.40353e-86	-0.512489	0.14	0.262	4.7138e-82	3	Ifi202b	0.122	0.303483
9.08227e-79	-0.516007	0.013	0.081	1.78121e-74	3	Eng	0.068	0.723404
1.32954e-28	-0.517392	0.009	0.036	2.6075e-24	3	Gpnmb	0.027	0.6
9.61838e-77	-0.517804	0.062	0.154	1.88636e-72	3	Gnaq	0.092	0.425926
8.81648e-84	-0.518532	0.03	0.113	1.72909e-79	3	Tmem86a	0.083	0.58042
5.32333e-64	-0.521095	0.193	0.3	1.04401e-59	3	Cited2	0.107	0.217039
1.34174e-91	-0.523631	0.14	0.268	2.63141e-87	3	Nisch	0.128	0.313725
6.21325e-85	-0.523857	0.014	0.088	1.21854e-80	3	Cd22	0.074	0.72549
8.65506e-91	-0.523861	0.028	0.114	1.69743e-86	3	Ccr1	0.086	0.605634
1.43247e-64	-0.525432	0.182	0.286	2.80936e-60	3	Marcksl1	0.104	0.222222
5.48492e-90	-0.525757	0.266	0.406	1.0757e-85	3	Txnip	0.14	0.208333
1.88161e-84	-0.530433	0.212	0.34	3.69022e-80	3	Gns	0.128	0.231884
6.94232e-78	-0.533089	0.015	0.084	1.36153e-73	3	Batf3	0.069	0.69697
3.38451e-82	-0.533294	0.115	0.225	6.63771e-78	3	Tmem106a	0.11	0.323529
4.5715e-134	-0.534336	0.301	0.489	8.96563e-130	3	Gpx3	0.188	0.237975
7.51083e-263	-0.535704	0.696	0.867	1.47302e-258	3	mt-Nd2	0.171	0.109405
7.89651e-82	-0.537372	0.006	0.07	1.54866e-77	3	Rtn1	0.064	0.842105
1.89844e-256	-0.538	0.785	0.892	3.72322e-252	3	Rplp1	0.107	0.0638044
1.16267e-78	-0.538654	0.049	0.136	2.28023e-74	3	Pla2g15	0.087	0.47027
3.83241e-80	-0.53908	0.055	0.146	7.51612e-76	3	Pak1	0.091	0.452736
3.83242e-83	-0.539263	0.188	0.313	7.51615e-79	3	Irf2bp2	0.125	0.249501
7.01428e-81	-0.539896	0.106	0.214	1.37564e-76	3	Lpar6	0.108	0.3375
4.63011e-86	-0.540074	0.01	0.08	9.08057e-82	3	Trim47	0.07	0.777778
5.46304e-37	-0.540182	0.008	0.041	1.07141e-32	3	Ccnb2	0.033	0.673469
2.13699e-97	-0.54066	0.317	0.465	4.19107e-93	3	Ifi27l2a	0.148	0.189258
2.25204e-77	-0.542159	0.038	0.12	4.41671e-73	3	Bmyc	0.082	0.518987
8.69297e-73	-0.542533	0.051	0.135	1.70487e-68	3	Abca1	0.084	0.451613
6.97878e-122	-0.545763	0.368	0.535	1.36868e-117	3	Tgfbi	0.167	0.184939
4.90962e-77	-0.545782	0.008	0.07	9.62874e-73	3	Slc15a2	0.062	0.794872
6.59912e-90	-0.546257	0.013	0.089	1.29422e-85	3	Mertk	0.076	0.745098
2.92271e-75	-0.547352	0.019	0.088	5.73202e-71	3	Gm4951	0.069	0.64486
2.16522e-72	-0.547764	0.336	0.466	4.24644e-68	3	Cxcl2	0.13	0.162095
1.83481e-52	-0.547901	0.02	0.073	3.59843e-48	3	Ifit2	0.053	0.569892
5.1376e-79	-0.553401	0.031	0.11	1.00759e-74	3	Sh3pxd2b	0.079	0.560284
4.85286e-87	-0.554013	0.048	0.141	9.51743e-83	3	S100a1	0.093	0.492063
3.1233e-34	-0.554323	0.058	0.109	6.12542e-30	3	Rbms2	0.051	0.305389
2.68372e-68	-0.557013	0.038	0.113	5.26331e-64	3	Gm44511	0.075	0.496689
2.99719e-85	-0.557542	0.137	0.253	5.87809e-81	3	Lat2	0.116	0.297436
3.16675e-69	-0.558291	0.45	0.551	6.21063e-65	3	Btg2	0.101	0.100899
5.4334e-70	-0.559454	0.01	0.069	1.0656e-65	3	C4b	0.059	0.746835
3.99366e-71	-0.56585	0.017	0.082	7.83237e-67	3	Cul9	0.065	0.656566
1.89395e-113	-0.568015	0.374	0.523	3.71441e-109	3	Grn	0.149	0.166109
3.47399e-112	-0.569046	0.229	0.383	6.81319e-108	3	Ehd4	0.154	0.251634
1.67787e-85	-0.570127	0.016	0.091	3.29064e-81	3	Icosl	0.075	0.700935
1.68744e-164	-0.572596	0.493	0.669	3.3094e-160	3	Pdia3	0.176	0.151463
8.84653e-83	-0.572736	0.033	0.116	1.73498e-78	3	Arsb	0.083	0.557047
8.7455e-75	-0.57321	0.024	0.096	1.71517e-70	3	Arap3	0.072	0.6
1.27621e-65	-0.574174	0.185	0.288	2.50289e-61	3	Lacc1	0.103	0.217759
1.20211e-88	-0.576109	0.009	0.08	2.35758e-84	3	Sult1a1	0.071	0.797753
7.24404e-102	-0.576964	0.083	0.202	1.4207e-97	3	Cmtm3	0.119	0.417544
3.64912e-73	-0.580299	0.01	0.073	7.15665e-69	3	Adam23	0.063	0.759036
4.73297e-98	-0.582021	0.074	0.185	9.28229e-94	3	Slc25a4	0.111	0.428571
9.08782e-87	-0.583493	0.281	0.415	1.7823e-82	3	Tgfbr1	0.134	0.192529
3.85007e-14	-0.584636	0.018	0.037	7.55077e-10	3	Chil3	0.019	0.345455
3.37294e-91	-0.586611	0.059	0.16	6.61502e-87	3	Comt	0.101	0.461187
0	-0.588395	0.811	0.938	0	3	mt-Cytb	0.127	0.0726129
1.11056e-78	-0.589925	0.033	0.114	2.17804e-74	3	Stard9	0.081	0.55102
1.87648e-32	-0.590835	0.019	0.055	3.68016e-28	3	Top2a	0.036	0.486486
5.92191e-95	-0.592539	0.105	0.222	1.1614e-90	3	Gsn	0.117	0.357798
3.10477e-95	-0.597117	0.027	0.115	6.08908e-91	3	Cysltr1	0.088	0.619718
1.05879e-79	-0.597392	0.132	0.243	2.07651e-75	3	Phf11b	0.111	0.296
1.48865e-99	-0.597959	0.091	0.208	2.91954e-95	3	P2rx4	0.117	0.391304
1.6751e-98	-0.599624	0.021	0.108	3.2852e-94	3	Hmgn1	0.087	0.674419
1.10075e-101	-0.601907	0.208	0.35	2.15879e-97	3	Gpr65	0.142	0.25448
3.01419e-89	-0.605011	0.023	0.105	5.91142e-85	3	Pmp22	0.082	0.640625
3.22914e-90	-0.608521	0.023	0.106	6.33299e-86	3	Gm20513	0.083	0.643411
7.50935e-101	-0.610269	0.057	0.165	1.47273e-96	3	Ifi44l	0.108	0.486486
8.81123e-91	-0.612967	0.012	0.088	1.72806e-86	3	Gpr34	0.076	0.76
1.12682e-94	-0.613282	0.019	0.102	2.20992e-90	3	Anpep	0.083	0.68595
1.36052e-150	-0.616162	0.612	0.764	2.66825e-146	3	Dusp1	0.152	0.110465
2.8547e-166	-0.617727	0.422	0.622	5.59864e-162	3	Cd14	0.2	0.191571
5.77467e-96	-0.62247	0.039	0.135	1.13253e-91	3	P2rx7	0.096	0.551724
1.8005e-120	-0.62299	0.049	0.168	3.53114e-116	3	Igsf8	0.119	0.548387
2.60985e-101	-0.628056	0.096	0.217	5.11844e-97	3	Naaa	0.121	0.386581
5.93581e-96	-0.629407	0.007	0.083	1.16413e-91	3	Tmem119	0.076	0.844444
8.45959e-98	-0.632598	0.079	0.192	1.6591e-93	3	Ifi204	0.113	0.416974
3.38865e-108	-0.638778	0.071	0.189	6.64582e-104	3	Sting1	0.118	0.453846
5.9496e-24	-0.639045	0.002	0.022	1.16684e-19	3	Cd209a	0.02	0.833333
6.82276e-101	-0.642005	0.034	0.132	1.33808e-96	3	Abca9	0.098	0.590361
1.00369e-90	-0.651187	0.039	0.13	1.96844e-86	3	Gpr183	0.091	0.538462
5.39082e-47	-0.652839	0.01	0.053	1.05725e-42	3	Kazn	0.043	0.68254
5.27797e-108	-0.654434	0.012	0.1	1.03512e-103	3	Ctsf	0.088	0.785714
8.24484e-80	-0.654911	0.157	0.27	1.61698e-75	3	Cfp	0.113	0.264637
0	-0.655543	0.846	0.929	0	3	Itm2b	0.083	0.0467606
1.0515e-206	-0.655575	0.676	0.818	2.0622e-202	3	Hspa5	0.142	0.0950469
1.21486e-106	-0.658277	0.033	0.133	2.38259e-102	3	Rab7b	0.1	0.60241
1.09345e-103	-0.659422	0.236	0.378	2.14448e-99	3	Herpud1	0.142	0.23127
1.78881e-96	-0.660936	0.018	0.102	3.50821e-92	3	Myc	0.084	0.7
9.15574e-100	-0.662722	0.027	0.12	1.79562e-95	3	Tnfsf13b	0.093	0.632653
6.45565e-147	-0.667023	0.191	0.366	1.26608e-142	3	Itm2c	0.175	0.314183
1.36159e-91	-0.670735	0.157	0.283	2.67036e-87	3	Glipr1	0.126	0.286364
2.60927e-180	-0.672663	0.326	0.536	5.1173e-176	3	Rrbp1	0.21	0.243619
5.36066e-115	-0.675201	0.111	0.246	1.05133e-110	3	Clic4	0.135	0.378151
3.81034e-124	-0.687967	0.125	0.269	7.47284e-120	3	Msr1	0.144	0.365482
5.12185e-115	-0.689597	0.04	0.149	1.0045e-110	3	Runx3	0.109	0.57672
4.15403e-184	-0.690603	0.768	0.849	8.14688e-180	3	H3f3b	0.081	0.0500928
6.49102e-124	-0.692784	0.094	0.23	1.27302e-119	3	Eid1	0.136	0.419753
1.09628e-78	-0.69489	0.103	0.207	2.15003e-74	3	H1f0	0.104	0.335484
6.70369e-140	-0.695235	0.064	0.204	1.31473e-135	3	Lgals9	0.14	0.522388
2.90251e-130	-0.695404	0.082	0.221	5.69239e-126	3	Gng2	0.139	0.458746
2.32271e-33	-0.697469	0.226	0.161	4.5553e-29	3	S100a9	0.065	0.167959
7.49956e-112	-0.70277	0.241	0.389	1.47081e-107	3	Ppp1r15a	0.148	0.234921
4.70788e-118	-0.703902	0.027	0.132	9.2331e-114	3	Aoah	0.105	0.660377
1.60379e-113	-0.706129	0.045	0.156	3.14534e-109	3	Adap2	0.111	0.552239
2.83347e-99	-0.706932	0.074	0.184	5.55699e-95	3	Pld3	0.11	0.426357
8.57164e-158	-0.709553	0.141	0.317	1.68107e-153	3	Plekho1	0.176	0.384279
1.61254e-112	-0.710059	0.122	0.256	3.16251e-108	3	Fgd2	0.134	0.354497
1.67945e-141	-0.712719	0.085	0.234	3.29374e-137	3	Cebpa	0.149	0.467085
7.30513e-127	-0.713474	0.02	0.127	1.43268e-122	3	Gas7	0.107	0.727891
1.94498e-122	-0.713564	0.275	0.435	3.8145e-118	3	Ier5	0.16	0.225352
2.45795e-114	-0.724289	0.062	0.181	4.82054e-110	3	Rbpj	0.119	0.489712
9.80691e-102	-0.724534	0.033	0.129	1.92333e-97	3	4930430E12Rik	0.096	0.592593
7.80308e-102	-0.725578	0.353	0.489	1.53034e-97	3	Nfkbiz	0.136	0.16152
2.93811e-124	-0.730703	0.018	0.121	5.76221e-120	3	Adam19	0.103	0.741007
1.15074e-120	-0.733833	0.016	0.115	2.25682e-116	3	Arhgap22	0.099	0.755725
1.09188e-136	-0.735076	0.119	0.271	2.14139e-132	3	Itgb5	0.152	0.389744
2.31205e-133	-0.737223	0.134	0.286	4.53439e-129	3	Fcgrt	0.152	0.361905
6.09061e-127	-0.738893	0.009	0.107	1.19449e-122	3	Ptgs1	0.098	0.844828
1.15097e-139	-0.741969	0.151	0.312	2.25728e-135	3	Tgfbr2	0.161	0.347732
2.32785e-118	-0.744793	0.04	0.152	4.56538e-114	3	Tagap	0.112	0.583333
3.19301e-136	-0.748193	0.027	0.144	6.26213e-132	3	Tmem37	0.117	0.684211
1.83481e-135	-0.756459	0.133	0.288	3.59842e-131	3	Ifi203	0.155	0.368171
2.65137e-113	-0.76354	0.022	0.121	5.19987e-109	3	Cacna1a	0.099	0.692308
1.30162e-137	-0.775565	0.155	0.311	2.55273e-133	3	Sdc3	0.156	0.334764
3.80805e-114	-0.779257	0.011	0.103	7.46834e-110	3	Col14a1	0.092	0.807018
7.20325e-71	-0.784712	0.043	0.121	1.4127e-66	3	Iigp1	0.078	0.47561
3.7519e-134	-0.78624	0.069	0.205	7.35823e-130	3	Zfhx3	0.136	0.49635
8.34302e-143	-0.795221	0.037	0.163	1.63623e-138	3	Cd33	0.126	0.63
1.78926e-154	-0.797962	0.021	0.146	3.50909e-150	3	Clec5a	0.125	0.748503
7.42433e-134	-0.798397	0.07	0.205	1.45606e-129	3	Cyp27a1	0.135	0.490909
2.0484e-136	-0.80083	0.034	0.155	4.01731e-132	3	Slfn5	0.121	0.640212
5.28692e-69	-0.804807	0.013	0.074	1.03687e-64	3	Mki67	0.061	0.701149
9.14761e-137	-0.80783	0.118	0.266	1.79403e-132	3	Ckb	0.148	0.385417
1.61295e-168	-0.80803	0.125	0.302	3.16332e-164	3	Glul	0.177	0.41452
1.17389e-162	-0.810038	0.024	0.157	2.30223e-158	3	Tbxas1	0.133	0.734807
5.8617e-120	-0.816945	0.115	0.257	1.1496e-115	3	Fxyd2	0.142	0.38172
3.3435e-158	-0.817207	0.151	0.324	6.55728e-154	3	Fnbp1	0.173	0.364211
3.55395e-149	-0.820422	0.052	0.189	6.97e-145	3	Ntpcr	0.137	0.568465
1.05094e-209	-0.820499	0.66	0.771	2.0611e-205	3	Zfp36	0.111	0.0775681
1.44427e-201	-0.824397	0.276	0.478	2.8325e-197	3	Hexa	0.202	0.267905
1.71844e-138	-0.826184	0.031	0.152	3.3702e-134	3	Trem2	0.121	0.661202
2.35374e-138	-0.829294	0.107	0.255	4.61616e-134	3	Rasgef1b	0.148	0.40884
2.37824e-129	-0.829974	0.011	0.112	4.6642e-125	3	Asb2	0.101	0.821138
2.31143e-127	-0.83458	0.025	0.135	4.53318e-123	3	Plxdc2	0.11	0.6875
1.1191e-76	-0.840623	0.113	0.05	2.19478e-72	3	Gzma	0.063	0.386503
8.79315e-208	-0.841938	0.428	0.619	1.72451e-203	3	Cd72	0.191	0.182426
1.69239e-157	-0.843139	0.134	0.302	3.31911e-153	3	Cd86	0.168	0.385321
5.28433e-215	-0.845307	0.61	0.744	1.03636e-210	3	Junb	0.134	0.098966
0	-0.84617	0.489	0.718	0	3	Ctsc	0.229	0.189727
1.59062e-190	-0.860892	0.227	0.428	3.11952e-186	3	Ifi207	0.201	0.30687
3.00956e-142	-0.861822	0.028	0.149	5.90234e-138	3	Creb5	0.121	0.683616
2.22021e-134	-0.867108	0.019	0.13	4.35428e-130	3	Plau	0.111	0.744966
4.86313e-143	-0.875911	0.011	0.121	9.53758e-139	3	Slco2b1	0.11	0.833333
9.77342e-146	-0.877934	0.074	0.218	1.91676e-141	3	Ifi44	0.144	0.493151
2.86286e-123	-0.883323	0.098	0.235	5.61465e-119	3	Ccr2	0.137	0.411411
8.82044e-70	-0.885549	0.041	0.118	1.72986e-65	3	Cxcl1	0.077	0.484277
6.88313e-51	-0.886467	0.335	0.242	1.34992e-46	3	S100a8	0.093	0.161179
1.91078e-50	-0.894233	0.021	0.073	3.74742e-46	3	Cxcl10	0.052	0.553191
3.48767e-164	-0.897848	0.309	0.488	6.84003e-160	3	Cd83	0.179	0.224592
1.4014e-47	-0.900189	0.034	0.089	2.74843e-43	3	Fn1	0.055	0.447154
1.7273e-172	-0.904911	0.039	0.186	3.38759e-168	3	Cpq	0.147	0.653333
7.09458e-185	-0.908534	0.035	0.189	1.39139e-180	3	Frmd4b	0.154	0.6875
6.34266e-124	-0.910872	0.01	0.107	1.24392e-119	3	Ch25h	0.097	0.82906
3.5538e-167	-0.916812	0.023	0.158	6.96971e-163	3	Blnk	0.135	0.745856
1.27958e-217	-0.918843	0.2	0.412	2.50951e-213	3	Atpif1	0.212	0.346405
0	-0.921524	0.517	0.749	0	3	Npc2	0.232	0.183254
1.8097e-237	-0.925082	0.209	0.442	3.54918e-233	3	Mndal	0.233	0.357911
1.88699e-149	-0.926105	0.032	0.16	3.70077e-145	3	Tanc2	0.128	0.666667
2.38387e-202	-0.926433	0.084	0.267	4.67525e-198	3	Camk1	0.183	0.521368
2.27726e-150	-0.931665	0.023	0.146	4.46615e-146	3	Tspan33	0.123	0.727811
1.45578e-215	-0.934965	0.202	0.414	2.85507e-211	3	Pltp	0.212	0.344156
3.86217e-203	-0.940644	0.094	0.28	7.57448e-199	3	Lgals3bp	0.186	0.497326
2.94539e-192	-0.940957	0.039	0.198	5.77649e-188	3	Slamf8	0.159	0.670886
1.26624e-162	-0.941643	0.11	0.273	2.48335e-158	3	St3gal6	0.163	0.425587
5.92915e-148	-0.942664	0.124	0.282	1.16283e-143	3	Ier3	0.158	0.389163
1.65802e-179	-0.948023	0.062	0.222	3.2517e-175	3	Plxnd1	0.16	0.56338
8.04769e-161	-0.948764	0.032	0.167	1.57831e-156	3	Igfbp4	0.135	0.678392
7.58642e-134	-0.961963	0.009	0.111	1.48785e-129	3	Fcrls	0.102	0.85
0	-0.962007	0.437	0.707	0	3	Unc93b1	0.27	0.236014
5.95862e-202	-0.963955	0.101	0.291	1.16861e-197	3	Cfh	0.19	0.484694
3.74275e-206	-0.978658	0.057	0.232	7.34029e-202	3	Timp2	0.175	0.605536
1.96027e-172	-0.979487	0.038	0.183	3.84448e-168	3	Clec4b1	0.145	0.656109
6.60389e-40	-0.986268	0.079	0.142	1.29516e-35	3	Spp1	0.063	0.285068
4.41949e-232	-0.98789	0.085	0.289	8.66751e-228	3	Fcgr1	0.204	0.545455
2.42059e-208	-0.988809	0.044	0.216	4.74726e-204	3	Dhrs3	0.172	0.661538
4.08886e-184	-0.989549	0.041	0.196	8.01907e-180	3	Myo1e	0.155	0.654008
1.46918e-196	-0.991351	0.038	0.198	2.88136e-192	3	Slc29a3	0.16	0.677966
1.51055e-155	-0.998437	0.072	0.221	2.96248e-151	3	Lmna	0.149	0.508532
9.18251e-227	-1.0016	0.111	0.315	1.80087e-222	3	P2ry6	0.204	0.478873
3.62035e-276	-1.004	0.537	0.721	7.10023e-272	3	Ubc	0.184	0.146264
3.73979e-190	-1.00788	0.033	0.187	7.33447e-186	3	Ciita	0.154	0.7
0	-1.0107	0.273	0.538	0	3	Snx5	0.265	0.326757
5.76984e-96	-1.01674	0.021	0.106	1.13158e-91	3	F13a1	0.085	0.669291
1.35483e-228	-1.02032	0.233	0.455	2.65709e-224	3	Rhob	0.222	0.322674
0	-1.02968	0.345	0.651	0	3	Plbd1	0.306	0.307229
7.33064e-212	-1.03225	0.027	0.191	1.43769e-207	3	Cd93	0.164	0.752294
8.09247e-07	-1.04274	0.006	0.014	0.0158709	3	Retnla	0.008	0.4
0	-1.04553	0.289	0.585	0	3	Ctsh	0.296	0.338673
2.31894e-216	-1.05797	0.055	0.234	4.54791e-212	3	Gna12	0.179	0.619377
0	-1.06277	0.205	0.468	0	3	Ptms	0.263	0.390788
2.08714e-191	-1.07186	0.027	0.178	4.0933e-187	3	Ccnd1	0.151	0.736585
1.19525e-07	-1.07645	0.011	0.022	0.00234413	3	Hbb-bs	0.011	0.333333
1.56198e-232	-1.08068	0.123	0.334	3.06335e-228	3	Rnase4	0.211	0.461707
2.05227e-215	-1.08237	0.043	0.217	4.02491e-211	3	Dst	0.174	0.669231
1.32262e-223	-1.09774	0.065	0.252	2.59393e-219	3	Hpgds	0.187	0.589905
0	-1.10438	0.201	0.468	0	3	Arrb2	0.267	0.399103
1.53448e-229	-1.11075	0.025	0.197	3.00942e-225	3	Rab3il1	0.172	0.774775
0.00292157	-1.12673	0.019	0.025	1	3	Hba-a1	0.006	0.136364
0	-1.12749	0.58	0.798	0	3	Fos	0.218	0.1582
1.14247e-187	-1.13154	0.016	0.158	2.24061e-183	3	Pmepa1	0.142	0.816092
1.5249e-215	-1.15447	0.02	0.181	2.99064e-211	3	Cd4	0.161	0.800995
3.97201e-235	-1.16524	0.05	0.237	7.7899e-231	3	Itga9	0.187	0.651568
3.54214e-241	-1.18747	0.196	0.416	6.94684e-237	3	Fosb	0.22	0.359477
0	-1.19863	0.127	0.383	0	3	Rgs10	0.256	0.501961
4.77733e-306	-1.20588	0.081	0.322	9.3693e-302	3	Gatm	0.241	0.598015
1.56647e-296	-1.22393	0.055	0.281	3.07215e-292	3	Ccr5	0.226	0.672619
7.54809e-262	-1.22472	0.023	0.214	1.48033e-257	3	Scimp	0.191	0.805907
0	-1.22749	0.137	0.409	0	3	Clec4a2	0.272	0.498168
1.94579e-212	-1.23372	0.021	0.18	3.81608e-208	3	Dnase1l3	0.159	0.791045
4.28638e-238	-1.2447	0.028	0.207	8.40645e-234	3	Zmynd15	0.179	0.761702
2.52731e-227	-1.24926	0.278	0.494	4.95656e-223	3	Ccl3	0.216	0.279793
0	-1.2692	0.184	0.454	0	3	Bst2	0.27	0.423197
6.80552e-276	-1.29037	0.035	0.239	1.3347e-271	3	Sdc4	0.204	0.744526
0	-1.29941	0.123	0.397	0	3	Pea15a	0.274	0.526923
0	-1.30492	0.273	0.567	0	3	Adgre1	0.294	0.35
0	-1.31589	0.155	0.435	0	3	Mafb	0.28	0.474576
0	-1.31644	0.382	0.665	0	3	Ccl4	0.283	0.270296
0	-1.3366	0.309	0.7	0	3	Ly86	0.391	0.387512
1.40968e-114	-1.34416	0.023	0.122	2.76466e-110	3	Mmp12	0.099	0.682759
0	-1.35152	0.453	0.729	0	3	Jun	0.276	0.233503
4.62492e-30	-1.38544	0.01	0.04	9.07038e-26	3	Cxcl13	0.03	0.6
8.42698e-220	-1.42697	0.022	0.185	1.6527e-215	3	H2-M2	0.163	0.78744
0	-1.44593	0.467	0.708	0	3	Sltm	0.241	0.205106
0	-1.45421	0.356	0.616	0	3	Rgs1	0.26	0.26749
0	-1.4604	0.322	0.67	0	3	Lgmn	0.348	0.350806
9.7291e-235	-1.51181	0.23	0.439	1.90807e-230	3	Hspa1b	0.209	0.312407
0	-1.52494	0.032	0.253	0	3	Stab1	0.221	0.775439
5.86793e-242	-1.52838	0.023	0.201	1.15082e-237	3	Pf4	0.178	0.794643
0	-1.53663	0.046	0.319	0	3	Cttnbp2nl	0.273	0.747945
0	-1.56335	0.045	0.328	0	3	Axl	0.283	0.758713
0	-1.56362	0.049	0.329	0	3	Cadm1	0.28	0.740741
0	-1.56588	0.148	0.512	0	3	Trf	0.364	0.551515
0	-1.57017	0.279	0.662	0	3	Aif1	0.383	0.407014
0	-1.57433	0.349	0.684	0	3	Hexb	0.335	0.324298
0	-1.6692	0.14	0.489	0	3	Fgl2	0.349	0.554849
0	-1.67392	0.098	0.383	0	3	Cd63	0.285	0.592516
0	-1.69081	0.051	0.363	0	3	Dab2	0.312	0.753623
0	-1.71745	0.287	0.599	0	3	Atf3	0.312	0.352144
0	-1.75773	0.117	0.45	0	3	Maf	0.333	0.587302
0	-1.78382	0.232	0.669	0	3	H2-DMa	0.437	0.485017
0	-1.79842	0.228	0.507	0	3	Hspa1a	0.279	0.379592
0	-1.80335	0.199	0.543	0	3	Mt1	0.344	0.463612
0	-1.84347	0.142	0.576	0	3	H2-DMb1	0.434	0.604457
0	-1.85524	0.048	0.314	0	3	Vcam1	0.266	0.734807
0	-1.91626	0.12	0.543	0	3	Fcgr2b	0.423	0.638009
0	-1.92315	0.062	0.441	0	3	C3ar1	0.379	0.753479
0	-1.93429	0.324	0.711	0	3	Selenop	0.387	0.373913
0	-1.98727	0.069	0.444	0	3	Slamf9	0.375	0.730994
6.96552e-172	-2.03164	0.031	0.169	1.36608e-167	3	Ccl7	0.138	0.69
0	-2.04609	0.029	0.254	0	3	Mmp13	0.225	0.795053
0	-2.056	0.143	0.516	0	3	Egr1	0.373	0.566009
0	-2.06021	0.071	0.337	0	3	Ccl2	0.266	0.651961
1.0968e-172	-2.07821	0.038	0.181	2.15105e-168	3	Cxcl9	0.143	0.652968
0	-2.12785	0.052	0.421	0	3	Mrc1	0.369	0.780127
0	-2.14619	0.032	0.325	0	3	Mgl2	0.293	0.820728
0	-2.21083	0.095	0.554	0	3	Tmem176a	0.459	0.707242
0	-2.26871	0.158	0.646	0	3	Cd81	0.488	0.606965
0	-2.39312	0.118	0.653	0	3	Cxcl16	0.535	0.693904
0	-2.45584	0.717	0.924	0	3	Apoe	0.207	0.126143
0	-2.4704	0.14	0.691	0	3	Tmem176b	0.551	0.663057
0	-2.58975	0.865	0.971	0	3	Cd74	0.106	0.0577342
0	-2.65492	0.122	0.607	0	3	Ms4a7	0.485	0.665295
0	-2.69678	0.49	0.924	0	3	H2-Ab1	0.434	0.306931
0	-2.84207	0.542	0.934	0	3	H2-Aa	0.392	0.265583
0	-2.93815	0.48	0.913	0	3	H2-Eb1	0.433	0.31084
0	-3.0081	0.085	0.39	0	3	Ccl12	0.305	0.642105
3.18253e-137	-3.01453	0.165	0.302	6.24158e-133	3	Ccl8	0.137	0.293362
0	-3.20851	0.198	0.819	0	3	C1qa	0.621	0.610619
0	-3.22143	0.214	0.827	0	3	C1qb	0.613	0.588857
0	-3.27378	0.209	0.827	0	3	C1qc	0.618	0.596525

## Sheet: 4
p_val	avg_log2FC	pct.1	pct.2	p_val_adj	cluster	gene	diffPCT	ratioPCT
6.45037e-164	4.48437	0.183	0.052	1.26505e-159	4	Gzma	0.131	0.557447
0	3.20368	0.598	0.029	0	4	Mki67	0.569	0.907496
0	2.99564	0.512	0.018	0	4	Top2a	0.494	0.932075
5.0973e-38	2.97714	0.292	0.206	9.99683e-34	4	Ccl5	0.086	0.172691
0	2.76179	0.418	0.011	0	4	Ccnb2	0.407	0.948718
2.02415e-183	2.75473	0.206	0.059	3.96976e-179	4	Nkg7	0.147	0.554717
0	2.55666	0.477	0.016	0	4	Stmn1	0.461	0.935091
0	2.39717	0.719	0.237	0	4	Tubb5	0.482	0.504184
0	2.39196	0.635	0.201	0	4	Hmgb2	0.434	0.519139
0	2.30523	0.378	0.007	0	4	Pclaf	0.371	0.963636
0	2.2665	0.798	0.333	0	4	Tuba1b	0.465	0.411141
0	1.98326	0.154	0.01	0	4	Ncr1	0.144	0.878049
0	1.92041	0.449	0.052	0	4	Mcm2	0.397	0.792415
0	1.90902	0.276	0.005	0	4	Ube2c	0.271	0.964413
0	1.87656	0.297	0.005	0	4	Rrm2	0.292	0.966887
0	1.8428	0.336	0.005	0	4	Birc5	0.331	0.970674
0	1.82599	0.515	0.124	0	4	Smc4	0.391	0.611894
0	1.80933	0.31	0.006	0	4	Prc1	0.304	0.962025
0	1.74002	0.332	0.046	0	4	H2ax	0.286	0.756614
0	1.71891	0.147	0.01	0	4	Prf1	0.137	0.872611
0.00012682	1.69065	0.009	0.004	1	4	Hbb-bt	0.005	0.384615
0	1.67716	0.288	0.003	0	4	Nusap1	0.285	0.979381
0	1.66882	0.372	0.034	0	4	Smc2	0.338	0.832512
0	1.66052	0.144	0.011	0	4	Gzmb	0.133	0.858065
0	1.63109	0.444	0.079	0	4	Ezh2	0.365	0.697897
0	1.62836	0.136	0.007	0	4	Klrg1	0.129	0.902098
8.02906e-124	1.58706	0.186	0.063	1.57466e-119	4	Ms4a4b	0.123	0.493976
0	1.55517	0.284	0.009	0	4	Cenph	0.275	0.938567
0	1.52985	0.33	0.033	0	4	Lig1	0.297	0.818182
0	1.52264	0.237	0.002	0	4	Cenpf	0.235	0.983264
0	1.52053	0.294	0.049	0	4	H4c4	0.245	0.714286
0	1.48202	0.278	0.007	0	4	Ckap2l	0.271	0.950877
0	1.46213	0.245	0.008	0	4	Cenpe	0.237	0.936759
0	1.45356	0.635	0.264	0	4	Dek	0.371	0.412681
0	1.45307	0.271	0.012	0	4	Asf1b	0.259	0.915194
0	1.43357	0.272	0.007	0	4	Tpx2	0.265	0.949821
0	1.42198	0.281	0.014	0	4	Cdca8	0.267	0.905085
0	1.41827	0.223	0.012	0	4	H2ac8	0.211	0.897872
0	1.41751	0.329	0.041	0	4	Mcm6	0.288	0.778378
0	1.40679	0.352	0.059	0	4	Cbx5	0.293	0.712895
0	1.39087	0.263	0.01	0	4	Cdk1	0.253	0.92674
0	1.39008	0.42	0.115	0	4	H2az2	0.305	0.570093
0	1.38634	0.146	0.015	0	4	Klrd1	0.131	0.813665
0	1.38633	0.25	0.003	0	4	Kif11	0.247	0.976285
0	1.37868	0.29	0.019	0	4	Cks1b	0.271	0.877023
0	1.37693	0.602	0.244	0	4	Anp32b	0.358	0.423168
0	1.37627	0.193	0.006	0	4	H1f5	0.187	0.939698
0	1.37159	0.262	0.003	0	4	Spc24	0.259	0.977358
0	1.37116	0.252	0.002	0	4	Ccna2	0.25	0.984252
0	1.36568	0.929	0.738	0	4	Ptma	0.191	0.114577
0	1.34778	0.323	0.046	0	4	Atad2	0.277	0.750678
1.43673e-303	1.34413	0.609	0.292	2.81772e-299	4	H2az1	0.317	0.351831
0	1.30726	0.302	0.032	0	4	Rrm1	0.27	0.808383
0	1.30496	0.361	0.073	0	4	Lmnb1	0.288	0.663594
0	1.29872	0.509	0.198	0	4	Ran	0.311	0.439887
0	1.28857	0.335	0.068	0	4	Dnmt1	0.267	0.662531
0	1.27036	0.299	0.041	0	4	Mcm3	0.258	0.758824
0	1.26352	0.251	0.02	0	4	Dut	0.231	0.852399
1.10156e-226	1.25925	0.103	0.012	2.16038e-222	4	Cd7	0.091	0.791304
0	1.24436	0.496	0.179	0	4	Tmpo	0.317	0.46963
0	1.24236	0.426	0.131	0	4	Nucks1	0.295	0.529623
0	1.23767	0.226	0.026	0	4	Cenpa	0.2	0.793651
0	1.23246	0.152	0.015	0	4	Il2rb	0.137	0.820359
2.20042e-265	1.21497	0.612	0.306	4.31546e-261	4	Banf1	0.306	0.333333
0	1.21205	0.244	0.039	0	4	Pttg1	0.205	0.724382
0	1.20028	0.283	0.068	0	4	Tubb4b	0.215	0.612536
1.41177e-283	1.1988	0.532	0.223	2.76877e-279	4	Tagln2	0.309	0.409272
0	1.19462	0.217	0.006	0	4	Uhrf1	0.211	0.946188
0	1.19323	0.205	0.003	0	4	Clspn	0.202	0.971154
0	1.18434	0.261	0.025	0	4	Mcm5	0.236	0.825175
0	1.18253	0.231	0.01	0	4	Tk1	0.221	0.917012
0	1.18057	0.268	0.028	0	4	Mcm7	0.24	0.810811
0	1.16848	0.221	0.005	0	4	Knl1	0.216	0.955752
2.24822e-237	1.16255	0.43	0.168	4.4092e-233	4	Pcna	0.262	0.438127
0	1.15844	0.272	0.033	0	4	Incenp	0.239	0.783607
0	1.14065	0.252	0.019	0	4	Tacc3	0.233	0.859779
0	1.13726	0.212	0.015	0	4	Hells	0.197	0.867841
0	1.13145	0.198	0.004	0	4	Kif15	0.194	0.960396
5.66845e-207	1.11696	0.166	0.035	1.1117e-202	4	Gimap4	0.131	0.651741
0	1.11573	0.206	0.008	0	4	Spc25	0.198	0.925234
2.79368e-251	1.10734	0.371	0.125	5.47897e-247	4	Alyref	0.246	0.495968
2.16486e-232	1.09811	0.437	0.176	4.24572e-228	4	Ranbp1	0.261	0.425775
0	1.08202	0.228	0.019	0	4	Racgap1	0.209	0.846154
7.48042e-247	1.08198	0.157	0.027	1.46706e-242	4	Septin1	0.13	0.706522
3.04309e-227	1.07978	0.161	0.03	5.96811e-223	4	Ptprcap	0.131	0.685864
1.1622e-266	1.07735	0.394	0.133	2.27931e-262	4	Anp32e	0.261	0.495256
0	1.07257	0.27	0.038	0	4	Dnajc9	0.232	0.753247
0	1.07122	0.18	0.001	0	4	Esco2	0.179	0.98895
0	1.0544	0.224	0.022	0	4	Kif23	0.202	0.821138
3.3953e-234	1.03801	0.203	0.045	6.65886e-230	4	H1f4	0.158	0.637097
3.43785e-103	1.03516	0.59	0.396	6.74232e-99	4	Lgals1	0.194	0.196755
0	1.03502	0.23	0.034	0	4	Mcm4	0.196	0.742424
0	1.0298	0.121	0.004	0	4	Klre1	0.117	0.936
0	1.02848	0.18	0.002	0	4	Hmmr	0.178	0.978022
0	1.02083	0.192	0.005	0	4	Ndc80	0.187	0.949239
1.277e-206	1.01547	0.149	0.028	2.50446e-202	4	Lck	0.121	0.683616
0	1.01315	0.216	0.026	0	4	Gmnn	0.19	0.785124
0	1.00694	0.196	0.01	0	4	Tyms	0.186	0.902913
1.92134e-303	1.00605	0.069	0.003	3.76814e-299	4	Serpinb9b	0.066	0.916667
1.89641e-227	0.997498	0.402	0.147	3.71923e-223	4	Lbr	0.255	0.464481
0	0.990743	0.195	0.011	0	4	Kif20b	0.184	0.893204
0	0.989457	0.187	0.006	0	4	Ncapd2	0.181	0.937824
0	0.985674	0.147	0.002	0	4	H2ac4	0.145	0.973154
0	0.975148	0.178	0.006	0	4	Fbxo5	0.172	0.934783
0	0.96282	0.254	0.051	0	4	Nsd2	0.203	0.665574
0	0.962138	0.167	0.001	0	4	Pbk	0.166	0.988095
0	0.96175	0.161	0.003	0	4	Cep55	0.158	0.963415
2.05802e-261	0.934508	0.289	0.077	4.03619e-257	4	Usp1	0.212	0.579235
4.83866e-163	0.924612	0.474	0.236	9.48957e-159	4	Hnrnpab	0.238	0.335211
1.06871e-127	0.92343	0.462	0.251	2.09595e-123	4	Tuba1c	0.211	0.295933
1.98545e-202	0.918675	0.382	0.147	3.89387e-198	4	Snrpd1	0.235	0.444234
2.33948e-196	0.916137	0.472	0.213	4.5882e-192	4	Set	0.259	0.378102
0	0.908002	0.172	0.008	0	4	Ncapg2	0.164	0.911111
1.68207e-203	0.902773	0.447	0.188	3.29888e-199	4	Smc1a	0.259	0.407874
1.88789e-210	0.900026	0.322	0.107	3.70252e-206	4	Rbbp7	0.215	0.501166
0	0.896029	0.174	0.011	0	4	Bub1b	0.163	0.881081
0	0.892719	0.201	0.023	0	4	Tipin	0.178	0.794643
4.76722e-194	0.884835	0.353	0.131	9.34948e-190	4	Rad21	0.222	0.458678
4.89348e-166	0.883377	0.133	0.027	9.5971e-162	4	Trbc1	0.106	0.6625
0	0.880346	0.218	0.037	0	4	Fen1	0.181	0.709804
0	0.87876	0.167	0.008	0	4	Diaph3	0.159	0.908571
5.05131e-275	0.872793	0.124	0.015	9.90663e-271	4	Ctsw	0.109	0.784173
0	0.871864	0.173	0.015	0	4	Anln	0.158	0.840426
0	0.86504	0.179	0.009	0	4	Aurkb	0.17	0.904255
0	0.86309	0.192	0.024	0	4	Pola1	0.168	0.777778
0	0.860499	0.156	0.003	0	4	Ncapg	0.153	0.962264
1.77696e-36	0.859777	0.107	0.047	3.48497e-32	4	Car2	0.06	0.38961
3.61011e-255	0.858938	0.283	0.074	7.08014e-251	4	Psip1	0.209	0.585434
5.00644e-200	0.858907	0.319	0.108	9.81862e-196	4	Ptpn7	0.211	0.494145
1.85488e-175	0.855657	0.34	0.13	3.63779e-171	4	Pa2g4	0.21	0.446809
0	0.853664	0.138	0.003	0	4	Cdc20	0.135	0.957447
0	0.851805	0.17	0.007	0	4	E2f8	0.163	0.920904
3.51037e-93	0.845902	0.073	0.015	6.88454e-89	4	Klra3	0.058	0.659091
0	0.84497	0.176	0.015	0	4	Cdkn2c	0.161	0.842932
0	0.844352	0.09	0.004	0	4	Klrc1	0.086	0.914894
6.16047e-112	0.842005	0.566	0.367	1.20819e-107	4	Calm2	0.199	0.21329
0	0.838947	0.213	0.035	0	4	Ncapd3	0.178	0.717742
8.53944e-186	0.836009	0.321	0.114	1.67475e-181	4	Ssrp1	0.207	0.475862
0	0.832827	0.185	0.011	0	4	Mad2l1	0.174	0.887755
0	0.824697	0.162	0.002	0	4	Bub1	0.16	0.97561
0	0.822966	0.158	0.007	0	4	Dlgap5	0.151	0.915152
0	0.821366	0.159	0.002	0	4	Cdca3	0.157	0.975155
5.3115e-172	0.817809	0.199	0.054	1.04169e-167	4	Alad	0.145	0.573123
0	0.812877	0.157	0.008	0	4	Knstrn	0.149	0.90303
2.29584e-201	0.810565	0.214	0.054	4.5026e-197	4	Slbp	0.16	0.597015
0	0.797246	0.172	0.021	0	4	Rfc4	0.151	0.782383
9.6053e-86	0.794176	0.582	0.411	1.88379e-81	4	Arl6ip1	0.171	0.172205
1.27711e-238	0.788103	0.922	0.786	2.50467e-234	4	Hnrnpa2b1	0.136	0.0796253
1.68543e-267	0.787838	0.228	0.049	3.30546e-263	4	Topbp1	0.179	0.646209
2.40636e-161	0.787395	0.254	0.083	4.71935e-157	4	Hmgn1	0.171	0.507418
0	0.786255	0.133	0.006	0	4	Tcf19	0.127	0.913669
0	0.786057	0.154	0.006	0	4	Pkmyt1	0.148	0.925
2.47644e-141	0.785528	0.286	0.11	4.8568e-137	4	Cdk4	0.176	0.444444
2.69832e-187	0.784387	0.226	0.063	5.29194e-183	4	Ckap5	0.163	0.564014
0	0.784305	0.151	0.009	0	4	Mis18bp1	0.142	0.8875
0	0.781312	0.148	0.002	0	4	Nuf2	0.146	0.973333
3.79615e-301	0.776834	0.173	0.026	7.44501e-297	4	Hirip3	0.147	0.738693
0	0.776246	0.143	0.002	0	4	Kif4	0.141	0.972414
6.92939e-162	0.769692	0.332	0.129	1.35899e-157	4	Anapc5	0.203	0.440347
0	0.766878	0.137	0.003	0	4	Ckap2	0.134	0.957143
4.06537e-139	0.765217	0.718	0.49	7.97301e-135	4	Ncl	0.228	0.188742
4.09016e-166	0.762923	0.284	0.098	8.02161e-162	4	Suz12	0.186	0.486911
0	0.758652	0.128	0.002	0	4	Sgo2a	0.126	0.969231
0	0.753556	0.146	0.005	0	4	Cip2a	0.141	0.933775
0	0.752618	0.135	0.006	0	4	Cit	0.129	0.914894
0	0.752509	0.109	0.009	0	4	Serpinb6b	0.1	0.847458
0	0.739262	0.145	0.007	0	4	Cenpw	0.138	0.907895
8.68021e-144	0.738064	0.277	0.103	1.70236e-139	4	Hpf1	0.174	0.457895
3.98457e-141	0.737634	0.133	0.031	7.81453e-137	4	Gimap6	0.102	0.621951
0	0.737344	0.145	0.014	0	4	Prim1	0.131	0.823899
0	0.737104	0.144	0.002	0	4	Kif22	0.142	0.972603
0	0.736779	0.143	0.007	0	4	Ncaph	0.136	0.906667
7.09736e-119	0.73643	0.728	0.528	1.39193e-114	4	Npm1	0.2	0.159236
5.83326e-236	0.733178	0.183	0.036	1.14402e-231	4	Rbl1	0.147	0.671233
5.16119e-195	0.731033	0.205	0.051	1.01221e-190	4	Rif1	0.154	0.601562
1.37892e-190	0.730671	0.199	0.049	2.70433e-186	4	Arhgap11a	0.15	0.604839
0	0.721048	0.111	0.001	0	4	Aspm	0.11	0.982143
1.17135e-154	0.72003	0.132	0.028	2.29724e-150	4	Serpinb9	0.104	0.65
2.53054e-305	0.714845	0.171	0.025	4.96289e-301	4	Ccdc34	0.146	0.744898
8.89441e-156	0.714366	0.257	0.085	1.74437e-151	4	Cgas	0.172	0.502924
4.81839e-120	0.71201	0.316	0.14	9.44983e-116	4	Mrpl18	0.176	0.385965
7.85144e-66	0.709506	0.429	0.268	1.53982e-61	4	Mgl2	0.161	0.23099
0	0.709405	0.129	0.002	0	4	Rad51	0.127	0.969466
5.96808e-260	0.709331	0.187	0.035	1.17046e-255	4	Pmf1	0.152	0.684685
8.52514e-275	0.708173	0.086	0.006	1.67195e-270	4	Klri2	0.08	0.869565
1.89471e-178	0.700554	0.218	0.061	3.7159e-174	4	Sae1	0.157	0.562724
1.13469e-179	0.69849	0.21	0.057	2.22536e-175	4	Dctpp1	0.153	0.573034
0	0.698192	0.132	0.001	0	4	Plk1	0.131	0.984962
0	0.696435	0.122	0.001	0	4	Sgo1	0.121	0.98374
0	0.693211	0.123	0.002	0	4	Ccnb1	0.121	0.968
6.35782e-119	0.692227	0.225	0.083	1.2469e-114	4	Siva1	0.142	0.461039
6.47594e-305	0.690404	0.135	0.015	1.27006e-300	4	Atad5	0.12	0.8
8.19299e-59	0.687857	0.583	0.436	1.60681e-54	4	Tmsb10	0.147	0.144259
2.35151e-108	0.687218	0.579	0.369	4.61179e-104	4	Serbp1	0.21	0.221519
1.2006e-119	0.685026	0.317	0.137	2.35463e-115	4	Ctcf	0.18	0.396476
3.31847e-46	0.682561	0.015	0.001	6.50819e-42	4	Mpo	0.014	0.875
8.57989e-164	0.68	0.232	0.071	1.68269e-159	4	Rpa3	0.161	0.531353
4.0709e-90	0.679881	0.455	0.272	7.98386e-86	4	1810037I17Rik	0.183	0.251719
1.91037e-125	0.672084	0.303	0.125	3.74662e-121	4	Nop58	0.178	0.415888
2.22005e-133	0.670952	0.299	0.119	4.35396e-129	4	Smc3	0.18	0.430622
4.56652e-80	0.667522	0.436	0.263	8.95587e-76	4	Krtcap2	0.173	0.247496
1.46858e-194	0.66489	0.184	0.042	2.88018e-190	4	Nup210	0.142	0.628319
2.18832e-114	0.664863	0.445	0.234	4.29172e-110	4	Nap1l1	0.211	0.310751
1.73514e-172	0.663275	0.123	0.023	3.40296e-168	4	Ablim1	0.1	0.684932
2.09118e-151	0.662038	0.221	0.069	4.10122e-147	4	Nasp	0.152	0.524138
7.02477e-96	0.658867	0.325	0.16	1.3777e-91	4	Rbbp4	0.165	0.340206
0	0.64822	0.097	0.005	0	4	Tbx21	0.092	0.901961
0	0.647993	0.12	0.002	0	4	Brca1	0.118	0.967213
0	0.647891	0.127	0.007	0	4	Chaf1a	0.12	0.895522
3.28444e-127	0.647663	0.122	0.029	6.44145e-123	4	Gimap3	0.093	0.615894
1.04848e-201	0.646832	0.165	0.034	2.05629e-197	4	Tfdp1	0.131	0.658291
3.62601e-145	0.646721	0.242	0.081	7.11133e-141	4	Maz	0.161	0.498452
9.89854e-102	0.64632	0.314	0.147	1.9413e-97	4	Hdgf	0.167	0.362256
2.0838e-89	0.644895	0.614	0.429	4.08674e-85	4	Hnrnpu	0.185	0.177373
9.53711e-231	0.644138	0.15	0.025	1.87042e-226	4	Rfc3	0.125	0.714286
4.27318e-103	0.643392	0.262	0.112	8.38056e-99	4	Erh	0.15	0.40107
2.25579e-134	0.641241	0.225	0.076	4.42405e-130	4	Ncaph2	0.149	0.495017
1.22532e-120	0.640122	0.736	0.536	2.40309e-116	4	Ybx1	0.2	0.157233
0	0.639432	0.14	0.011	0	4	Plk4	0.129	0.854305
2.18895e-193	0.638291	0.168	0.036	4.29296e-189	4	Rpa1	0.132	0.647059
3.05579e-123	0.637336	0.182	0.058	5.99302e-119	4	Cdkn2d	0.124	0.516667
0	0.636503	0.136	0.013	0	4	Spag5	0.123	0.825503
6.30869e-111	0.6362	0.303	0.134	1.23726e-106	4	Snrpf	0.169	0.386728
0	0.635445	0.077	0.003	0	4	Gpx8	0.074	0.925
3.15639e-170	0.635208	0.217	0.062	6.19031e-166	4	Cks2	0.155	0.555556
1.0968e-192	0.633184	0.177	0.04	2.15104e-188	4	Cmc2	0.137	0.631336
0	0.628282	0.123	0.006	0	4	Melk	0.117	0.906977
6.57474e-101	0.627573	0.167	0.056	1.28944e-96	4	Klrk1	0.111	0.497758
5.31854e-108	0.627193	0.301	0.132	1.04307e-103	4	Cbfb	0.169	0.3903
0	0.622671	0.134	0.014	0	4	Trim59	0.12	0.810811
1.07513e-126	0.622479	0.254	0.093	2.10855e-122	4	Arsb	0.161	0.463977
1.97576e-162	0.619468	0.096	0.015	3.87485e-158	4	Skap1	0.081	0.72973
7.58928e-197	0.617777	0.16	0.032	1.48841e-192	4	Hjurp	0.128	0.666667
9.921e-169	0.616524	0.194	0.052	1.94571e-164	4	Lsm2	0.142	0.577236
3.85922e-238	0.614705	0.152	0.025	7.56871e-234	4	Orc6	0.127	0.717514
9.7431e-84	0.613945	0.561	0.366	1.91082e-79	4	Atpif1	0.195	0.210356
0	0.61019	0.109	0.001	0	4	Rad51ap1	0.108	0.981818
3.64318e-106	0.607877	0.338	0.158	7.145e-102	4	Cbx1	0.18	0.362903
0	0.605631	0.116	0.01	0	4	Gm10282	0.106	0.84127
3.32466e-205	0.603582	0.158	0.031	6.52033e-201	4	Dbf4	0.127	0.671958
3.3468e-32	0.60297	0.101	0.047	6.56375e-28	4	Trbc2	0.054	0.364865
3.28717e-95	0.601196	0.277	0.125	6.44681e-91	4	Bub3	0.152	0.378109
1.65074e-179	0.601046	0.15	0.031	3.23744e-175	4	Nrm	0.119	0.657459
5.03488e-123	0.600578	0.234	0.085	9.87441e-119	4	Dpy30	0.149	0.467085
2.82499e-100	0.599539	0.294	0.131	5.54036e-96	4	Xpo1	0.163	0.383529
0	0.599076	0.097	0.002	0	4	Ccne2	0.095	0.959596
2.28658e-79	0.59277	0.712	0.548	4.48443e-75	4	Ndufa4	0.164	0.130159
1.78838e-83	0.592301	0.396	0.223	3.50736e-79	4	Snrpe	0.173	0.279483
3.00305e-291	0.588493	0.062	0.002	5.88959e-287	4	Cma1	0.06	0.9375
1.04222e-90	0.588363	0.288	0.134	2.044e-86	4	Ybx3	0.154	0.364929
3.52798e-68	0.586608	0.219	0.103	6.91907e-64	4	Nhp2	0.116	0.360248
0	0.585086	0.109	0.006	0	4	Brip1	0.103	0.895652
0	0.58417	0.119	0.001	0	4	Shcbp1	0.118	0.983333
0	0.584029	0.114	0.004	0	4	Fignl1	0.11	0.932203
2.82138e-96	0.583861	0.247	0.104	5.53329e-92	4	Nop56	0.143	0.407407
6.76353e-89	0.581381	0.358	0.187	1.32646e-84	4	Anapc11	0.171	0.313761
9.69764e-75	0.580681	0.4	0.235	1.9019e-70	4	Calm3	0.165	0.259843
1.248e-71	0.57952	0.331	0.18	2.44759e-67	4	Cenpx	0.151	0.295499
4.35373e-186	0.578511	0.152	0.031	8.53854e-182	4	Rpa2	0.121	0.661202
7.57732e-88	0.577774	0.404	0.222	1.48606e-83	4	Snrpg	0.182	0.290735
0	0.576287	0.112	0.006	0	4	Cdkn3	0.106	0.898305
0	0.574744	0.109	0.002	0	4	Kif20a	0.107	0.963964
1.18207e-75	0.572704	0.596	0.418	2.31827e-71	4	Hint1	0.178	0.175542
8.80819e-107	0.570233	0.233	0.091	1.72746e-102	4	Hat1	0.142	0.438272
1.80684e-146	0.56965	0.096	0.016	3.54358e-142	4	Cd247	0.08	0.714286
4.25802e-109	0.567984	0.25	0.1	8.35083e-105	4	Ddx39	0.15	0.428571
1.31336e-91	0.566131	0.224	0.092	2.57575e-87	4	Srsf1	0.132	0.417722
3.66467e-81	0.564157	0.513	0.322	7.18715e-77	4	Hnrnpd	0.191	0.228743
7.84611e-89	0.563269	0.317	0.156	1.53878e-84	4	Snrpd2	0.161	0.340381
2.99848e-40	0.563241	0.375	0.255	5.88062e-36	4	S100a10	0.12	0.190476
1.5271e-163	0.562302	0.18	0.046	2.99495e-159	4	Cbx3	0.134	0.59292
1.99844e-85	0.562301	0.38	0.203	3.91934e-81	4	Hnrnpa1	0.177	0.303602
0	0.561866	0.102	0.003	0	4	Kif2c	0.099	0.942857
6.22815e-73	0.561478	0.207	0.092	1.22147e-68	4	Prdx4	0.115	0.384615
0	0.558908	0.104	0.001	0	4	Ska1	0.103	0.980952
2.01969e-105	0.555903	0.211	0.078	3.96102e-101	4	Eri1	0.133	0.460208
0	0.555735	0.112	0.005	0	4	Grm8	0.107	0.91453
6.15702e-85	0.555257	0.622	0.412	1.20752e-80	4	Hsp90aa1	0.21	0.203095
1.61194e-86	0.555131	0.366	0.196	3.16134e-82	4	Ppia	0.17	0.302491
4.27106e-82	0.552987	0.323	0.165	8.37641e-78	4	Fkbp3	0.158	0.32377
1.33726e-96	0.552646	0.308	0.143	2.62263e-92	4	Smchd1	0.165	0.365854
0	0.552439	0.088	0.002	0	4	Mcm10	0.086	0.955556
2.54096e-81	0.55243	0.257	0.119	4.98333e-77	4	Paics	0.138	0.367021
2.84029e-129	0.552147	0.161	0.045	5.57038e-125	4	Dtymk	0.116	0.563107
2.81146e-109	0.552089	0.191	0.065	5.51384e-105	4	Bex3	0.126	0.492188
0	0.549653	0.105	0.001	0	4	Cdca2	0.104	0.981132
1.67194e-96	0.549157	0.214	0.083	3.27901e-92	4	Dynll2	0.131	0.441077
2.45045e-109	0.549048	0.157	0.048	4.80582e-105	4	Atp2a3	0.109	0.531707
2.12335e-158	0.548729	0.101	0.017	4.16431e-154	4	Il18rap	0.084	0.711864
1.50267e-13	0.548114	0.014	0.004	2.94704e-09	4	Car1	0.01	0.555556
0	0.547502	0.099	0.001	0	4	Ttk	0.098	0.98
4.94584e-165	0.547311	0.164	0.039	9.69977e-161	4	Rangap1	0.125	0.615764
1.02008e-107	0.546653	0.241	0.094	2.00057e-103	4	Vars	0.147	0.438806
0	0.545833	0.097	0.002	0	4	Kifc1	0.095	0.959596
0	0.545346	0.092	0.002	0	4	Neil3	0.09	0.957447
2.11612e-13	0.544054	0.033	0.014	4.15013e-09	4	Prtn3	0.019	0.404255
0	0.539685	0.087	0.002	0	4	Dtl	0.085	0.955056
1.78611e-70	0.539112	0.54	0.363	3.50292e-66	4	Uqcr10	0.177	0.196013
2.82387e-210	0.536367	0.125	0.019	5.53817e-206	4	Rfc5	0.106	0.736111
8.51113e-258	0.535155	0.097	0.009	1.6692e-253	4	Timeless	0.088	0.830189
0	0.534448	0.11	0.005	0	4	Cdc45	0.105	0.913043
0	0.534041	0.093	0.003	0	4	Ect2	0.09	0.9375
0	0.533968	0.104	0.006	0	4	Ska2	0.098	0.890909
0	0.533806	0.094	0.002	0	4	Prr11	0.092	0.958333
1.60897e-68	0.532698	0.472	0.301	3.15552e-64	4	Septin7	0.171	0.221216
4.51227e-66	0.532549	0.397	0.24	8.84947e-62	4	Srsf3	0.157	0.246468
2.19638e-71	0.530805	0.437	0.265	4.30755e-67	4	Tle5	0.172	0.245014
8.20866e-81	0.530525	0.25	0.116	1.60988e-76	4	Prmt1	0.134	0.36612
3.85285e-85	0.53019	0.3	0.143	7.55622e-81	4	Pole4	0.157	0.354402
3.02476e-70	0.530014	0.249	0.122	5.93216e-66	4	Lsm4	0.127	0.342318
5.48737e-87	0.529314	0.187	0.072	1.07618e-82	4	Septin11	0.115	0.444015
1.00699e-84	0.526906	0.259	0.118	1.97491e-80	4	Lsm6	0.141	0.374005
1.42093e-90	0.522224	0.175	0.063	2.78672e-86	4	Nfyb	0.112	0.470588
1.71259e-99	0.521726	0.113	0.03	3.35874e-95	4	Tbc1d10c	0.083	0.58042
1.79421e-74	0.520282	0.468	0.286	3.51881e-70	4	Eif2s2	0.182	0.241379
5.97614e-181	0.518492	0.091	0.012	1.17204e-176	4	Gimap8	0.079	0.76699
4.47163e-93	0.51818	0.211	0.083	8.76977e-89	4	Exosc8	0.128	0.435374
0	0.517795	0.076	0.003	0	4	Klrb1a	0.073	0.924051
9.22379e-219	0.515541	0.104	0.013	1.80897e-214	4	H2ac20	0.091	0.777778
7.6507e-82	0.514786	0.323	0.164	1.50046e-77	4	Nono	0.159	0.326489
7.83208e-72	0.514713	0.241	0.114	1.53603e-67	4	Rfc2	0.127	0.357746
3.27812e-121	0.513892	0.166	0.05	6.42905e-117	4	Lsm5	0.116	0.537037
4.43322e-72	0.513866	0.233	0.108	8.69443e-68	4	Gbp3	0.125	0.366569
0	0.513295	0.092	0.003	0	4	Cenpk	0.089	0.936842
1.36851e-127	0.512185	0.101	0.021	2.68392e-123	4	Cst7	0.08	0.655738
2.60372e-68	0.510873	0.339	0.187	5.10641e-64	4	Hnrnpa0	0.152	0.288973
8.81451e-121	0.509651	0.162	0.048	1.7287e-116	4	Csrp1	0.114	0.542857
1.29476e-65	0.509078	0.378	0.221	2.53929e-61	4	Arpp19	0.157	0.262104
1.71212e-59	0.508673	0.564	0.396	3.35781e-55	4	Mbnl1	0.168	0.175
1.05764e-94	0.508497	0.127	0.037	2.07425e-90	4	Asrgl1	0.09	0.54878
1.08538e-69	0.508343	0.327	0.177	2.12865e-65	4	Cct7	0.15	0.297619
1.03148e-87	0.507695	0.184	0.069	2.02294e-83	4	Mthfd2	0.115	0.454545
1.57569e-62	0.507346	0.301	0.165	3.09024e-58	4	Hspd1	0.136	0.291845
3.52766e-83	0.506536	0.256	0.116	6.91844e-79	4	Hp1bp3	0.14	0.376344
4.41548e-90	0.506251	0.244	0.104	8.65965e-86	4	Trim28	0.14	0.402299
1.34099e-57	0.506176	0.488	0.329	2.62995e-53	4	Micos10	0.159	0.194614
0	0.503976	0.053	0.001	0	4	Klra7	0.052	0.962963
0	0.502844	0.077	0.003	0	4	Samd3	0.074	0.925
1.13449e-45	0.50241	0.424	0.29	2.22497e-41	4	Atp5j	0.134	0.187675
1.20176e-216	0.502035	0.084	0.008	2.35689e-212	4	Txk	0.076	0.826087
1.81212e-93	0.500991	0.27	0.118	3.55392e-89	4	Baz1b	0.152	0.391753
8.76597e-195	0.500891	0.099	0.013	1.71918e-190	4	Gimap9	0.086	0.767857
3.10311e-52	0.500345	0.609	0.456	6.08581e-48	4	Eif5a	0.153	0.143662
2.18926e-85	0.50027	0.196	0.078	4.29358e-81	4	Smarcc1	0.118	0.430657
3.28162e-60	0.500141	0.437	0.279	6.43591e-56	4	Atp5g3	0.158	0.22067
6.77139e-89	0.500002	0.833	0.697	1.32801e-84	4	Pabpc1	0.136	0.0888889
1.84365e-81	0.498551	0.198	0.081	3.61577e-77	4	Nans	0.117	0.419355
3.97201e-298	0.497387	0.081	0.005	7.78991e-294	4	Klrb1f	0.076	0.883721
5.19019e-62	0.497214	0.456	0.295	1.0179e-57	4	Hnrnpf	0.161	0.214381
5.37289e-174	0.491701	0.124	0.022	1.05373e-169	4	Pold2	0.102	0.69863
5.69304e-85	0.491203	0.846	0.724	1.11652e-80	4	Rps26	0.122	0.077707
3.3067e-164	0.489093	0.135	0.028	6.48511e-160	4	Suv39h1	0.107	0.656442
2.47728e-74	0.48854	0.212	0.092	4.85843e-70	4	Rfc1	0.12	0.394737
1.98807e-45	0.486745	0.336	0.212	3.899e-41	4	Hspe1	0.124	0.226277
1.32006e-65	0.486545	0.212	0.099	2.5889e-61	4	Ssna1	0.113	0.363344
1.04214e-62	0.486514	0.242	0.12	2.04385e-58	4	Rnaseh2c	0.122	0.337017
0	0.485668	0.096	0.006	0	4	Ercc6l	0.09	0.882353
3.71211e-94	0.485432	0.206	0.08	7.28019e-90	4	Hspa14	0.126	0.440559
2.79063e-62	0.4852	0.435	0.276	5.47298e-58	4	Snrpd3	0.159	0.223629
6.21948e-67	0.483972	0.402	0.239	1.21977e-62	4	Hnrnpl	0.163	0.25429
1.01412e-64	0.483505	0.358	0.204	1.9889e-60	4	Ssb	0.154	0.274021
0	0.481692	0.085	0.003	0	4	Ccnf	0.082	0.931818
4.83512e-60	0.481081	0.367	0.218	9.48263e-56	4	Rps17	0.149	0.254701
4.16477e-186	0.479379	0.115	0.018	8.16794e-182	4	Haus4	0.097	0.729323
0	0.479089	0.091	0.005	0	4	Hmgb3	0.086	0.895833
8.59866e-74	0.478121	0.223	0.1	1.68637e-69	4	Fkbp4	0.123	0.380805
0	0.477891	0.1	0.006	0	4	Aurka	0.094	0.886792
8.95558e-68	0.476577	0.296	0.155	1.75637e-63	4	Actn4	0.141	0.312639
1.966e-66	0.475466	0.48	0.305	3.85571e-62	4	Atp5k	0.175	0.22293
5.63335e-101	0.474831	0.143	0.043	1.10481e-96	4	Shmt2	0.1	0.537634
0	0.474789	0.08	0	0	4	Pimreg	0.08	1
1.97744e-234	0.474528	0.084	0.007	3.87815e-230	4	Dhfr	0.077	0.846154
3.14088e-66	0.473492	0.756	0.607	6.1599e-62	4	Rpsa	0.149	0.109318
1.69616e-28	0.473431	0.218	0.137	3.3265e-24	4	Gm9844	0.081	0.228169
3.81547e-66	0.473155	0.294	0.154	7.48291e-62	4	Eprs	0.14	0.3125
0	0.472464	0.081	0.001	0	4	Mxd3	0.08	0.97561
3.76145e-112	0.471544	0.137	0.038	7.37695e-108	4	Rdm1	0.099	0.565714
1.64942e-111	0.470591	0.139	0.039	3.23484e-107	4	Mis18a	0.1	0.561798
1.56699e-85	0.4701	0.156	0.054	3.07317e-81	4	Brip1os	0.102	0.485714
2.20975e-65	0.469974	0.285	0.149	4.33376e-61	4	Cox20	0.136	0.313364
4.03623e-74	0.469958	0.178	0.072	7.91586e-70	4	Pgp	0.106	0.424
0	0.469765	0.095	0.002	0	4	Cenpm	0.093	0.958763
5.20637e-82	0.469112	0.196	0.079	1.02107e-77	4	Lsm8	0.117	0.425455
3.43464e-84	0.468383	0.232	0.1	6.73601e-80	4	Ppm1g	0.132	0.39759
1.53342e-64	0.467945	0.278	0.145	3.00735e-60	4	Ctbp1	0.133	0.314421
5.68864e-145	0.467021	0.104	0.019	1.11566e-140	4	Syce2	0.085	0.691057
8.7739e-105	0.466673	0.13	0.036	1.72074e-100	4	Rfwd3	0.094	0.566265
6.2082e-63	0.466405	0.589	0.41	1.21755e-58	4	Ywhah	0.179	0.179179
2.14233e-135	0.465887	0.101	0.019	4.20153e-131	4	Tubg1	0.082	0.683333
1.09562e-71	0.463162	0.224	0.102	2.14873e-67	4	Acadl	0.122	0.374233
9.16423e-80	0.462802	0.28	0.134	1.79729e-75	4	Kpnb1	0.146	0.352657
3.7699e-86	0.462774	0.164	0.058	7.39353e-82	4	Hdac1	0.106	0.477477
5.69944e-267	0.462358	0.074	0.004	1.11777e-262	4	H2ac13	0.07	0.897436
0	0.462199	0.086	0.002	0	4	Stil	0.084	0.954545
1.93423e-80	0.462107	0.165	0.061	3.79342e-76	4	Lyar	0.104	0.460177
1.2354e-57	0.461525	0.353	0.209	2.42286e-53	4	Ndufb11	0.144	0.256228
1.24921e-45	0.461482	0.342	0.215	2.44996e-41	4	Mapre1	0.127	0.228007
1.87767e-179	0.460976	0.119	0.02	3.68249e-175	4	Psat1	0.099	0.71223
5.76455e-56	0.460345	0.411	0.256	1.13054e-51	4	Srsf2	0.155	0.232384
2.80094e-43	0.460015	0.267	0.156	5.49319e-39	4	Ugcg	0.111	0.262411
5.27853e-197	0.459015	0.098	0.013	1.03523e-192	4	Gins2	0.085	0.765766
6.63833e-183	0.458557	0.073	0.007	1.30191e-178	4	Ulbp1	0.066	0.825
1.99807e-56	0.458106	0.306	0.174	3.91861e-52	4	Tcp1	0.132	0.275
1.04195e-293	0.457552	0.099	0.008	2.04348e-289	4	4930579G24Rik	0.091	0.850467
8.74401e-55	0.455981	0.308	0.175	1.71488e-50	4	Bag1	0.133	0.275362
3.95246e-194	0.455713	0.094	0.012	7.75157e-190	4	Ndc1	0.082	0.773585
5.70039e-210	0.455568	0.084	0.008	1.11796e-205	4	Brca2	0.076	0.826087
1.19483e-46	0.455159	0.185	0.093	2.3433e-42	4	Ets1	0.092	0.330935
7.65924e-58	0.454016	0.114	0.042	1.50213e-53	4	Dok2	0.072	0.461538
7.62791e-60	0.453413	0.352	0.203	1.49599e-55	4	Fam111a	0.149	0.268468
2.49743e-58	0.453264	0.228	0.114	4.89796e-54	4	Sars	0.114	0.333333
2.45975e-64	0.453191	0.265	0.135	4.82405e-60	4	Gspt1	0.13	0.325
2.56121e-99	0.453122	0.137	0.04	5.02304e-95	4	Nup85	0.097	0.548023
0	0.452492	0.084	0.005	0	4	Pole	0.079	0.88764
4.86046e-100	0.452023	0.129	0.036	9.53233e-96	4	Sclt1	0.093	0.563636
1.4767e-85	0.451875	0.178	0.066	2.8961e-81	4	Pds5b	0.112	0.459016
0	0.451577	0.073	0.002	0	4	Hist1h2an	0.071	0.946667
7.40681e-64	0.450087	0.275	0.142	1.45262e-59	4	Stip1	0.133	0.318945
2.29622e-74	0.4494	0.226	0.1	4.50334e-70	4	Pds5a	0.126	0.386503
1.26161e-79	0.448962	0.164	0.062	2.47427e-75	4	Ubl4a	0.102	0.451327
0	0.447364	0.072	0.003	0	4	Sytl3	0.069	0.92
4.63059e-73	0.447277	0.18	0.074	9.08151e-69	4	Rcc1	0.106	0.417323
1.44348e-55	0.44725	0.391	0.239	2.83095e-51	4	Ddx39b	0.152	0.24127
6.68479e-69	0.446952	0.282	0.143	1.31102e-64	4	Supt16	0.139	0.327059
1.72363e-42	0.446177	0.367	0.24	3.38038e-38	4	Macroh2a1	0.127	0.209226
1.02039e-47	0.446119	0.507	0.357	2.00119e-43	4	Cox7a2	0.15	0.173611
4.38731e-220	0.44485	0.086	0.008	8.60439e-216	4	Cenps	0.078	0.829787
0	0.44363	0.075	0.002	0	4	Kntc1	0.073	0.948052
2.20798e-69	0.443422	0.167	0.067	4.3303e-65	4	Pold3	0.1	0.42735
3.02184e-30	0.442551	0.342	0.237	5.92642e-26	4	Mif	0.105	0.181347
1.25105e-37	0.442284	0.248	0.147	2.45356e-33	4	Ccnd1	0.101	0.255696
1.36349e-79	0.441959	0.184	0.072	2.67407e-75	4	Larp7	0.112	0.4375
1.20691e-49	0.441421	0.555	0.405	2.36699e-45	4	Oaz1	0.15	0.15625
4.83083e-75	0.441369	0.233	0.105	9.47423e-71	4	Tcerg1	0.128	0.378698
0	0.441062	0.06	0.002	0	4	H2bc14	0.058	0.935484
2.19342e-54	0.440168	0.361	0.22	4.30174e-50	4	Eef1g	0.141	0.242685
4.7321e-156	0.439367	0.108	0.019	9.28059e-152	4	Ppil1	0.089	0.700787
4.07769e-273	0.436479	0.078	0.005	7.99716e-269	4	Bard1	0.073	0.879518
4.5508e-128	0.436258	0.108	0.022	8.92503e-124	4	Cenpq	0.086	0.661538
2.44862e-66	0.435736	0.293	0.152	4.80224e-62	4	Pbrm1	0.141	0.316854
5.53861e-46	0.433739	0.323	0.196	1.08623e-41	4	Mrpl42	0.127	0.244701
2.56429e-90	0.433677	0.135	0.042	5.02908e-86	4	Dkc1	0.093	0.525424
2.9096e-79	0.432509	0.205	0.085	5.70631e-75	4	Cdk2ap1	0.12	0.413793
3.07186e-66	0.431588	0.273	0.138	6.02454e-62	4	Tardbp	0.135	0.328467
3.14154e-63	0.431567	0.182	0.08	6.16118e-59	4	Pcbd2	0.102	0.389313
5.03693e-51	0.430902	0.229	0.121	9.87842e-47	4	Glo1	0.108	0.308571
9.65833e-70	0.430437	0.237	0.111	1.89419e-65	4	Srsf10	0.126	0.362069
5.24904e-77	0.430124	0.119	0.038	1.02944e-72	4	Nt5dc2	0.081	0.515924
2.07446e-55	0.4282	0.606	0.442	4.06843e-51	4	Pcbp2	0.164	0.156489
1.40384e-87	0.425523	0.181	0.067	2.75321e-83	4	Dck	0.114	0.459677
4.72558e-73	0.42546	0.085	0.023	9.2678e-69	4	Dnah8	0.062	0.574074
2.34521e-35	0.425087	0.478	0.355	4.59943e-31	4	Jpt1	0.123	0.147659
7.82479e-118	0.424993	0.115	0.027	1.5346e-113	4	Cdk2	0.088	0.619718
1.19491e-211	0.423342	0.074	0.006	2.34346e-207	4	Cdca7	0.068	0.85
1.28316e-75	0.421152	0.211	0.09	2.51654e-71	4	Rcc2	0.121	0.401993
2.43817e-72	0.421	0.173	0.069	4.78174e-68	4	Ube2e3	0.104	0.429752
2.61753e-51	0.420852	0.459	0.303	5.13351e-47	4	Ddah1	0.156	0.204724
6.21816e-153	0.420014	0.09	0.014	1.21951e-148	4	Pold1	0.076	0.730769
0	0.41981	0.085	0.002	0	4	Cdca5	0.083	0.954023
0	0.419764	0.078	0.002	0	4	Ska3	0.076	0.95
0	0.419426	0.067	0.002	0	4	Klrb1c	0.065	0.942029
6.02969e-166	0.418941	0.064	0.006	1.18254e-161	4	Fanca	0.058	0.828571
4.69908e-52	0.418038	0.198	0.098	9.21584e-48	4	Mrpl51	0.1	0.337838
8.47414e-56	0.417838	0.321	0.183	1.66195e-51	4	Smarca5	0.138	0.27381
6.04849e-103	0.416897	0.127	0.035	1.18623e-98	4	Rnaseh2b	0.092	0.567901
1.20521e-46	0.416663	0.63	0.486	2.36366e-42	4	Rps8	0.144	0.129032
1.9519e-42	0.416608	0.465	0.326	3.82806e-38	4	Rps27l	0.139	0.175727
6.9298e-55	0.416211	0.228	0.117	1.35907e-50	4	Pdap1	0.111	0.321739
5.37504e-66	0.415618	0.199	0.089	1.05415e-61	4	Lsm3	0.11	0.381944
1.89705e-53	0.415505	0.224	0.114	3.7205e-49	4	Arpc5l	0.11	0.325444
1.05484e-109	0.415433	0.1	0.022	2.06875e-105	4	Pola2	0.078	0.639344
5.33273e-28	0.415366	0.291	0.198	1.04586e-23	4	Ccnd3	0.093	0.190184
5.43807e-182	0.414574	0.064	0.005	1.06651e-177	4	Fasl	0.059	0.855072
1.72842e-67	0.414036	0.121	0.042	3.38978e-63	4	Samd1	0.079	0.484663
2.12012e-70	0.413917	0.855	0.727	4.15798e-66	4	Rps5	0.128	0.0809102
1.32839e-53	0.413164	0.164	0.074	2.60525e-49	4	Higd1a	0.09	0.378151
8.80001e-65	0.412444	0.238	0.115	1.72586e-60	4	Hnrnpr	0.123	0.348442
9.87996e-81	0.411969	0.155	0.056	1.93766e-76	4	Nsmce1	0.099	0.469194
3.41386e-63	0.411851	0.82	0.681	6.69526e-59	4	Hsp90b1	0.139	0.0926049
2.12253e-77	0.41181	0.127	0.042	4.16271e-73	4	Lmf2	0.085	0.502959
0	0.41134	0.08	0.003	0	4	Ccne1	0.077	0.927711
4.22677e-100	0.411272	0.083	0.017	8.28954e-96	4	Cd2	0.066	0.66
3.05788e-65	0.411066	0.237	0.113	5.99711e-61	4	Zranb2	0.124	0.354286
4.1875e-76	0.410801	0.185	0.074	8.21253e-72	4	Brd8	0.111	0.428571
3.90773e-116	0.410241	0.097	0.02	7.66383e-112	4	Zfp367	0.077	0.65812
2.35678e-26	0.40994	0.611	0.514	4.62211e-22	4	Rac2	0.097	0.0862222
2.1632e-52	0.409752	0.142	0.06	4.24247e-48	4	Casp8ap2	0.082	0.405941
4.92044e-52	0.407847	0.275	0.153	9.64997e-48	4	Snu13	0.122	0.285047
3.56355e-52	0.407737	0.34	0.204	6.98884e-48	4	Ptges3	0.136	0.25
2.64648e-60	0.406843	0.252	0.128	5.19028e-56	4	Ptbp1	0.124	0.326316
7.53628e-44	0.406354	0.524	0.379	1.47801e-39	4	Atp5j2	0.145	0.160576
2.24591e-66	0.405744	0.129	0.047	4.40469e-62	4	Plp2	0.082	0.465909
5.01959e-58	0.405496	0.254	0.13	9.84442e-54	4	Rdx	0.124	0.322917
2.2923e-263	0.405063	0.079	0.005	4.49566e-259	4	Ube2t	0.074	0.880952
7.65013e-68	0.405039	0.244	0.116	1.50034e-63	4	Srrt	0.128	0.355556
4.1558e-77	0.40459	0.171	0.066	8.15035e-73	4	Ilf2	0.105	0.443038
5.78123e-80	0.404417	0.131	0.043	1.13381e-75	4	Cep295	0.088	0.505747
1.1817e-170	0.40431	0.078	0.009	2.31755e-166	4	Wdhd1	0.069	0.793103
6.07637e-47	0.403981	0.397	0.258	1.1917e-42	4	Tma7	0.139	0.212214
2.05935e-59	0.403095	0.173	0.076	4.03879e-55	4	Atp1b1	0.097	0.389558
3.14521e-58	0.402197	0.379	0.226	6.16839e-54	4	Nol7	0.153	0.252893
2.82465e-119	0.401982	0.115	0.027	5.5397e-115	4	Cdca4	0.088	0.619718
2.45126e-45	0.401508	0.46	0.313	4.80742e-41	4	Eif3c	0.147	0.190168
1.90389e-72	0.40119	0.105	0.032	3.73391e-68	4	E2f1	0.073	0.532847
2.87615e-63	0.400149	0.228	0.108	5.64071e-59	4	Hnrnpa3	0.12	0.357143
2.27345e-40	0.399771	0.306	0.191	4.4587e-36	4	Cox5b	0.115	0.231388
6.98154e-64	0.399767	0.188	0.083	1.36922e-59	4	Snrpa1	0.105	0.387454
1.53955e-67	0.395876	0.133	0.049	3.01937e-63	4	Acot7	0.084	0.461538
1.43094e-95	0.39539	0.124	0.035	2.80637e-91	4	Nup107	0.089	0.559748
3.50713e-20	0.395383	0.263	0.186	6.87819e-16	4	H1f0	0.077	0.171492
7.3366e-212	0.394702	0.063	0.004	1.43885e-207	4	H2bc18	0.059	0.880597
1.17738e-46	0.394442	0.419	0.275	2.30907e-42	4	Mrpl33	0.144	0.207493
3.44195e-44	0.394327	0.342	0.215	6.75034e-40	4	Hprt	0.127	0.228007
2.10512e-53	0.394109	0.48	0.318	4.12856e-49	4	Srsf7	0.162	0.203008
1.51043e-43	0.392612	0.241	0.135	2.96225e-39	4	Ndufa12	0.106	0.281915
2.32139e-259	0.392511	0.067	0.003	4.55271e-255	4	Zwilch	0.064	0.914286
7.20164e-136	0.392329	0.084	0.013	1.41239e-131	4	Ttf2	0.071	0.731959
9.02113e-100	0.392299	0.114	0.03	1.76922e-95	4	Snrnp25	0.084	0.583333
1.28715e-55	0.392059	0.155	0.067	2.52436e-51	4	A430005L14Rik	0.088	0.396396
6.15364e-38	0.391622	0.295	0.186	1.20685e-33	4	Swi5	0.109	0.226611
3.6868e-63	0.391463	0.231	0.11	7.23055e-59	4	Cdkn2aipnl	0.121	0.354839
7.10533e-49	0.391143	0.65	0.499	1.3935e-44	4	Tpm3	0.151	0.131419
4.08905e-67	0.391018	0.136	0.05	8.01945e-63	4	Ilf3	0.086	0.462366
3.31088e-42	0.390809	0.234	0.131	6.4933e-38	4	Eif3l	0.103	0.282192
2.16737e-54	0.390735	0.182	0.085	4.25064e-50	4	Prpf19	0.097	0.363296
1.02285e-33	0.390675	0.541	0.411	2.006e-29	4	Rps18-ps6	0.13	0.136555
1.89832e-60	0.390349	0.788	0.64	3.72298e-56	4	Rps15	0.148	0.103641
7.84224e-284	0.390304	0.063	0.002	1.53802e-279	4	Iqgap3	0.061	0.938462
8.70469e-239	0.390119	0.076	0.006	1.70716e-234	4	Slc43a3	0.07	0.853659
1.34698e-184	0.389509	0.072	0.007	2.64171e-180	4	Arhgef39	0.065	0.822785
2.80436e-39	0.389482	0.457	0.326	5.49991e-35	4	Elob	0.131	0.167305
1.28238e-87	0.389392	0.127	0.039	2.51501e-83	4	Odf2	0.088	0.53012
2.4954e-47	0.389197	0.51	0.356	4.89399e-43	4	Snrpb	0.154	0.177829
1.65885e-157	0.389042	0.089	0.013	3.25334e-153	4	Wdr76	0.076	0.745098
7.7585e-42	0.387181	0.55	0.408	1.5216e-37	4	Hnrnpk	0.142	0.148225
5.89769e-44	0.386696	0.328	0.201	1.15665e-39	4	Sf3b5	0.127	0.240076
2.8792e-73	0.386007	0.114	0.036	5.64668e-69	4	Cep192	0.078	0.52
4.34571e-101	0.385901	0.134	0.039	8.52281e-97	4	Asf1a	0.095	0.549133
1.11284e-74	0.385713	0.123	0.041	2.1825e-70	4	Cntln	0.082	0.5
5.38033e-41	0.385535	0.543	0.405	1.05519e-36	4	Atp5b	0.138	0.14557
2.01419e-46	0.385205	0.234	0.127	3.95023e-42	4	Eif1ax	0.107	0.296399
2.90389e-46	0.384172	0.508	0.353	5.69511e-42	4	Ndufa3	0.155	0.180023
5.78969e-53	0.383825	0.797	0.674	1.13547e-48	4	Rps20	0.123	0.0836166
0	0.383681	0.07	0	0	4	Kif14	0.07	1
9.16616e-109	0.38293	0.072	0.012	1.79767e-104	4	Prkcq	0.06	0.714286
1.35174e-33	0.381901	0.248	0.153	2.65104e-29	4	Pycard	0.095	0.236908
0	0.381732	0.073	0.001	0	4	Nek2	0.072	0.972973
1.76065e-39	0.381647	0.159	0.079	3.45299e-35	4	Sell	0.08	0.336134
2.17118e-260	0.381222	0.059	0.002	4.25812e-256	4	Klrc2	0.057	0.934426
2.93919e-39	0.381047	0.012	0.001	5.76433e-35	4	Elane	0.011	0.846154
1.05464e-46	0.381034	0.329	0.2	2.06836e-42	4	Ndufa5	0.129	0.243856
7.35989e-63	0.380785	0.158	0.064	1.44342e-58	4	Ccdc82	0.094	0.423423
2.11794e-207	0.380406	0.079	0.007	4.1537e-203	4	Spdl1	0.072	0.837209
2.22038e-255	0.380271	0.073	0.004	4.35461e-251	4	Kif18a	0.069	0.896104
0	0.380161	0.07	0.001	0	4	Kif18b	0.069	0.971831
1.33624e-69	0.379784	0.153	0.059	2.62064e-65	4	Sfxn1	0.094	0.443396
9.30017e-50	0.379728	0.317	0.187	1.82395e-45	4	G3bp1	0.13	0.257937
2.64607e-39	0.37971	0.184	0.098	5.18948e-35	4	Pebp1	0.086	0.304965
2.45272e-51	0.379514	0.146	0.063	4.81028e-47	4	Ipo5	0.083	0.397129
1.43912e-56	0.379392	0.171	0.077	2.82241e-52	4	Pih1d1	0.094	0.379032
1.90409e-55	0.379386	0.108	0.039	3.73431e-51	4	Septin6	0.069	0.469388
1.55654e-54	0.379347	0.222	0.112	3.05269e-50	4	Tmem109	0.11	0.329341
2.42563e-63	0.378997	0.138	0.053	4.75715e-59	4	Uchl3	0.085	0.445026
0	0.378934	0.064	0	0	4	E2f7	0.064	1
5.40861e-81	0.378886	0.115	0.035	1.06074e-76	4	Cdk5rap2	0.08	0.533333
2.23198e-59	0.378849	0.399	0.24	4.37735e-55	4	Smc6	0.159	0.248826
7.05548e-54	0.378257	0.801	0.667	1.38372e-49	4	Rpl4	0.134	0.0912807
2.68633e-48	0.37647	0.348	0.214	5.26842e-44	4	Psmc3	0.134	0.238434
8.83811e-39	0.376397	0.308	0.193	1.73333e-34	4	Rabgef1	0.115	0.229541
2.84467e-39	0.375351	0.386	0.257	5.57897e-35	4	Hnrnpc	0.129	0.200622
3.37881e-83	0.37485	0.147	0.05	6.62652e-79	4	Cep57	0.097	0.492386
2.61201e-56	0.374429	0.258	0.135	5.12268e-52	4	Vrk1	0.123	0.312977
1.45958e-159	0.3744	0.067	0.007	2.86254e-155	4	Sh2d1a	0.06	0.810811
1.18713e-295	0.374071	0.073	0.003	2.32819e-291	4	Rad54l	0.07	0.921053
7.57117e-57	0.373981	0.237	0.119	1.48486e-52	4	Pnn	0.118	0.331461
9.89121e-49	0.373865	0.12	0.049	1.93986e-44	4	Psph	0.071	0.420118
7.86288e-56	0.37348	0.224	0.112	1.54207e-51	4	Magoh	0.112	0.333333
4.54875e-41	0.373476	0.332	0.211	8.92101e-37	4	Ddost	0.121	0.222836
2.9896e-42	0.372861	0.526	0.379	5.8632e-38	4	Rbx1	0.147	0.162431
4.00947e-44	0.372667	0.307	0.183	7.86337e-40	4	U2surp	0.124	0.253061
5.16423e-40	0.372402	0.382	0.253	1.01281e-35	4	Ndufs6	0.129	0.20315
1.11778e-55	0.372128	0.141	0.058	2.1922e-51	4	Gm10053	0.083	0.417085
9.87093e-52	0.371305	0.191	0.093	1.93589e-47	4	Ptpa	0.098	0.34507
1.45069e-68	0.371179	0.095	0.028	2.84509e-64	4	Osbpl3	0.067	0.544715
1.98198e-182	0.371172	0.065	0.006	3.88707e-178	4	Sh2d2a	0.059	0.830986
1.0575e-43	0.370761	0.434	0.292	2.07398e-39	4	Fus	0.142	0.195592
1.10956e-81	0.370319	0.157	0.056	2.17607e-77	4	Nudt21	0.101	0.474178
3.51682e-35	0.370065	0.551	0.425	6.89718e-31	4	Cox8a	0.126	0.129098
8.5187e-49	0.369894	0.142	0.062	1.67069e-44	4	Idh3a	0.08	0.392157
9.88172e-40	0.369445	0.658	0.522	1.938e-35	4	Gnas	0.136	0.115254
4.21295e-42	0.369265	0.183	0.094	8.26244e-38	4	Kdelr2	0.089	0.3213
1.1269e-47	0.368992	0.232	0.124	2.21008e-43	4	Mlec	0.108	0.303371
1.49659e-39	0.368519	0.652	0.522	2.9351e-35	4	Rplp2	0.13	0.110733
2.78203e-54	0.368513	0.16	0.07	5.45612e-50	4	Rad50	0.09	0.391304
3.44275e-152	0.367653	0.092	0.014	6.75193e-148	4	Prim2	0.078	0.735849
0	0.367411	0.072	0.001	0	4	Depdc1b	0.071	0.972603
1.26134e-77	0.366629	0.108	0.032	2.47375e-73	4	Cenpc1	0.076	0.542857
3.52655e-47	0.366328	0.268	0.151	6.91628e-43	4	Hnrnpul1	0.117	0.279236
5.36957e-47	0.366281	0.21	0.109	1.05308e-42	4	Cdv3	0.101	0.316614
1.93133e-31	0.366059	0.416	0.297	3.78772e-27	4	Nop10	0.119	0.1669
3.99902e-257	0.366004	0.071	0.004	7.84289e-253	4	Cdc6	0.067	0.893333
7.95629e-70	0.36436	0.116	0.038	1.56039e-65	4	Reep4	0.078	0.506494
3.26283e-34	0.364357	0.253	0.156	6.39907e-30	4	Ssr2	0.097	0.237164
2.3679e-34	0.363969	0.529	0.403	4.64392e-30	4	Atp5h	0.126	0.135193
2.34125e-284	0.363116	0.065	0.003	4.59165e-280	4	Chek1	0.062	0.911765
3.32029e-92	0.362686	0.094	0.023	6.51176e-88	4	Cep128	0.071	0.606838
7.50807e-32	0.362356	0.283	0.182	1.47248e-27	4	Cct6a	0.101	0.217204
2.18978e-43	0.361822	0.403	0.262	4.29459e-39	4	Srrm1	0.141	0.21203
2.51187e-33	0.361722	0.516	0.39	4.92628e-29	4	Psmb9	0.126	0.139073
1.8401e-42	0.36165	0.238	0.133	3.6088e-38	4	Matr3	0.105	0.283019
2.74156e-148	0.361181	0.092	0.015	5.37674e-144	4	Cenpl	0.077	0.719626
1.63692e-63	0.360903	0.135	0.051	3.21032e-59	4	Exosc7	0.084	0.451613
3.141e-210	0.360851	0.063	0.004	6.16013e-206	4	Cenpp	0.059	0.880597
4.55974e-63	0.360372	0.143	0.055	8.94257e-59	4	Pcnt	0.088	0.444444
4.40622e-37	0.36017	0.194	0.106	8.64148e-33	4	Sf3a3	0.088	0.293333
1.21003e-108	0.35982	0.058	0.008	2.37311e-104	4	Zap70	0.05	0.757576
2.01466e-60	0.358832	0.172	0.074	3.95116e-56	4	Ppid	0.098	0.398374
7.96634e-64	0.358173	0.138	0.052	1.56236e-59	4	1700025G04Rik	0.086	0.452632
1.82982e-43	0.358151	0.184	0.094	3.58864e-39	4	C1qbp	0.09	0.323741
4.43244e-38	0.358011	0.265	0.159	8.6929e-34	4	Cetn3	0.106	0.25
1.11982e-52	0.357861	0.146	0.063	2.1962e-48	4	Hdac2	0.083	0.397129
2.47289e-210	0.357813	0.051	0.002	4.84984e-206	4	Trdc	0.049	0.924528
3.45892e-49	0.357723	0.189	0.092	6.78364e-45	4	Parp1	0.097	0.345196
8.94346e-68	0.357163	0.113	0.037	1.75399e-63	4	Mis12	0.076	0.506667
6.32109e-59	0.356971	0.137	0.054	1.23969e-54	4	Nup50	0.083	0.434555
5.30021e-43	0.356763	0.25	0.14	1.03948e-38	4	Rinl	0.11	0.282051
4.14723e-251	0.356716	0.064	0.003	8.13354e-247	4	Ifitm10	0.061	0.910448
2.68405e-34	0.356248	0.538	0.407	5.26397e-30	4	Cox5a	0.131	0.138624
8.58584e-40	0.356147	0.25	0.145	1.68385e-35	4	Txnl1	0.105	0.265823
8.22772e-21	0.356108	0.188	0.122	1.61362e-16	4	Clec5a	0.066	0.212903
2.85843e-23	0.355675	0.34	0.247	5.60595e-19	4	Cfp	0.093	0.158433
2.29969e-147	0.355626	0.07	0.008	4.51016e-143	4	Haspin	0.062	0.794872
1.96094e-39	0.355132	0.668	0.54	3.8458e-35	4	Rpl39	0.128	0.10596
4.3534e-42	0.354549	0.256	0.147	8.53789e-38	4	Sptssa	0.109	0.270471
6.7279e-45	0.352923	0.253	0.142	1.31948e-40	4	Eif4a3	0.111	0.281013
9.18839e-66	0.352467	0.144	0.055	1.80203e-61	4	Nde1	0.089	0.447236
1.03626e-161	0.351963	0.08	0.01	2.03232e-157	4	Rad18	0.07	0.777778
4.9609e-34	0.351818	0.274	0.172	9.72932e-30	4	Atp5g1	0.102	0.2287
2.52897e-37	0.351802	0.545	0.412	4.95982e-33	4	Ppp1ca	0.133	0.138976
5.48133e-51	0.351707	0.21	0.106	1.075e-46	4	Pbdc1	0.104	0.329114
5.49368e-44	0.350897	0.186	0.094	1.07742e-39	4	Hmgb1	0.092	0.328571
2.28833e-38	0.350888	0.614	0.479	4.48787e-34	4	Cox6a1	0.135	0.123513
0	0.350585	0.067	0.001	0	4	Gtse1	0.066	0.970588
2.81962e-26	0.35052	0.337	0.237	5.52984e-22	4	Sec11c	0.1	0.174216
7.28606e-32	0.35016	0.604	0.491	1.42894e-27	4	Rps3a1	0.113	0.103196
5.42966e-51	0.349932	0.169	0.077	1.06486e-46	4	Tssc4	0.092	0.373984
1.65888e-56	0.349565	0.851	0.727	3.25339e-52	4	Rplp0	0.124	0.0785805
2.30135e-45	0.348367	0.255	0.142	4.51341e-41	4	Tceal9	0.113	0.284635
1.38435e-126	0.347203	0.054	0.006	2.715e-122	4	Eomes	0.048	0.8
5.96987e-47	0.347165	0.087	0.031	1.17081e-42	4	Msh2	0.056	0.474576
2.42837e-52	0.346959	0.145	0.062	4.76253e-48	4	Timm50	0.083	0.400966
5.90873e-46	0.345959	0.189	0.095	1.15882e-41	4	U2af1	0.094	0.330986
1.82551e-34	0.345896	0.247	0.149	3.58018e-30	4	Hspa9	0.098	0.247475
2.98252e-52	0.345853	0.185	0.087	5.84931e-48	4	Sf3b3	0.098	0.360294
6.84944e-120	0.345691	0.085	0.015	1.34331e-115	4	Blm	0.07	0.7
3.53404e-37	0.3453	0.25	0.147	6.93096e-33	4	Ccnd2	0.103	0.259446
9.79295e-48	0.345292	0.155	0.071	1.92059e-43	4	Coro2a	0.084	0.371681
2.98233e-183	0.344828	0.066	0.006	5.84895e-179	4	Cdc7	0.06	0.833333
3.16782e-94	0.344813	0.075	0.015	6.21274e-90	4	Acap1	0.06	0.666667
2.29929e-54	0.344766	0.171	0.077	4.50937e-50	4	Taf15	0.094	0.379032
0	0.344453	0.071	0.002	0	4	Cenpn	0.069	0.945205
2.2684e-46	0.343422	0.163	0.077	4.44879e-42	4	Nolc1	0.086	0.358333
1.25666e-48	0.34341	0.152	0.069	2.46456e-44	4	Mrpl13	0.083	0.375566
1.3456e-43	0.343206	0.378	0.242	2.63899e-39	4	Rpn2	0.136	0.219355
9.58385e-53	0.343166	0.146	0.062	1.87959e-48	4	Snrnp40	0.084	0.403846
1.96768e-69	0.342582	0.142	0.052	3.85901e-65	4	Nxt1	0.09	0.463918
1.28081e-44	0.342304	0.844	0.735	2.51192e-40	4	Gm2000	0.109	0.069031
1.53131e-47	0.342295	0.226	0.12	3.00321e-43	4	Thoc7	0.106	0.306358
4.62319e-40	0.34203	0.259	0.151	9.06699e-36	4	Mapk1	0.108	0.263415
8.562e-33	0.341805	0.233	0.14	1.67918e-28	4	Rsl1d1	0.093	0.24933
5.60586e-40	0.338012	0.259	0.151	1.09942e-35	4	Casp3	0.108	0.263415
1.97268e-28	0.3373	0.266	0.173	3.86883e-24	4	Ndufb6	0.093	0.211845
1.71576e-45	0.336518	0.125	0.053	3.36495e-41	4	Bckdk	0.072	0.404494
6.87261e-45	0.336182	0.342	0.209	1.34786e-40	4	Snrnp70	0.133	0.241379
2.39741e-32	0.336118	0.481	0.353	4.70181e-28	4	Cnbp	0.128	0.153477
2.15972e-35	0.33327	0.706	0.578	4.23565e-31	4	Clic1	0.128	0.0996885
1.39915e-37	0.332854	0.375	0.248	2.74401e-33	4	Ndufc1	0.127	0.203852
6.26105e-31	0.332397	0.211	0.126	1.22792e-26	4	Esyt1	0.085	0.252226
5.53971e-34	0.331495	0.526	0.388	1.08645e-29	4	Tpr	0.138	0.150985
8.16623e-74	0.331446	0.112	0.035	1.60156e-69	4	Jpt2	0.077	0.52381
5.8934e-67	0.331281	0.093	0.028	1.15581e-62	4	Nup160	0.065	0.53719
1.09807e-41	0.331157	0.387	0.251	2.15353e-37	4	Tra2b	0.136	0.213166
2.95628e-64	0.331102	0.113	0.038	5.79785e-60	4	Nup205	0.075	0.496689
4.02922e-57	0.330861	0.119	0.044	7.90211e-53	4	Rbm10	0.075	0.460123
3.33986e-38	0.330588	0.389	0.259	6.55012e-34	4	Sf3b2	0.13	0.200617
4.96677e-32	0.330237	0.35	0.237	9.74082e-28	4	Mrps14	0.113	0.192504
7.81748e-55	0.329843	0.112	0.041	1.53316e-50	4	Pole3	0.071	0.464052
7.06856e-63	0.329572	0.113	0.039	1.38629e-58	4	Jade1	0.074	0.486842
1.74594e-35	0.329515	0.317	0.203	3.42413e-31	4	Fkbp2	0.114	0.219231
1.6212e-201	0.328998	0.064	0.005	3.1795e-197	4	Cdc25b	0.059	0.855072
6.2577e-31	0.328839	0.747	0.63	1.22726e-26	4	Slc25a5	0.117	0.0849673
3.42273e-101	0.327944	0.067	0.012	6.71265e-97	4	Gins1	0.055	0.696203
8.79178e-27	0.327801	0.408	0.296	1.72424e-22	4	Psmb2	0.112	0.159091
8.19004e-40	0.327623	0.178	0.092	1.60623e-35	4	Parp2	0.086	0.318519
9.88008e-26	0.327588	0.601	0.49	1.93768e-21	4	Sh3bgrl3	0.111	0.101742
1.64935e-38	0.327503	0.487	0.344	3.23471e-34	4	Ndufa2	0.143	0.172082
3.17433e-56	0.327411	0.095	0.032	6.2255e-52	4	Mthfd1	0.063	0.496063
5.82479e-69	0.327408	0.085	0.023	1.14236e-64	4	Slc7a1	0.062	0.574074
5.79579e-44	0.327283	0.176	0.088	1.13667e-39	4	Cep83	0.088	0.333333
2.99856e-62	0.326545	0.116	0.041	5.88077e-58	4	Gar1	0.075	0.477707
1.09567e-53	0.326493	0.233	0.118	2.14884e-49	4	Stag1	0.115	0.327635
6.21491e-36	0.326288	0.133	0.064	1.21887e-31	4	Sun2	0.069	0.350254
5.78418e-29	0.325488	0.251	0.159	1.13439e-24	4	Dpm3	0.092	0.22439
2.17664e-72	0.324893	0.027	0.003	4.26883e-68	4	Xcl1	0.024	0.8
7.71434e-217	0.324367	0.05	0.002	1.51294e-212	4	Adamts14	0.048	0.923077
7.89955e-66	0.324364	0.072	0.018	1.54926e-61	4	Zmynd19	0.054	0.6
4.32415e-49	0.324192	0.171	0.08	8.48052e-45	4	Trim27	0.091	0.36255
7.31865e-67	0.323768	0.077	0.02	1.43533e-62	4	Slc7a5	0.057	0.587629
1.6027e-37	0.323622	0.413	0.279	3.14322e-33	4	Sfpq	0.134	0.193642
1.26449e-37	0.323613	0.166	0.086	2.47991e-33	4	Ppp1r14b	0.08	0.31746
2.91798e-23	0.323166	0.594	0.492	5.72273e-19	4	Sub1	0.102	0.0939227
5.06612e-45	0.322508	0.203	0.104	9.93568e-41	4	Nudt4	0.099	0.322476
3.07258e-39	0.322466	0.336	0.212	6.02594e-35	4	Hnrnpdl	0.124	0.226277
5.3978e-29	0.321842	0.286	0.189	1.05862e-24	4	Cox5b-ps	0.097	0.204211
2.06578e-36	0.32177	0.452	0.316	4.05141e-32	4	P4hb	0.136	0.177083
3.16e-57	0.320811	0.196	0.091	6.1974e-53	4	Dazap1	0.105	0.365854
1.1701e-40	0.320672	0.382	0.25	2.2948e-36	4	Mdh1	0.132	0.208861
0	0.319763	0.057	0.001	0	4	Rad54b	0.056	0.965517
9.90413e-37	0.319552	0.319	0.2	1.9424e-32	4	Ccar1	0.119	0.229287
2.87634e-219	0.318465	0.059	0.003	5.64108e-215	4	H1f1	0.056	0.903226
3.37867e-45	0.318182	0.923	0.857	6.62625e-41	4	Rpl41	0.066	0.0370787
5.2041e-33	0.3181	0.388	0.269	1.02063e-28	4	Park7	0.119	0.181126
1.54155e-30	0.317874	0.184	0.106	3.02328e-26	4	Mrpl12	0.078	0.268966
1.67563e-42	0.317374	0.155	0.074	3.28625e-38	4	Aars	0.081	0.353712
3.86389e-47	0.317364	0.145	0.065	7.57786e-43	4	Actl6a	0.08	0.380952
1.10569e-63	0.316726	0.085	0.025	2.16849e-59	4	Ikzf3	0.06	0.545455
7.08291e-32	0.316719	0.204	0.119	1.3891e-27	4	Strap	0.085	0.263158
1.59755e-30	0.316553	0.448	0.329	3.13312e-26	4	Ywhab	0.119	0.153153
2.12315e-37	0.316363	0.137	0.066	4.16391e-33	4	Pop5	0.071	0.349754
1.15398e-35	0.31615	0.285	0.177	2.26318e-31	4	Eef1d	0.108	0.233766
4.19308e-31	0.315939	0.089	0.039	8.22347e-27	4	Srm	0.05	0.390625
5.7507e-46	0.315462	0.13	0.056	1.12783e-41	4	Ruvbl2	0.074	0.397849
2.65105e-212	0.315371	0.07	0.005	5.19923e-208	4	Trip13	0.065	0.866667
4.41811e-69	0.31522	0.124	0.043	8.66481e-65	4	Eif1ad	0.081	0.48503
1.78753e-41	0.314963	0.206	0.111	3.50571e-37	4	Cdc123	0.095	0.299685
2.50787e-262	0.314897	0.052	0.002	4.91844e-258	4	Gen1	0.05	0.925926
5.52195e-63	0.314743	0.095	0.03	1.08296e-58	4	Tex30	0.065	0.52
1.77671e-39	0.314175	0.231	0.13	3.48449e-35	4	Slc29a1	0.101	0.279778
3.70872e-35	0.313912	0.32	0.205	7.27354e-31	4	Slc38a2	0.115	0.219048
3.37108e-47	0.313674	0.2	0.101	6.61136e-43	4	Uba2	0.099	0.328904
2.68435e-53	0.313595	0.148	0.063	5.26455e-49	4	Srpk1	0.085	0.402844
1.9229e-29	0.313235	0.26	0.165	3.77119e-25	4	Rpn1	0.095	0.223529
9.71503e-46	0.313079	0.187	0.093	1.90531e-41	4	Trp53	0.094	0.335714
1.04317e-115	0.312893	0.067	0.01	2.04586e-111	4	Stat4	0.057	0.74026
2.43583e-43	0.312791	0.319	0.193	4.77715e-39	4	Ewsr1	0.126	0.246094
9.46124e-48	0.312519	0.172	0.082	1.85554e-43	4	Uchl5	0.09	0.354331
1.17776e-30	0.312515	0.175	0.098	2.30982e-26	4	Plaat3	0.077	0.282051
5.05318e-39	0.312487	0.269	0.158	9.91029e-35	4	Cntrl	0.111	0.259953
4.05494e-39	0.312469	0.261	0.154	7.95255e-35	4	Ubald2	0.107	0.257831
1.5867e-51	0.312338	0.161	0.072	3.11183e-47	4	Dcps	0.089	0.381974
2.19293e-29	0.311568	0.442	0.326	4.30077e-25	4	Rpl22l1	0.116	0.151042
1.10704e-28	0.311329	0.259	0.166	2.17112e-24	4	Atp5md	0.093	0.218824
6.34171e-45	0.311211	0.169	0.082	1.24374e-40	4	Kpna3	0.087	0.346614
1.26905e-26	0.311093	0.521	0.401	2.48885e-22	4	Atp5e	0.12	0.130152
5.57552e-44	0.310944	0.234	0.127	1.09347e-39	4	Cd164	0.107	0.296399
3.34248e-53	0.31075	0.162	0.072	6.55528e-49	4	Kif2a	0.09	0.384615
1.07918e-37	0.310441	0.184	0.098	2.11649e-33	4	Mpp6	0.086	0.304965
1.12114e-29	0.310366	0.341	0.232	2.19879e-25	4	Ap2s1	0.109	0.190227
2.38588e-47	0.310225	0.142	0.063	4.67919e-43	4	Usp50	0.079	0.385366
9.14708e-41	0.309804	0.248	0.142	1.79392e-36	4	Nap1l4	0.106	0.271795
3.20754e-28	0.30956	0.239	0.151	6.29063e-24	4	Eif2s1	0.088	0.225641
1.02253e-43	0.30906	0.936	0.856	2.00539e-39	4	Rpl32	0.08	0.0446429
1.34847e-98	0.309001	0.074	0.014	2.64462e-94	4	Ube2s	0.06	0.681818
4.87311e-38	0.308866	0.184	0.098	9.55713e-34	4	Eif4e	0.086	0.304965
1.25603e-70	0.308399	0.097	0.029	2.46332e-66	4	Sephs1	0.068	0.539683
0	0.308292	0.063	0	0	4	H3c3	0.063	1
9.60337e-31	0.308208	0.731	0.624	1.88341e-26	4	Rpl8	0.107	0.0789668
9.24518e-30	0.307967	0.715	0.602	1.81316e-25	4	Rps15a	0.113	0.0858011
1.80764e-54	0.307792	0.11	0.04	3.54514e-50	4	Yaf2	0.07	0.466667
9.93575e-41	0.307401	0.146	0.069	1.9486e-36	4	Eftud2	0.077	0.35814
2.78957e-60	0.307273	0.12	0.044	5.4709e-56	4	Gins4	0.076	0.463415
4.96021e-104	0.30638	0.063	0.01	9.72796e-100	4	Il12rb2	0.053	0.726027
8.35032e-31	0.306354	0.466	0.343	1.63766e-26	4	Ndufb7	0.123	0.15204
4.28735e-33	0.305673	0.327	0.212	8.40834e-29	4	Zfp207	0.115	0.213358
6.19492e-39	0.30526	0.233	0.133	1.21495e-34	4	Stub1	0.1	0.273224
4.29031e-57	0.305099	0.066	0.017	8.41416e-53	4	Satb1	0.049	0.590361
8.09649e-29	0.305074	0.231	0.143	1.58788e-24	4	Cct3	0.088	0.235294
1.23032e-30	0.304898	0.297	0.194	2.4129e-26	4	Tpm3-rs7	0.103	0.209776
9.39079e-29	0.304852	0.182	0.105	1.84172e-24	4	B230219D22Rik	0.077	0.268293
2.41441e-36	0.304809	0.335	0.215	4.73514e-32	4	Cnot6	0.12	0.218182
7.94634e-36	0.304409	0.211	0.119	1.55844e-31	4	Bcas2	0.092	0.278788
3.02214e-65	0.304356	0.088	0.026	5.92703e-61	4	E2f2	0.062	0.54386
2.52121e-284	0.304119	0.052	0.001	4.94459e-280	4	Troap	0.051	0.962264
2.35184e-50	0.303625	0.112	0.043	4.61243e-46	4	Nudc	0.069	0.445161
1.53339e-40	0.302784	0.218	0.119	3.00729e-36	4	Ywhaq	0.099	0.293769
1.88914e-84	0.302704	0.092	0.023	3.70499e-80	4	Aaas	0.069	0.6
1.35859e-70	0.302458	0.104	0.032	2.66447e-66	4	Bzw2	0.072	0.529412
3.68119e-223	0.302116	0.065	0.004	7.21955e-219	4	Phgdh	0.061	0.884058
3.7113e-122	0.301988	0.068	0.01	7.27861e-118	4	H1f3	0.058	0.74359
5.56985e-98	0.30194	0.072	0.013	1.09236e-93	4	Lmnb2	0.059	0.694118
1.50041e-32	0.301766	0.207	0.12	2.9426e-28	4	Orc5	0.087	0.266055
1.36887e-35	0.301614	0.244	0.144	2.68463e-31	4	Tsn	0.1	0.257732
1.40513e-161	0.30154	0.036	0.001	2.75574e-157	4	Trgc4	0.035	0.945946
2.28605e-29	0.301409	0.464	0.341	4.4834e-25	4	Atp5pb	0.123	0.152795
1.17294e-42	0.300517	0.157	0.076	2.30037e-38	4	Gars	0.081	0.347639
9.16984e-39	0.300463	0.167	0.085	1.79839e-34	4	Fh1	0.082	0.325397
1.82315e-30	0.300455	0.736	0.625	3.57557e-26	4	Rpl18	0.111	0.0815577
7.94277e-229	0.300363	0.053	0.002	1.55774e-224	4	Itga2	0.051	0.927273
3.32251e-40	0.30035	0.149	0.072	6.51611e-36	4	Phf5a	0.077	0.348416
5.06374e-37	0.300106	0.216	0.122	9.93102e-33	4	Dnajc2	0.094	0.278107
5.02499e-31	0.299764	0.225	0.136	9.85501e-27	4	Immt	0.089	0.246537
2.82311e-27	0.29931	0.866	0.802	5.53669e-23	4	Cd52	0.064	0.0383693
3.34095e-25	0.299092	0.286	0.196	6.55228e-21	4	Ndufa11	0.09	0.186722
8.57995e-36	0.298924	0.159	0.082	1.6827e-31	4	Elof1	0.077	0.319502
5.2327e-25	0.298812	0.448	0.337	1.02624e-20	4	Uqcr11	0.111	0.141401
7.97e-40	0.298739	0.151	0.073	1.56308e-35	4	Mrpl40	0.078	0.348214
5.92258e-51	0.2985	0.104	0.039	1.16154e-46	4	Anapc15	0.065	0.454545
4.03149e-47	0.298464	0.186	0.092	7.90655e-43	4	Hars	0.094	0.338129
1.26075e-27	0.298129	0.665	0.55	2.47259e-23	4	Actg1	0.115	0.0946502
5.0678e-40	0.298078	0.253	0.145	9.93897e-36	4	Wbp11	0.108	0.271357
8.27137e-42	0.298002	0.146	0.069	1.62218e-37	4	Syncrip	0.077	0.35814
2.46151e-78	0.297949	0.095	0.026	4.82751e-74	4	Sass6	0.069	0.570248
3.21206e-27	0.297749	0.378	0.269	6.29948e-23	4	Psmb3	0.109	0.16847
7.40727e-35	0.29738	0.32	0.206	1.45271e-30	4	Caprin1	0.114	0.21673
1.23887e-48	0.297217	0.077	0.025	2.42967e-44	4	Mast2	0.052	0.509804
1.84026e-45	0.29708	0.068	0.021	3.60912e-41	4	Ppp3cc	0.047	0.52809
1.18191e-30	0.296761	0.316	0.21	2.31797e-26	4	Hnrnpm	0.106	0.201521
1.93095e-64	0.296268	0.095	0.029	3.78698e-60	4	Cdc23	0.066	0.532258
2.62633e-26	0.295834	0.3	0.203	5.15076e-22	4	Sdf2l1	0.097	0.192843
1.70464e-22	0.295667	0.161	0.097	3.34313e-18	4	Pla2g4a	0.064	0.248062
7.90723e-26	0.295514	0.284	0.188	1.55077e-21	4	Ikzf1	0.096	0.20339
2.5524e-30	0.295431	0.555	0.418	5.00577e-26	4	Ptms	0.137	0.140802
1.13536e-55	0.295179	0.111	0.04	2.22667e-51	4	Arl2bp	0.071	0.470199
3.21656e-44	0.294863	0.117	0.049	6.30831e-40	4	Tcf3	0.068	0.409639
1.14313e-29	0.29457	0.444	0.324	2.2419e-25	4	Naca	0.12	0.15625
3.17332e-35	0.294458	0.166	0.087	6.22351e-31	4	Bin1	0.079	0.312253
1.75052e-42	0.294146	0.206	0.109	3.43312e-38	4	Pcmt1	0.097	0.307937
1.52202e-56	0.293421	0.065	0.017	2.98499e-52	4	Lin9	0.048	0.585366
2.56862e-52	0.292886	0.155	0.068	5.03757e-48	4	Srsf4	0.087	0.390135
5.1649e-30	0.292809	0.199	0.117	1.01294e-25	4	Smarcc2	0.082	0.259494
1.35383e-187	0.2928	0.035	0.001	2.65513e-183	4	Cd160	0.034	0.944444
6.81574e-34	0.292335	0.18	0.098	1.3367e-29	4	Cltb	0.082	0.294964
1.13115e-28	0.2922	0.306	0.204	2.21841e-24	4	S100a13	0.102	0.2
1.19045e-45	0.291995	0.1	0.039	2.33472e-41	4	Mrpl49	0.061	0.438849
2.58676e-277	0.29196	0.052	0.001	5.07316e-273	4	Ticrr	0.051	0.962264
3.20937e-77	0.291649	0.081	0.02	6.29421e-73	4	G2e3	0.061	0.60396
7.65436e-24	0.291575	0.619	0.508	1.50117e-19	4	Rps18-ps5	0.111	0.0984916
5.68334e-32	0.291438	0.164	0.089	1.11462e-27	4	Suds3	0.075	0.296443
2.42621e-41	0.291101	0.164	0.081	4.75828e-37	4	Polr3k	0.083	0.338776
8.28569e-27	0.291098	0.272	0.18	1.62499e-22	4	Psmd14	0.092	0.20354
9.35484e-27	0.290927	0.468	0.348	1.83467e-22	4	Bsg	0.12	0.147059
1.80976e-29	0.290727	0.852	0.765	3.5493e-25	4	Rps19	0.087	0.0538033
2.14744e-24	0.290161	0.453	0.342	4.21156e-20	4	Uqcrq	0.111	0.139623
1.17592e-27	0.290084	0.406	0.291	2.30622e-23	4	Ghitm	0.115	0.164993
4.25835e-26	0.289921	0.404	0.29	8.35148e-22	4	Idh3b	0.114	0.164265
4.09627e-55	0.289908	0.091	0.03	8.0336e-51	4	Paxip1	0.061	0.504132
2.04196e-36	0.289849	0.125	0.058	4.00469e-32	4	Brcc3	0.067	0.36612
0	0.289834	0.058	0.001	0	4	Mastl	0.057	0.966102
8.5101e-32	0.289822	0.187	0.105	1.669e-27	4	Cnot1	0.082	0.280822
1.03555e-32	0.289819	0.289	0.184	2.03091e-28	4	Drap1	0.105	0.221987
0	0.289668	0.053	0.001	0	4	Parpbp	0.052	0.962963
9.20407e-78	0.289534	0.068	0.015	1.8051e-73	4	Tmem107	0.053	0.638554
1.21808e-33	0.289491	0.755	0.634	2.38891e-29	4	Pdia3	0.121	0.087113
3.30905e-43	0.289436	0.152	0.072	6.48971e-39	4	Cse1l	0.08	0.357143
7.9003e-56	0.288907	0.104	0.037	1.54941e-51	4	Psmg2	0.067	0.475177
9.72659e-38	0.288821	0.16	0.081	1.90758e-33	4	Slc1a5	0.079	0.327801
9.27232e-39	0.288449	0.225	0.125	1.81849e-34	4	Runx3	0.1	0.285714
5.44592e-93	0.288176	0.057	0.009	1.06805e-88	4	Zcwpw1	0.048	0.727273
1.51326e-33	0.287579	0.138	0.069	2.9678e-29	4	Hcfc1	0.069	0.333333
1.17352e-35	0.28732	0.168	0.089	2.3015e-31	4	Lta4h	0.079	0.307393
2.11826e-40	0.287191	0.187	0.097	4.15432e-36	4	Vps36	0.09	0.316901
1.22722e-39	0.286647	0.143	0.068	2.40682e-35	4	Mphosph8	0.075	0.35545
5.43666e-51	0.286558	0.079	0.025	1.06624e-46	4	Lat	0.054	0.519231
9.60075e-20	0.28655	0.371	0.278	1.8829e-15	4	Gatm	0.093	0.143297
4.6505e-20	0.286457	0.182	0.116	9.12055e-16	4	Glrx5	0.066	0.221477
1.75131e-37	0.285629	0.154	0.077	3.43468e-33	4	Rbmxl1	0.077	0.333333
1.22298e-25	0.28544	0.443	0.329	2.3985e-21	4	Mdh2	0.114	0.147668
5.67087e-65	0.28514	0.088	0.026	1.11217e-60	4	Ppat	0.062	0.54386
5.69579e-28	0.285098	0.223	0.138	1.11706e-23	4	Cops6	0.085	0.235457
2.00149e-31	0.284828	0.422	0.302	3.92532e-27	4	Tomm7	0.12	0.165746
3.0549e-24	0.284745	0.477	0.361	5.99127e-20	4	Ppib	0.116	0.138425
1.39251e-24	0.284592	0.768	0.663	2.73099e-20	4	Sltm	0.105	0.0733753
5.8825e-32	0.284522	0.203	0.118	1.15368e-27	4	Eif3b	0.085	0.264798
5.34184e-30	0.284483	0.458	0.332	1.04764e-25	4	Eif3a	0.126	0.159494
1.64885e-168	0.284336	0.066	0.006	3.23372e-164	4	Dsn1	0.06	0.833333
2.02167e-24	0.284163	0.923	0.855	3.9649e-20	4	Pfn1	0.068	0.0382452
1.85726e-165	0.283654	0.048	0.003	3.64246e-161	4	H2bc11	0.045	0.882353
3.80107e-36	0.283556	0.18	0.097	7.45466e-32	4	Fip1l1	0.083	0.299639
1.7204e-29	0.283355	0.129	0.066	3.37405e-25	4	Dynlt1f	0.063	0.323077
5.94655e-37	0.283331	0.292	0.179	1.16624e-32	4	Metap2	0.113	0.239915
9.65852e-29	0.282983	0.247	0.155	1.89423e-24	4	Sugt1	0.092	0.228856
1.73533e-47	0.282951	0.109	0.043	3.40333e-43	4	Fzr1	0.066	0.434211
9.04318e-47	0.28245	0.177	0.085	1.77355e-42	4	Fmr1	0.092	0.351145
4.10652e-25	0.282151	0.328	0.23	8.05371e-21	4	Tpm4	0.098	0.175627
2.89569e-69	0.281582	0.096	0.029	5.67903e-65	4	Cnot9	0.067	0.536
1.43276e-84	0.281318	0.079	0.018	2.80992e-80	4	Nedd4	0.061	0.628866
1.43841e-210	0.28111	0.057	0.003	2.82102e-206	4	Tedc1	0.054	0.9
6.24109e-31	0.281084	0.368	0.251	1.224e-26	4	Acin1	0.117	0.189015
1.27271e-273	0.280963	0.057	0.002	2.49603e-269	4	Cenpi	0.055	0.932203
1.22281e-26	0.280663	0.089	0.042	2.39818e-22	4	Nxt2	0.047	0.358779
3.30497e-48	0.280592	0.145	0.064	6.4817e-44	4	Fundc2	0.081	0.38756
7.44377e-99	0.280574	0.069	0.012	1.45987e-94	4	Nup37	0.057	0.703704
1.22305e-25	0.280361	0.151	0.085	2.39865e-21	4	Kcnk2	0.066	0.279661
1.17509e-40	0.28022	0.222	0.121	2.30458e-36	4	Luc7l3	0.101	0.294461
6.46228e-112	0.279776	0.062	0.009	1.26738e-107	4	Gpsm2	0.053	0.746479
7.67649e-27	0.279614	0.228	0.144	1.50551e-22	4	Vdac1	0.084	0.225806
4.15842e-29	0.279613	0.469	0.339	8.1555e-25	4	Reep5	0.13	0.160891
6.29359e-33	0.279291	0.336	0.22	1.2343e-28	4	Luc7l2	0.116	0.208633
3.84557e-39	0.279062	0.193	0.102	7.54192e-35	4	Eny2	0.091	0.308475
6.86596e-28	0.278961	0.422	0.299	1.34655e-23	4	Manf	0.123	0.170596
6.64727e-39	0.278908	0.114	0.05	1.30366e-34	4	Rbm38	0.064	0.390244
8.98623e-15	0.278551	0.251	0.184	1.76238e-10	4	Rexo2	0.067	0.154023
1.88733e-42	0.278456	0.175	0.087	3.70144e-38	4	Ipo9	0.088	0.335878
1.83979e-60	0.278305	0.072	0.019	3.6082e-56	4	Slf1	0.053	0.582418
4.6974e-27	0.278276	0.134	0.072	9.21254e-23	4	Sulf2	0.062	0.300971
2.56716e-26	0.278216	0.288	0.193	5.03472e-22	4	Bola2	0.095	0.197505
2.09226e-68	0.277482	0.095	0.028	4.10334e-64	4	Espl1	0.067	0.544715
7.35001e-161	0.277332	0.052	0.004	1.44148e-156	4	Cenpu	0.048	0.857143
4.57701e-36	0.277086	0.138	0.068	8.97643e-32	4	Cfap20	0.07	0.339806
7.14185e-40	0.276975	0.114	0.049	1.40066e-35	4	Mars1	0.065	0.398773
9.97349e-139	0.276414	0.053	0.005	1.956e-134	4	Psmc3ip	0.048	0.827586
1.58423e-27	0.276355	0.359	0.25	3.107e-23	4	Smdt1	0.109	0.178982
1.1347e-36	0.276308	0.117	0.053	2.22538e-32	4	Slc20a1	0.064	0.376471
1.80376e-63	0.276293	0.062	0.014	3.53753e-59	4	Net1	0.048	0.631579
4.63393e-33	0.275799	0.195	0.11	9.08805e-29	4	Pfdn6	0.085	0.278689
7.61315e-37	0.275585	0.111	0.049	1.49309e-32	4	Umps	0.062	0.3875
1.19188e-33	0.275573	0.177	0.096	2.33751e-29	4	Sf3a2	0.081	0.296703
2.55031e-32	0.275497	0.159	0.085	5.00167e-28	4	Babam1	0.074	0.303279
2.63838e-21	0.275398	0.333	0.242	5.1744e-17	4	Edf1	0.091	0.158261
3.18461e-129	0.275305	0.025	0.001	6.24565e-125	4	Klra1	0.024	0.923077
1.73225e-24	0.27517	0.285	0.193	3.39728e-20	4	Cwc15	0.092	0.192469
8.25604e-68	0.275163	0.067	0.016	1.61918e-63	4	A630089N07Rik	0.051	0.614458
5.71008e-37	0.27514	0.144	0.071	1.11986e-32	4	Sf3a1	0.073	0.339535
1.29277e-23	0.275034	0.217	0.139	2.53538e-19	4	Mrpl20	0.078	0.219101
4.36252e-33	0.274881	0.218	0.127	8.55578e-29	4	Tmx1	0.091	0.263768
1.16881e-23	0.274594	0.247	0.163	2.29227e-19	4	1110004F10Rik	0.084	0.204878
2.4292e-33	0.274474	0.22	0.128	4.76414e-29	4	Fubp1	0.092	0.264368
6.20072e-48	0.274285	0.093	0.033	1.21609e-43	4	Tmem209	0.06	0.47619
5.22848e-48	0.274042	0.102	0.038	1.02541e-43	4	Ubap2	0.064	0.457143
1.05248e-29	0.273842	0.222	0.135	2.06412e-25	4	Chchd1	0.087	0.243697
4.47517e-65	0.273677	0.076	0.02	8.7767e-61	4	E2f6	0.056	0.583333
1.7057e-31	0.273554	0.227	0.136	3.34521e-27	4	Pdia4	0.091	0.250689
2.22769e-30	0.273458	0.125	0.063	4.36894e-26	4	Atic	0.062	0.329787
3.40797e-58	0.273133	0.078	0.023	6.6837e-54	4	Ppih	0.055	0.544554
5.10821e-43	0.272924	0.121	0.052	1.00182e-38	4	Ide	0.069	0.398844
6.56851e-26	0.27277	0.142	0.079	1.28822e-21	4	Agpat5	0.063	0.285068
7.08939e-57	0.272678	0.061	0.015	1.39037e-52	4	Cdc25a	0.046	0.605263
8.80316e-28	0.272315	0.392	0.277	1.72647e-23	4	H2-Q4	0.115	0.171898
1.84435e-32	0.272262	0.115	0.055	3.61714e-28	4	Prpf31	0.06	0.352941
1.37865e-30	0.272054	0.223	0.134	2.7038e-26	4	Naa38	0.089	0.2493
4.0578e-51	0.271649	0.08	0.026	7.95816e-47	4	Rhno1	0.054	0.509434
2.24393e-27	0.271349	0.312	0.212	4.40079e-23	4	Cct8	0.1	0.19084
1.04219e-33	0.271166	0.188	0.105	2.04394e-29	4	Utp3	0.083	0.283276
1.42809e-28	0.271092	0.725	0.622	2.80077e-24	4	Arhgdib	0.103	0.0764662
6.15084e-24	0.270945	0.189	0.116	1.2063e-19	4	Smarca4	0.073	0.239344
1.89192e-29	0.27087	0.855	0.756	3.71043e-25	4	Cfl1	0.099	0.0614525
2.69425e-120	0.270557	0.066	0.01	5.28397e-116	4	Mms22l	0.056	0.736842
1.05359e-42	0.270506	0.051	0.014	2.0663e-38	4	Cd226	0.037	0.569231
3.36921e-30	0.270103	0.25	0.156	6.6077e-26	4	Ssr1	0.094	0.231527
7.11577e-42	0.269797	0.133	0.06	1.39554e-37	4	Zc3h14	0.073	0.378238
2.0904e-24	0.269751	0.161	0.094	4.0997e-20	4	Ebna1bp2	0.067	0.262745
3.92135e-31	0.269635	0.092	0.041	7.69055e-27	4	Ppa1	0.051	0.383459
2.57204e-46	0.269334	0.154	0.07	5.04428e-42	4	Msl3	0.084	0.375
3.58241e-112	0.269071	0.051	0.006	7.02583e-108	4	Wee1	0.045	0.789474
7.32589e-32	0.26868	0.16	0.086	1.43675e-27	4	Pin1	0.074	0.300813
3.18273e-23	0.268664	0.075	0.034	6.24198e-19	4	Hmbs	0.041	0.376147
3.71599e-199	0.268587	0.048	0.002	7.28779e-195	4	Fancd2	0.046	0.92
1.008e-20	0.268284	0.277	0.193	1.97689e-16	4	Skp1a	0.084	0.178723
4.3177e-32	0.268273	0.163	0.088	8.46787e-28	4	Snrpa	0.075	0.298805
1.00941e-26	0.268272	0.384	0.275	1.97965e-22	4	Cox7b	0.109	0.165402
4.47451e-23	0.268224	0.288	0.195	8.77541e-19	4	Dock10	0.093	0.192547
5.80064e-106	0.268179	0.044	0.005	1.13762e-101	4	Dnph1	0.039	0.795918
4.75041e-34	0.268068	0.23	0.135	9.31651e-30	4	U2af2	0.095	0.260274
6.12318e-30	0.26759	0.228	0.138	1.20088e-25	4	Thrap3	0.09	0.245902
3.01384e-31	0.267451	0.253	0.156	5.91074e-27	4	Srsf6	0.097	0.237164
1.91235e-28	0.267313	0.559	0.435	3.75049e-24	4	Eif4g2	0.124	0.124748
9.03276e-27	0.26728	0.143	0.079	1.7715e-22	4	Chsy1	0.064	0.288288
2.00676e-25	0.267249	0.22	0.139	3.93566e-21	4	Gtf2h5	0.081	0.225627
9.53509e-43	0.266734	0.098	0.038	1.87002e-38	4	Ssbp3	0.06	0.441176
2.57174e-22	0.266166	0.222	0.146	5.04369e-18	4	Phb2	0.076	0.206522
1.45701e-33	0.265705	0.287	0.179	2.85749e-29	4	Scaf11	0.108	0.23176
4.35462e-80	0.265658	0.056	0.01	8.54028e-76	4	Cep57l1	0.046	0.69697
2.6525e-32	0.265418	0.166	0.09	5.20209e-28	4	Mrps17	0.076	0.296875
1.02712e-36	0.265299	0.134	0.065	2.01439e-32	4	Kcnab2	0.069	0.346734
7.52637e-33	0.265111	0.22	0.128	1.47607e-28	4	Sarnp	0.092	0.264368
8.89668e-14	0.264821	0.307	0.238	1.74482e-09	4	Ckb	0.069	0.126606
4.86584e-39	0.264655	0.131	0.061	9.54289e-35	4	Haus8	0.07	0.364583
4.51411e-31	0.263964	0.158	0.086	8.85306e-27	4	Tomm5	0.072	0.295082
4.17673e-32	0.263583	0.094	0.041	8.19141e-28	4	Pck2	0.053	0.392593
4.09205e-81	0.263254	0.083	0.02	8.02533e-77	4	Trim37	0.063	0.61165
1.17498e-37	0.263189	0.161	0.082	2.30438e-33	4	Smc5	0.079	0.325103
2.19768e-33	0.263099	0.141	0.071	4.31008e-29	4	Mbd3	0.07	0.330189
6.14111e-29	0.262705	0.289	0.19	1.2044e-24	4	Cct2	0.099	0.206681
1.49983e-48	0.262387	0.136	0.058	2.94147e-44	4	Erg28	0.078	0.402062
2.27256e-22	0.262142	0.244	0.163	4.45694e-18	4	Cyc1	0.081	0.199017
2.17937e-79	0.262019	0.057	0.011	4.27419e-75	4	Gem	0.046	0.676471
3.1905e-24	0.261792	0.246	0.162	6.25721e-20	4	Slc25a4	0.084	0.205882
1.51445e-30	0.261369	0.324	0.214	2.97014e-26	4	Gltp	0.11	0.204461
1.17873e-27	0.261112	0.179	0.104	2.31173e-23	4	Gatad1	0.075	0.265018
2.89986e-32	0.260665	0.197	0.112	5.6872e-28	4	Acat1	0.085	0.275081
2.80681e-21	0.260507	0.207	0.135	5.50472e-17	4	Mrps18c	0.072	0.210526
2.81169e-32	0.260301	0.22	0.13	5.51428e-28	4	Vdac3	0.09	0.257143
2.68206e-53	0.260273	0.076	0.023	5.26006e-49	4	Dis3	0.053	0.535354
1.72235e-30	0.26008	0.165	0.091	3.37787e-26	4	Drg1	0.074	0.289062
1.17715e-45	0.259999	0.095	0.035	2.30862e-41	4	Larp1b	0.06	0.461538
5.6515e-55	0.25974	0.083	0.026	1.10837e-50	4	Lin54	0.057	0.522936
4.7268e-58	0.259472	0.078	0.023	9.27021e-54	4	Nudt5	0.055	0.544554
1.4691e-37	0.259292	0.033	0.007	2.88119e-33	4	Tox	0.026	0.65
9.02442e-33	0.259284	0.202	0.116	1.76987e-28	4	Snrnp27	0.086	0.27044
5.32113e-36	0.25925	0.256	0.153	1.04358e-31	4	Psmc4	0.103	0.251834
9.04191e-22	0.258933	0.508	0.398	1.7733e-17	4	Ywhae	0.11	0.121413
9.0721e-23	0.258856	0.305	0.215	1.77922e-18	4	Sdhd	0.09	0.173077
1.15926e-25	0.258655	0.139	0.077	2.27353e-21	4	Kars	0.062	0.287037
1.33506e-26	0.258645	0.189	0.113	2.61832e-22	4	Erap1	0.076	0.251656
0	0.258632	0.051	0	0	4	Oip5	0.051	1
9.52727e-41	0.258401	0.049	0.014	1.86849e-36	4	Atf5	0.035	0.555556
4.06193e-24	0.258392	0.134	0.074	7.96625e-20	4	Tes	0.06	0.288462
9.98296e-77	0.258381	0.091	0.024	1.95786e-72	4	Lrp1b	0.067	0.582609
2.86586e-34	0.258276	0.167	0.089	5.62052e-30	4	Snrpc	0.078	0.304688
1.00307e-62	0.258153	0.067	0.017	1.96722e-58	4	Msh6	0.05	0.595238
1.88442e-34	0.258003	0.141	0.071	3.69572e-30	4	Nubp1	0.07	0.330189
3.04019e-12	0.257983	0.108	0.068	5.96242e-08	4	Tmem119	0.04	0.227273
4.28683e-29	0.257784	0.143	0.077	8.40734e-25	4	Smarcb1	0.066	0.3
2.19265e-41	0.257774	0.146	0.068	4.30023e-37	4	Taf1	0.078	0.364486
1.46901e-22	0.257654	0.658	0.548	2.88102e-18	4	Rpl36	0.11	0.0912106
6.27384e-32	0.257561	0.09	0.039	1.23043e-27	4	Gart	0.051	0.395349
2.29364e-17	0.257555	0.281	0.206	4.49828e-13	4	Timm13	0.075	0.154004
3.29505e-36	0.257344	0.869	0.795	6.46226e-32	4	Rps24	0.074	0.0444712
1.19754e-20	0.257151	0.504	0.393	2.34861e-16	4	Emp3	0.111	0.123746
1.10849e-22	0.25715	0.312	0.221	2.17397e-18	4	Ciao2a	0.091	0.170732
1.30098e-41	0.256992	0.092	0.035	2.55147e-37	4	Rnaseh2a	0.057	0.448819
3.46616e-28	0.256976	0.108	0.053	6.79783e-24	4	Zdhhc18	0.055	0.341615
3.36207e-26	0.256663	0.268	0.176	6.5937e-22	4	Mgat2	0.092	0.207207
1.34834e-22	0.256574	0.186	0.116	2.64436e-18	4	Ndufab1	0.07	0.231788
3.69348e-26	0.256492	0.2	0.122	7.24365e-22	4	Elavl1	0.078	0.242236
1.73521e-25	0.255868	0.28	0.187	3.4031e-21	4	Hspa4	0.093	0.199143
4.02832e-48	0.255767	0.087	0.03	7.90033e-44	4	Pwwp3a	0.057	0.487179
6.52831e-29	0.255702	0.186	0.108	1.28033e-24	4	Rbm17	0.078	0.265306
4.37574e-215	0.255487	0.051	0.002	8.58171e-211	4	Polq	0.049	0.924528
2.45418e-31	0.255122	0.164	0.089	4.81314e-27	4	Mrpl28	0.075	0.296443
2.56832e-27	0.255027	0.244	0.153	5.037e-23	4	Rpl5	0.091	0.229219
0	0.254498	0.061	0.001	0	4	Mtfr2	0.06	0.967742
3.10165e-33	0.254474	0.211	0.121	6.08295e-29	4	Ssbp1	0.09	0.271084
4.59473e-30	0.254144	0.322	0.214	9.01119e-26	4	Rtn3	0.108	0.201493
3.88714e-43	0.254079	0.128	0.056	7.62347e-39	4	Cops3	0.072	0.391304
1.76834e-43	0.253908	0.092	0.035	3.46807e-39	4	Memo1	0.057	0.448819
1.55533e-29	0.253879	0.223	0.135	3.05032e-25	4	Rpl31	0.088	0.24581
3.10477e-25	0.253783	0.363	0.256	6.08907e-21	4	Ndufc2	0.107	0.172859
1.57763e-32	0.253373	0.106	0.049	3.09405e-28	4	Mrps26	0.057	0.367742
5.30223e-31	0.253256	0.179	0.1	1.03987e-26	4	Dars	0.079	0.283154
1.08146e-26	0.2529	0.26	0.169	2.12096e-22	4	Micos13	0.091	0.212121
1.81382e-35	0.252831	0.197	0.109	3.55726e-31	4	Pfdn1	0.088	0.287582
9.19302e-27	0.252594	0.202	0.123	1.80293e-22	4	Srp19	0.079	0.243077
4.56633e-23	0.252444	0.182	0.112	8.9555e-19	4	Wdr61	0.07	0.238095
2.54696e-24	0.252302	0.33	0.23	4.99509e-20	4	Bzw1	0.1	0.178571
1.34869e-19	0.252247	0.421	0.323	2.64505e-15	4	Psmb1	0.098	0.13172
4.41769e-06	0.252202	0.199	0.162	0.0866398	4	Prdx2	0.037	0.102493
7.84468e-25	0.252121	0.326	0.229	1.5385e-20	4	Anxa6	0.097	0.174775
1.01035e-28	0.251612	0.208	0.124	1.98149e-24	4	Zc3h15	0.084	0.253012
3.37378e-24	0.250988	0.719	0.609	6.61666e-20	4	Psmb8	0.11	0.0828313
8.49721e-25	0.25088	0.225	0.143	1.66647e-20	4	Psmd2	0.082	0.222826
1.35564e-37	0.250823	0.076	0.028	2.65868e-33	4	Sesn3	0.048	0.461538
6.80462e-40	0.250667	0.083	0.031	1.33452e-35	4	Tbc1d31	0.052	0.45614
1.91833e-26	0.250605	0.303	0.204	3.76222e-22	4	Tmco1	0.099	0.195266
1.2807e-69	0.250493	0.05	0.009	2.5117e-65	4	Nrgn	0.041	0.694915
1.00106e-30	0.250209	0.289	0.186	1.96327e-26	4	Coa3	0.103	0.216842
2.7192e-70	0.250208	0.032	0.004	5.33289e-66	4	Tnfrsf9	0.028	0.777778
2.13122e-24	0.250153	0.281	0.19	4.17975e-20	4	Snrpb2	0.091	0.193206
4.23619e-52	0.250151	0.077	0.024	8.30801e-48	4	Zw10	0.053	0.524752
2.88031e-104	0.250044	0.047	0.005	5.64887e-100	4	Gpr174	0.042	0.807692
0.00871846	-0.250178	0.318	0.327	1	4	Clk1	0.009	0.0139535
1.37228e-09	-0.252659	0.097	0.141	2.69132e-05	4	Renbp	0.044	0.184874
0.00278991	-0.254928	0.209	0.226	1	4	Trafd1	0.017	0.0390805
2.14328e-07	-0.255634	0.556	0.567	0.00420341	4	H2-T23	0.011	0.00979519
2.72854e-06	-0.255653	0.216	0.255	0.053512	4	Ighg2c	0.039	0.0828025
0.00012687	-0.257091	0.086	0.11	1	4	Tet2	0.024	0.122449
5.03667e-10	-0.257175	0.019	0.046	9.87791e-06	4	Slc7a11	0.027	0.415385
8.93458e-06	-0.257664	0.075	0.102	0.175225	4	Ccr1	0.027	0.152542
0.000954089	-0.257957	0.092	0.112	1	4	Dclre1c	0.02	0.0980392
1.52342e-10	-0.258184	0.028	0.059	2.98774e-06	4	Adam8	0.031	0.356322
2.2564e-05	-0.258278	0.07	0.094	0.442526	4	Slc66a2	0.024	0.146341
0.00062032	-0.258417	0.125	0.148	1	4	Sbno2	0.023	0.0842491
0.00013427	-0.258626	0.143	0.17	1	4	Pgd	0.027	0.086262
4.25138e-07	-0.259083	0.098	0.133	0.00833781	4	Dnase1l1	0.035	0.151515
2.74829e-05	-0.259094	0.065	0.089	0.538995	4	Cd38	0.024	0.155844
1.44987e-06	-0.259236	0.076	0.106	0.0284349	4	Dram1	0.03	0.164835
2.37664e-15	-0.259333	0.003	0.032	4.66107e-11	4	Cd177	0.029	0.828571
0.00754209	-0.260538	0.155	0.172	1	4	Lyl1	0.017	0.0519878
3.24417e-07	-0.260901	0.08	0.114	0.00636247	4	Ppt2	0.034	0.175258
7.2754e-05	-0.26097	0.079	0.103	1	4	Abcc5	0.024	0.131868
8.74124e-05	-0.261268	0.092	0.117	1	4	Rab31	0.025	0.119617
5.81117e-05	-0.261964	0.163	0.194	1	4	Ptpro	0.031	0.0868347
0.000160925	-0.262254	0.207	0.235	1	4	Prcp	0.028	0.0633484
2.89435e-09	-0.262616	0.693	0.678	5.6764e-05	4	Fxyd5	0.015	0.0109409
6.44807e-15	-0.262727	0.863	0.862	1.2646e-10	4	Ptprc	0.001	0.00057971
1.21121e-06	-0.263126	0.139	0.175	0.0237543	4	Ube2f	0.036	0.11465
2.46494e-10	-0.263791	0.032	0.064	4.83424e-06	4	Igf1	0.032	0.333333
5.24229e-12	-0.26389	0.022	0.055	1.02812e-07	4	Tnip3	0.033	0.428571
2.36238e-06	-0.264084	0.072	0.101	0.046331	4	Rin2	0.029	0.16763
1.29392e-06	-0.264113	0.105	0.14	0.0253764	4	Hacd4	0.035	0.142857
0.000698293	-0.265065	0.096	0.117	1	4	Abca9	0.021	0.0985915
5.08781e-33	-0.265438	0.442	0.568	9.97822e-29	4	Ighg1	0.126	0.124752
5.71374e-45	-0.265642	0.774	0.823	1.12058e-40	4	Igkc	0.049	0.0306825
8.25703e-09	-0.266702	0.418	0.459	0.000161937	4	Csf2ra	0.041	0.0467503
0.000245993	-0.266731	0.113	0.138	1	4	Zc3h12a	0.025	0.0996016
9.42504e-10	-0.267168	0.034	0.065	1.84844e-05	4	Abcg3	0.031	0.313131
8.02804e-05	-0.26742	0.057	0.079	1	4	Naip5	0.022	0.161765
0.000869305	-0.26788	0.277	0.3	1	4	Acer3	0.023	0.0398614
5.23188e-08	-0.269289	0.122	0.163	0.00102608	4	Alcam	0.041	0.14386
2.47304e-07	-0.269588	0.223	0.266	0.00485013	4	Hebp1	0.043	0.0879346
2.88948e-08	-0.269723	0.437	0.474	0.000566686	4	Lamp2	0.037	0.0406147
2.40317e-05	-0.270034	0.025	0.044	0.471309	4	AA467197	0.019	0.275362
1.98688e-18	-0.270037	0.765	0.778	3.89668e-14	4	Laptm5	0.013	0.00842515
4.12021e-05	-0.270082	0.025	0.042	0.808056	4	Slfn4	0.017	0.253731
6.95557e-09	-0.270334	0.034	0.064	0.000136413	4	Rasgrp4	0.03	0.306122
0.0012504	-0.270425	0.216	0.237	1	4	Tifab	0.021	0.0463576
0.000686389	-0.271777	0.092	0.112	1	4	Fbrs	0.02	0.0980392
6.32828e-05	-0.2722	0.497	0.5	1	4	Itgb2	0.003	0.00300903
2.81266e-05	-0.272511	0.076	0.102	0.551618	4	Ldlr	0.026	0.146067
1.66812e-07	-0.274101	0.064	0.096	0.00327151	4	Psen2	0.032	0.2
2.92996e-05	-0.274104	0.218	0.248	0.574624	4	Slc6a6	0.03	0.0643777
3.07439e-06	-0.276608	0.329	0.365	0.0602949	4	Vsir	0.036	0.0518732
2.51287e-08	-0.276706	0.174	0.224	0.000492824	4	Lrrc25	0.05	0.125628
0.00268232	-0.276774	0.16	0.18	1	4	Pik3r5	0.02	0.0588235
5.07901e-08	-0.276987	0.453	0.486	0.000996096	4	Zfp36l1	0.033	0.0351438
4.22836e-05	-0.277459	0.074	0.098	0.829267	4	Nuak2	0.024	0.139535
5.84784e-08	-0.277725	0.096	0.134	0.00114688	4	Lmbrd1	0.038	0.165217
3.9834e-05	-0.277798	0.041	0.061	0.781225	4	C4b	0.02	0.196078
1.09896e-09	-0.278296	0.046	0.08	2.15529e-05	4	Tcp11l2	0.034	0.269841
0.000748945	-0.278335	0.104	0.124	1	4	Klhl24	0.02	0.0877193
9.20456e-10	-0.278773	0.019	0.046	1.8052e-05	4	Ltb4r1	0.027	0.415385
0.00511745	-0.279155	0.174	0.191	1	4	Ikbkb	0.017	0.0465753
2.87431e-05	-0.280553	0.079	0.105	0.563711	4	Pid1	0.026	0.141304
2.71244e-08	-0.280771	0.028	0.054	0.000531963	4	Heg1	0.026	0.317073
0.00310589	-0.281895	0.325	0.331	1	4	Sh3bgrl	0.006	0.00914634
3.30128e-07	-0.283996	0.055	0.084	0.00647448	4	Dock5	0.029	0.208633
7.91864e-05	-0.28441	0.339	0.36	1	4	Ehd4	0.021	0.0300429
0.00183449	-0.284611	0.209	0.228	1	4	Atp6v0d1	0.019	0.0434783
0.000163536	-0.284725	0.177	0.204	1	4	Evl	0.027	0.0708661
1.12415e-05	-0.284801	0.083	0.111	0.220468	4	Sowahc	0.028	0.14433
6.079e-19	-0.285207	0.002	0.037	1.19221e-14	4	Ceacam2	0.035	0.897436
0.000498864	-0.285485	0.253	0.275	1	4	Glul	0.022	0.0416667
3.09577e-11	-0.28601	0.036	0.072	6.07142e-07	4	Arhgef10l	0.036	0.333333
0.000317591	-0.286047	0.094	0.116	1	4	Slc15a4	0.022	0.104762
6.70669e-06	-0.286558	0.084	0.112	0.131532	4	Jarid2	0.028	0.142857
2.12477e-05	-0.286942	0.033	0.052	0.416711	4	Nfe2	0.019	0.223529
4.82213e-06	-0.28695	0.063	0.089	0.0945717	4	Gstm1	0.026	0.171053
0.00960394	-0.287326	0.172	0.186	1	4	Baz2b	0.014	0.0391061
2.74893e-06	-0.287458	0.168	0.205	0.053912	4	Per1	0.037	0.0991957
2.77807e-07	-0.288419	0.515	0.515	0.00544835	4	Sdcbp	0	0
6.59133e-05	-0.288633	0.177	0.206	1	4	Timp2	0.029	0.075718
1.48199e-07	-0.28955	0.046	0.075	0.00290649	4	Ldlrad3	0.029	0.239669
1.11533e-06	-0.289725	0.234	0.269	0.0218739	4	Atp6v1a	0.035	0.0695825
3.57153e-07	-0.289848	0.16	0.199	0.00700449	4	Snx20	0.039	0.108635
9.05708e-07	-0.292562	0.066	0.096	0.0177627	4	Lrrc8d	0.03	0.185185
7.95891e-05	-0.293517	0.124	0.151	1	4	Irf7	0.027	0.0981818
0.000148879	-0.293664	0.217	0.245	1	4	Ifi202b	0.028	0.0606061
1.1445e-06	-0.294642	0.388	0.422	0.022446	4	Rhob	0.034	0.0419753
0.00324508	-0.294776	0.111	0.128	1	4	Xdh	0.017	0.0711297
8.53523e-05	-0.295407	0.218	0.25	1	4	Iglc1	0.032	0.0683761
8.05797e-08	-0.295519	0.079	0.114	0.00158033	4	Idh1	0.035	0.181347
4.46977e-06	-0.29559	0.108	0.139	0.0876612	4	Atp13a2	0.031	0.125506
3.03794e-06	-0.297643	0.196	0.234	0.0595801	4	Rasgef1b	0.038	0.0883721
2.93954e-18	-0.297916	0.015	0.058	5.76502e-14	4	Cdc42ep2	0.043	0.589041
0.000782211	-0.298171	0.095	0.116	1	4	Mef2d	0.021	0.0995261
4.0487e-10	-0.298486	0.041	0.075	7.9403e-06	4	Tmem38b	0.034	0.293103
7.12455e-12	-0.298827	0.031	0.066	1.39727e-07	4	Ikbke	0.035	0.360825
0.004198	-0.299475	0.477	0.464	1	4	Clec2d	0.013	0.0138151
8.00652e-06	-0.299888	0.078	0.105	0.157024	4	Fosl2	0.027	0.147541
3.67395e-21	-0.299985	0.479	0.549	7.20535e-17	4	Jchain	0.07	0.0680934
1.46955e-08	-0.300015	0.367	0.405	0.000288209	4	Nrros	0.038	0.0492228
2.00491e-05	-0.300524	0.106	0.134	0.393202	4	Bhlhe40	0.028	0.116667
1.63665e-10	-0.300884	0.073	0.116	3.20979e-06	4	Tbc1d9	0.043	0.227513
0.000411985	-0.301098	0.199	0.222	1	4	Bri3	0.023	0.0546318
6.79817e-09	-0.301362	0.298	0.346	0.000133326	4	Asah1	0.048	0.0745342
1.6472e-07	-0.301791	0.107	0.144	0.00323049	4	Tmem50b	0.037	0.14741
4.04558e-11	-0.301977	0.051	0.091	7.9342e-07	4	Anpep	0.04	0.28169
1.02044e-06	-0.302828	0.076	0.107	0.020013	4	Gch1	0.031	0.169399
3.4879e-12	-0.304391	0.061	0.106	6.84046e-08	4	Havcr2	0.045	0.269461
6.59879e-05	-0.304704	0.142	0.169	1	4	Cd84	0.027	0.0868167
9.06322e-22	-0.304809	0.65	0.703	1.77748e-17	4	Ctsz	0.053	0.0391722
1.91966e-06	-0.305522	0.29	0.324	0.0376484	4	Skap2	0.034	0.0553746
3.48695e-12	-0.305732	0.065	0.111	6.8386e-08	4	Dusp3	0.046	0.261364
7.18814e-08	-0.30595	0.045	0.075	0.00140974	4	Rbpms	0.03	0.25
1.87805e-11	-0.306341	0.058	0.1	3.68324e-07	4	Aldh3b1	0.042	0.265823
0.00013667	-0.30659	0.17	0.195	1	4	N4bp1	0.025	0.0684932
1.76322e-06	-0.306666	0.552	0.54	0.0345803	4	Iqgap1	0.012	0.010989
4.30642e-14	-0.307019	0.513	0.574	8.44575e-10	4	Marcks	0.061	0.0561178
4.95507e-06	-0.307208	0.219	0.254	0.0971787	4	Plekho2	0.035	0.0739958
0.00254914	-0.307218	0.292	0.301	1	4	Lcp2	0.009	0.0151771
1.53045e-06	-0.307232	0.347	0.382	0.0300151	4	Pltp	0.035	0.048011
1.28844e-10	-0.30766	0.067	0.109	2.52689e-06	4	Sirpb1a	0.042	0.238636
4.7682e-33	-0.308444	0.889	0.958	9.35139e-29	4	Cd74	0.069	0.0373579
4.41972e-05	-0.308728	0.091	0.116	0.866796	4	Herc4	0.025	0.120773
8.32195e-07	-0.308798	0.115	0.149	0.016321	4	Notch2	0.034	0.128788
1.75919e-06	-0.309293	0.144	0.18	0.0345012	4	Pmaip1	0.036	0.111111
6.87929e-12	-0.30939	0.024	0.057	1.34917e-07	4	Hal	0.033	0.407407
1.5383e-07	-0.31005	0.169	0.211	0.00301692	4	Tgif1	0.042	0.110526
1.22209e-07	-0.310409	0.019	0.041	0.00239677	4	Vcan	0.022	0.366667
0.000970642	-0.310413	0.115	0.136	1	4	Tmcc3	0.021	0.0836653
3.79301e-07	-0.311124	0.328	0.363	0.00743885	4	Pip4k2a	0.035	0.0506512
1.39958e-05	-0.311611	0.01	0.024	0.274485	4	Pla2g2d	0.014	0.411765
0.00205716	-0.312059	0.161	0.179	1	4	Atf6	0.018	0.0529412
3.54594e-06	-0.312726	0.249	0.282	0.069543	4	Adam17	0.033	0.0621469
1.56911e-09	-0.312828	0.035	0.066	3.07733e-05	4	Emp1	0.031	0.306931
2.19792e-10	-0.313763	0.037	0.071	4.31056e-06	4	Inpp5f	0.034	0.314815
5.34811e-06	-0.314458	0.133	0.166	0.104887	4	Smpdl3b	0.033	0.110368
0.00352079	-0.314485	0.372	0.372	1	4	Apbb1ip	0	0
0.000570773	-0.315093	0.241	0.261	1	4	Ifrd1	0.02	0.0398406
3.93085e-08	-0.315182	0.238	0.284	0.000770918	4	Tlr2	0.046	0.0881226
6.62865e-10	-0.315473	0.024	0.053	1.30001e-05	4	L1cam	0.029	0.376623
8.23722e-10	-0.316791	0.519	0.549	1.61548e-05	4	Ier2	0.03	0.0280899
2.7162e-05	-0.317782	0.36	0.382	0.532701	4	C3ar1	0.022	0.0296496
0.00086856	-0.318484	0.114	0.134	1	4	Tmem131	0.02	0.0806452
1.33794e-08	-0.319637	0.507	0.518	0.000262396	4	Ptpn6	0.011	0.0107317
1.03754e-20	-0.31984	0.542	0.619	2.03482e-16	4	Cd68	0.077	0.0663221
0.000351368	-0.319845	0.39	0.399	1	4	Stat1	0.009	0.0114068
2.155e-09	-0.321799	0.045	0.079	4.22639e-05	4	Il18bp	0.034	0.274194
2.28383e-06	-0.322057	0.19	0.226	0.0447904	4	Hsd17b11	0.036	0.0865385
9.77904e-07	-0.32281	0.131	0.166	0.0191786	4	Fndc3a	0.035	0.117845
1.37133e-08	-0.322918	0.083	0.121	0.000268946	4	Tnfrsf21	0.038	0.186275
1.94899e-05	-0.323336	0.235	0.262	0.382235	4	Rabac1	0.027	0.054326
0.00337055	-0.323591	0.137	0.154	1	4	Cdkn1b	0.017	0.0584192
1.27467e-23	-0.323623	0.592	0.668	2.49988e-19	4	Unc93b1	0.076	0.0603175
0.00378741	-0.324314	0.261	0.271	1	4	Akap13	0.01	0.018797
8.44549e-15	-0.324717	0.017	0.053	1.65633e-10	4	Acod1	0.036	0.514286
2.06427e-05	-0.325411	0.081	0.107	0.404844	4	Malt1	0.026	0.138298
6.05535e-12	-0.325783	0.403	0.449	1.18758e-07	4	Hexa	0.046	0.0539906
7.99682e-12	-0.325815	0.241	0.305	1.56834e-07	4	Clec12a	0.064	0.117216
0.00513439	-0.325911	0.204	0.217	1	4	Rnh1	0.013	0.0308789
2.49974e-12	-0.326093	0.022	0.055	4.90249e-08	4	Trem1	0.033	0.428571
7.72786e-06	-0.32647	0.185	0.219	0.151559	4	Neurl3	0.034	0.0841584
2.91898e-06	-0.32717	0.115	0.146	0.0572469	4	Capg	0.031	0.118774
5.34517e-05	-0.328056	0.227	0.254	1	4	Wsb1	0.027	0.0561331
0.00321921	-0.328691	0.152	0.168	1	4	Pld3	0.016	0.05
8.76989e-10	-0.328806	0.187	0.238	1.71995e-05	4	Plxnb2	0.051	0.12
5.41761e-07	-0.328969	0.119	0.155	0.010625	4	Susd3	0.036	0.131387
4.02541e-14	-0.330064	0.013	0.045	7.89463e-10	4	Thbd	0.032	0.551724
2.56049e-08	-0.330238	0.045	0.076	0.000502164	4	Gdf3	0.031	0.256198
0.000104654	-0.331431	0.142	0.167	1	4	Asap1	0.025	0.0809061
5.88875e-06	-0.33166	0.063	0.089	0.11549	4	Pag1	0.026	0.171053
5.37255e-17	-0.332219	0.628	0.636	1.05366e-12	4	Ucp2	0.008	0.00632911
6.69503e-09	-0.332952	0.047	0.08	0.000131303	4	Spic	0.033	0.259843
6.83354e-07	-0.333289	0.109	0.143	0.0134019	4	St3gal4	0.034	0.134921
0.000167029	-0.333342	0.283	0.301	1	4	Fis1	0.018	0.0308219
1.22456e-10	-0.334635	0.141	0.193	2.40161e-06	4	P2rx4	0.052	0.155689
1.57514e-12	-0.334657	0.028	0.065	3.08916e-08	4	Adssl1	0.037	0.397849
0.00510571	-0.335024	0.168	0.182	1	4	Ap1s2	0.014	0.04
4.96386e-11	-0.335313	0.047	0.085	9.73513e-07	4	Agpat4	0.038	0.287879
7.18278e-08	-0.335401	0.132	0.173	0.00140869	4	Hfe	0.041	0.134426
2.42451e-09	-0.335454	0.102	0.145	4.75495e-05	4	Hbp1	0.043	0.174089
4.63576e-09	-0.335553	0.114	0.157	9.09165e-05	4	Tiparp	0.043	0.158672
1.47987e-09	-0.335558	0.111	0.157	2.90232e-05	4	Pilrb2	0.046	0.171642
8.40639e-14	-0.335599	0.153	0.214	1.64866e-09	4	Blvrb	0.061	0.166213
1.26435e-07	-0.335688	0.239	0.279	0.00247965	4	Cndp2	0.04	0.0772201
2.94978e-15	-0.33571	0.566	0.602	5.78511e-11	4	H2-DMa	0.036	0.0308219
1.37727e-10	-0.335998	0.265	0.321	2.7011e-06	4	Slc15a3	0.056	0.0955631
8.8437e-11	-0.336124	0.051	0.089	1.73443e-06	4	Sh3bp5	0.038	0.271429
9.3091e-07	-0.336264	0.101	0.134	0.018257	4	Bcl6	0.033	0.140426
0.000139682	-0.336418	0.156	0.182	1	4	Trps1	0.026	0.0769231
2.66371e-11	-0.337625	0.052	0.093	5.22408e-07	4	Lima1	0.041	0.282759
7.23012e-10	-0.338418	0.163	0.213	1.41797e-05	4	Acp2	0.05	0.132979
2.98242e-06	-0.338518	0.152	0.186	0.0584912	4	Cyp27a1	0.034	0.100592
4.78268e-13	-0.338799	0.058	0.104	9.3798e-09	4	Sqor	0.046	0.283951
6.32016e-07	-0.338981	0.07	0.101	0.0123951	4	Pfkfb4	0.031	0.181287
1.01652e-07	-0.339152	0.194	0.236	0.0019936	4	Birc3	0.042	0.0976744
1.62876e-13	-0.339332	0.443	0.487	3.19432e-09	4	Atp6v0b	0.044	0.0473118
1.8099e-08	-0.339852	0.215	0.261	0.000354959	4	Ets2	0.046	0.0966387
8.58438e-11	-0.339905	0.042	0.078	1.68357e-06	4	Gm15987	0.036	0.3
1.15166e-09	-0.340192	0.111	0.155	2.25864e-05	4	Anxa4	0.044	0.165414
3.97683e-11	-0.340259	0.57	0.577	7.79936e-07	4	Cd53	0.007	0.00610288
1.13584e-08	-0.340474	0.084	0.121	0.00022276	4	Furin	0.037	0.180488
0.000102445	-0.341134	0.159	0.184	1	4	Card19	0.025	0.0728863
2.94111e-06	-0.343023	0.247	0.28	0.057681	4	Mapkapk2	0.033	0.0626186
6.77154e-06	-0.343544	0.133	0.164	0.132804	4	Rasa4	0.031	0.104377
1.28626e-07	-0.344529	0.191	0.232	0.00252261	4	Dok3	0.041	0.0969267
1.62586e-11	-0.345522	0.064	0.107	3.18864e-07	4	Rftn1	0.043	0.251462
2.31309e-07	-0.345801	0.086	0.119	0.00453644	4	Cers6	0.033	0.160976
7.75024e-05	-0.346148	0.182	0.207	1	4	Stat6	0.025	0.0642674
1.50934e-11	-0.346955	0.177	0.234	2.96011e-07	4	Marchf1	0.057	0.138686
3.685e-11	-0.347421	0.093	0.14	7.22702e-07	4	Rab32	0.047	0.201717
9.33092e-10	-0.348103	0.144	0.193	1.82998e-05	4	Tcn2	0.049	0.145401
2.80422e-08	-0.34867	0.455	0.475	0.000549964	4	Stk17b	0.02	0.0215054
2.02619e-12	-0.349615	0.013	0.042	3.97377e-08	4	Mmp8	0.029	0.527273
1.82736e-09	-0.349784	0.418	0.456	3.58381e-05	4	Trf	0.038	0.0434783
1.67228e-10	-0.350429	0.327	0.37	3.27967e-06	4	Atp6ap1	0.043	0.061693
0.00818511	-0.351269	0.09	0.105	1	4	Hes1	0.015	0.0769231
2.25003e-07	-0.351946	0.242	0.281	0.00441276	4	Skil	0.039	0.0745698
4.93368e-05	-0.352057	0.029	0.047	0.967593	4	Lrg1	0.018	0.236842
2.78036e-12	-0.354136	0.191	0.253	5.45285e-08	4	C5ar1	0.062	0.13964
0.000358737	-0.354226	0.215	0.237	1	4	Stap1	0.022	0.0486726
5.42121e-07	-0.35469	0.113	0.148	0.0106321	4	G6pdx	0.035	0.1341
6.30031e-13	-0.354836	0.241	0.303	1.23562e-08	4	Ifngr2	0.062	0.113971
2.7508e-12	-0.356401	0.652	0.687	5.39486e-08	4	Jun	0.035	0.0261389
6.90399e-08	-0.35836	0.275	0.31	0.00135401	4	Adipor1	0.035	0.0598291
5.13926e-08	-0.358382	0.146	0.186	0.00100791	4	Mpp1	0.04	0.120482
3.79973e-05	-0.358621	0.009	0.022	0.745202	4	Lyz1	0.013	0.419355
1.63347e-06	-0.358865	0.097	0.128	0.0320356	4	Mbp	0.031	0.137778
1.3847e-08	-0.359656	0.096	0.135	0.000271568	4	Plod3	0.039	0.168831
8.48917e-16	-0.359752	0.323	0.407	1.6649e-11	4	Ighg2b	0.084	0.115068
7.24537e-31	-0.361739	0.809	0.806	1.42096e-26	4	Cyba	0.003	0.00185759
2.29038e-09	-0.363172	0.248	0.295	4.4919e-05	4	Rassf4	0.047	0.0865562
2.09758e-19	-0.365884	0.427	0.504	4.11377e-15	4	Grn	0.077	0.0827068
1.00271e-09	-0.366814	0.077	0.117	1.96651e-05	4	N4bp2l1	0.04	0.206186
9.2058e-14	-0.366828	0.02	0.055	1.80544e-09	4	Pi16	0.035	0.466667
1.3236e-10	-0.367896	0.343	0.382	2.59585e-06	4	Rnf130	0.039	0.0537931
1.58758e-12	-0.368357	0.1	0.152	3.11355e-08	4	Neu1	0.052	0.206349
1.09967e-07	-0.368548	0.161	0.201	0.00215667	4	Rel	0.04	0.110497
7.66799e-13	-0.36912	0.185	0.247	1.50385e-08	4	Lpcat2	0.062	0.143519
5.51376e-06	-0.370413	0.204	0.235	0.108136	4	Tnfrsf1a	0.031	0.070615
1.3994e-12	-0.370421	0.025	0.06	2.7445e-08	4	Adamdec1	0.035	0.411765
9.82477e-14	-0.371378	0.071	0.122	1.92683e-09	4	Il13ra1	0.051	0.264249
3.7224e-15	-0.371533	0.028	0.069	7.30038e-11	4	Gda	0.041	0.42268
8.21492e-15	-0.372194	0.006	0.036	1.61111e-10	4	4931408C20Rik	0.03	0.714286
4.90895e-10	-0.37223	0.187	0.235	9.62744e-06	4	Snap23	0.048	0.113744
2.26894e-10	-0.373022	0.153	0.204	4.44985e-06	4	Nlrp3	0.051	0.142857
3.03506e-10	-0.375436	0.077	0.119	5.95237e-06	4	Hip1	0.042	0.214286
2.0729e-07	-0.376047	0.392	0.412	0.00406537	4	Ifngr1	0.02	0.0248756
9.63596e-13	-0.376092	0.316	0.368	1.8898e-08	4	Xbp1	0.052	0.0760234
1.68704e-12	-0.376211	0.132	0.188	3.30862e-08	4	Rab20	0.056	0.175
3.05524e-10	-0.377123	0.061	0.099	5.99193e-06	4	Jaml	0.038	0.2375
0.00317584	-0.377408	0.063	0.079	1	4	Fabp5	0.016	0.112676
8.86125e-05	-0.37754	0.211	0.233	1	4	Stat3	0.022	0.0495495
3.69328e-09	-0.377889	0.158	0.203	7.24326e-05	4	Rilpl2	0.045	0.124654
0.000229022	-0.378275	0.024	0.038	1	4	Cxcr2	0.014	0.225806
2.73928e-19	-0.379821	0.021	0.069	5.37227e-15	4	Gm5150	0.048	0.533333
9.58318e-07	-0.380901	0.432	0.458	0.0187945	4	Egr1	0.026	0.0292135
1.1639e-17	-0.381124	0.394	0.472	2.28264e-13	4	Nfkbiz	0.078	0.0900693
2.50946e-22	-0.382524	0.564	0.616	4.92154e-18	4	Ctsa	0.052	0.0440678
4.77593e-11	-0.384124	0.08	0.124	9.36655e-07	4	Fgd4	0.044	0.215686
3.0279e-59	-0.384339	0.833	0.874	5.93832e-55	4	H2-Aa	0.041	0.0240187
5.84915e-36	-0.384974	0.66	0.759	1.14713e-31	4	Zfp36	0.099	0.0697674
1.24073e-15	-0.386037	0.046	0.095	2.43331e-11	4	Cyp4f16	0.049	0.347518
3.54359e-10	-0.386612	0.174	0.223	6.94969e-06	4	Aldh2	0.049	0.123426
1.513e-09	-0.386788	0.069	0.107	2.9673e-05	4	Serpinb6a	0.038	0.215909
3.11736e-10	-0.387838	0.393	0.427	6.11377e-06	4	Atp2b1	0.034	0.0414634
4.3646e-09	-0.388075	0.184	0.228	8.55986e-05	4	Fam174a	0.044	0.106796
1.83284e-14	-0.388593	0.035	0.078	3.59457e-10	4	Zfyve9	0.043	0.380531
7.89947e-09	-0.38901	0.295	0.331	0.000154924	4	Pnrc1	0.036	0.057508
1.91523e-12	-0.389125	0.544	0.577	3.75616e-08	4	Rgs1	0.033	0.029438
4.78807e-14	-0.389185	0.054	0.101	9.39037e-10	4	Vat1	0.047	0.303226
1.83308e-15	-0.390745	0.118	0.182	3.59503e-11	4	Tlr7	0.064	0.213333
2.93031e-18	-0.39116	0.473	0.522	5.74693e-14	4	Laptm4a	0.049	0.0492462
4.85306e-12	-0.391717	0.037	0.075	9.51783e-08	4	Pot1b	0.038	0.339286
5.32967e-08	-0.39209	0.152	0.191	0.00104526	4	Slc16a10	0.039	0.113703
1.21029e-20	-0.392099	0.275	0.365	2.37363e-16	4	BC028528	0.09	0.140625
1.58198e-09	-0.392385	0.12	0.163	3.10259e-05	4	Camk2d	0.043	0.151943
8.68011e-20	-0.393628	0.031	0.083	1.70234e-15	4	Gpr35	0.052	0.45614
3.30353e-07	-0.394286	0.171	0.129	0.00647888	4	Spp1	0.042	0.14
2.46355e-07	-0.394494	0.19	0.227	0.00483151	4	Fcho2	0.037	0.088729
7.42515e-13	-0.395395	0.279	0.338	1.45622e-08	4	Irf5	0.059	0.095624
9.93941e-14	-0.395991	0.437	0.478	1.94932e-09	4	Man2b1	0.041	0.0448087
5.78827e-16	-0.398574	0.133	0.199	1.13519e-11	4	Tlr13	0.066	0.198795
1.93223e-12	-0.400944	0.026	0.062	3.78948e-08	4	Slc12a2	0.036	0.409091
3.87197e-12	-0.406027	0.077	0.124	7.59371e-08	4	Abca1	0.047	0.233831
1.27007e-07	-0.406203	0.161	0.199	0.00249085	4	Lpar6	0.038	0.105556
5.78917e-21	-0.406956	0.388	0.472	1.13537e-16	4	Apobec1	0.084	0.0976744
2.07096e-13	-0.408769	0.068	0.117	4.06157e-09	4	4930430E12Rik	0.049	0.264865
1.27175e-12	-0.410564	0.567	0.572	2.49417e-08	4	Rap1b	0.005	0.00438982
2.93301e-06	-0.41146	0.099	0.128	0.0575221	4	Svil	0.029	0.127753
1.05425e-13	-0.412536	0.369	0.417	2.0676e-09	4	Sqstm1	0.048	0.0610687
1.05535e-12	-0.416326	0.424	0.461	2.06975e-08	4	Gpx3	0.037	0.0418079
5.46643e-19	-0.416578	0.633	0.65	1.07208e-14	4	Jund	0.017	0.0132502
5.31996e-14	-0.416906	0.229	0.293	1.04335e-09	4	Rnf19b	0.064	0.122605
2.08419e-16	-0.417165	0.038	0.085	4.08751e-12	4	Hcar2	0.047	0.382114
2.71423e-12	-0.418327	0.11	0.162	5.32314e-08	4	Slc43a2	0.052	0.191176
2.29938e-09	-0.418604	0.306	0.343	4.50954e-05	4	Myo1f	0.037	0.0570108
2.12387e-13	-0.419388	0.033	0.072	4.16534e-09	4	Slfn1	0.039	0.371429
4.04678e-22	-0.419713	0.026	0.081	7.93655e-18	4	Gm15448	0.055	0.514019
1.01423e-11	-0.419739	0.234	0.288	1.98911e-07	4	Tnfaip3	0.054	0.103448
6.7799e-38	-0.420151	0.676	0.769	1.32967e-33	4	Fos	0.093	0.0643599
8.61043e-18	-0.423371	0.059	0.117	1.68868e-13	4	Irak3	0.058	0.329545
8.99584e-15	-0.423443	0.32	0.381	1.76426e-10	4	Metrnl	0.061	0.0870185
8.99564e-13	-0.424997	0.407	0.455	1.76423e-08	4	Prkcd	0.048	0.0556845
7.78454e-08	-0.42702	0.123	0.162	0.0015267	4	H2-M2	0.039	0.136842
1.19459e-42	-0.427311	0.556	0.683	2.34283e-38	4	Csf1r	0.127	0.102502
8.96249e-14	-0.427922	0.269	0.328	1.75772e-09	4	Litaf	0.059	0.0988275
2.82423e-14	-0.429475	0.098	0.154	5.53888e-10	4	Ehd1	0.056	0.222222
5.55889e-16	-0.42979	0.327	0.401	1.09021e-11	4	Ifi207	0.074	0.101648
2.47868e-13	-0.430311	0.207	0.269	4.86119e-09	4	Klra2	0.062	0.130252
1.84992e-16	-0.43063	0.03	0.074	3.62806e-12	4	Atp1a3	0.044	0.423077
5.95638e-11	-0.431234	0.145	0.195	1.16817e-06	4	Adrb2	0.05	0.147059
6.16703e-09	-0.431462	0.367	0.398	0.000120948	4	Zfand5	0.031	0.0405229
2.56413e-13	-0.431626	0.136	0.194	5.02878e-09	4	Map3k8	0.058	0.175758
5.61158e-10	-0.432459	0.231	0.277	1.10054e-05	4	Grina	0.046	0.0905512
3.15992e-22	-0.43333	0.038	0.099	6.19723e-18	4	Nr1h3	0.061	0.445255
6.88536e-15	-0.43388	0.086	0.141	1.35036e-10	4	Abcg1	0.055	0.242291
5.39268e-22	-0.435869	0.482	0.521	1.05761e-17	4	Gabarap	0.039	0.0388833
2.64326e-14	-0.438128	0.164	0.228	5.18397e-10	4	Ptprj	0.064	0.163265
1.14816e-10	-0.439787	0.18	0.23	2.25177e-06	4	Themis2	0.05	0.121951
6.21799e-29	-0.440077	0.55	0.619	1.21947e-24	4	Lgmn	0.069	0.0590248
1.45122e-13	-0.443299	0.387	0.431	2.84613e-09	4	Zeb2	0.044	0.0537897
2.24739e-12	-0.444781	0.137	0.191	4.40758e-08	4	Bach1	0.054	0.164634
3.33685e-07	-0.446658	0.38	0.391	0.00654423	4	Taldo1	0.011	0.0142672
3.40107e-14	-0.449116	0.227	0.287	6.67018e-10	4	Pik3ap1	0.06	0.116732
5.47338e-08	-0.449347	0.259	0.295	0.00107344	4	Cdk2ap2	0.036	0.0649819
8.35642e-08	-0.449475	0.412	0.448	0.00163886	4	Cxcl2	0.036	0.0418605
6.71184e-61	-0.452776	0.819	0.857	1.31633e-56	4	H2-Ab1	0.038	0.022673
1.14199e-15	-0.45755	0.058	0.11	2.23967e-11	4	Cyth3	0.052	0.309524
6.97632e-15	-0.458764	0.063	0.113	1.3682e-10	4	Mcemp1	0.05	0.284091
1.13023e-16	-0.459951	0.205	0.276	2.21662e-12	4	Cd302	0.071	0.147609
9.93361e-11	-0.460036	0.449	0.468	1.94818e-06	4	Plek	0.019	0.0207197
2.10073e-13	-0.462047	0.11	0.163	4.11995e-09	4	Sik1	0.053	0.194139
1.15036e-28	-0.465645	0.387	0.489	2.25609e-24	4	Sirpa	0.102	0.116438
6.06409e-15	-0.466211	0.065	0.116	1.18929e-10	4	Pbxip1	0.051	0.281768
6.26003e-11	-0.466691	0.206	0.256	1.22772e-06	4	Pde4b	0.05	0.108225
1.88965e-12	-0.466692	0.089	0.137	3.70598e-08	4	Arrdc3	0.048	0.212389
2.8075e-10	-0.466725	0.187	0.232	5.50606e-06	4	Ypel3	0.045	0.107399
1.67935e-11	-0.468702	0.285	0.329	3.29354e-07	4	Klf13	0.044	0.0716612
6.46981e-06	-0.469904	0.243	0.272	0.126886	4	Ahnak	0.029	0.0563107
1.22322e-16	-0.470955	0.333	0.39	2.39899e-12	4	Ncf4	0.057	0.0788382
1.83871e-22	-0.471375	0.034	0.094	3.60608e-18	4	Pparg	0.06	0.46875
5.84394e-14	-0.472258	0.114	0.171	1.14611e-09	4	Trib1	0.057	0.2
1.16638e-20	-0.472969	0.098	0.171	2.28751e-16	4	Tmem51	0.073	0.271375
1.01806e-09	-0.473333	0.113	0.156	1.99662e-05	4	Calhm6	0.043	0.159851
1.40766e-25	-0.475048	0.497	0.556	2.76071e-21	4	Picalm	0.059	0.0560304
8.64439e-08	-0.476096	0.223	0.256	0.00169534	4	Fam32a	0.033	0.0688935
4.78979e-10	-0.476709	0.341	0.38	9.39373e-06	4	Pou2f2	0.039	0.0540915
3.0203e-07	-0.477037	0.18	0.213	0.00592341	4	Klf3	0.033	0.0839695
0.00043659	-0.4772	0.51	0.482	1	4	Vim	0.028	0.0282258
3.55189e-51	-0.477792	0.658	0.715	6.96597e-47	4	Npc2	0.057	0.0415149
1.47993e-29	-0.478201	0.415	0.507	2.90244e-25	4	Anxa5	0.092	0.0997831
6.47028e-86	-0.478469	0.901	0.917	1.26895e-81	4	Itm2b	0.016	0.00880088
3.89205e-15	-0.479445	0.057	0.106	7.63308e-11	4	Rara	0.049	0.300613
4.19846e-28	-0.480741	0.446	0.525	8.23403e-24	4	Lyn	0.079	0.0813594
3.09201e-16	-0.481	0.161	0.227	6.06405e-12	4	AB124611	0.066	0.170103
1.04942e-29	-0.481463	0.017	0.082	2.05812e-25	4	Ms4a4a	0.065	0.656566
8.42355e-10	-0.485184	0.079	0.118	1.65203e-05	4	Dusp5	0.039	0.19797
1.29777e-55	-0.48812	0.824	0.845	2.54518e-51	4	H2-Eb1	0.021	0.0125824
1.10031e-15	-0.489688	0.151	0.214	2.15792e-11	4	Cebpa	0.063	0.172603
7.74778e-16	-0.490396	0.079	0.136	1.5195e-11	4	Trem2	0.057	0.265116
3.39644e-19	-0.491866	0.126	0.196	6.66109e-15	4	Napsa	0.07	0.217391
1.94663e-17	-0.491923	0.092	0.153	3.81773e-13	4	Rnase6	0.061	0.24898
1.9676e-14	-0.492218	0.277	0.335	3.85886e-10	4	Filip1l	0.058	0.0947712
6.70947e-24	-0.492703	0.099	0.18	1.31586e-19	4	Ptafr	0.081	0.290323
2.07259e-13	-0.493505	0.332	0.384	4.06477e-09	4	Fosb	0.052	0.0726257
5.25902e-15	-0.494817	0.246	0.307	1.0314e-10	4	Ptpre	0.061	0.110307
1.5023e-32	-0.495349	0.462	0.558	2.94632e-28	4	Rgs2	0.096	0.0941176
2.18489e-42	-0.496931	0.564	0.636	4.285e-38	4	Lamp1	0.072	0.06
2.58339e-28	-0.497341	0.453	0.556	5.06654e-24	4	Atf3	0.103	0.102081
1.31465e-18	-0.497658	0.062	0.121	2.57828e-14	4	Sgms1	0.059	0.322404
1.29584e-12	-0.498459	0.401	0.431	2.5414e-08	4	Atp1a1	0.03	0.0360577
4.6633e-15	-0.500586	0.171	0.235	9.14566e-11	4	Cxcr4	0.064	0.157635
5.15928e-17	-0.504015	0.117	0.182	1.01184e-12	4	Gm6377	0.065	0.217391
4.67629e-13	-0.504037	0.006	0.034	9.17114e-09	4	Gpnmb	0.028	0.7
0.000682934	-0.504812	0.086	0.107	1	4	Cxcl1	0.021	0.108808
1.76556e-11	-0.507694	0.162	0.212	3.46262e-07	4	Abi3	0.05	0.13369
6.97757e-110	-0.507831	0.878	0.928	1.36844e-105	4	Fcer1g	0.05	0.0276855
2.4828e-36	-0.508218	0.499	0.588	4.86926e-32	4	Spi1	0.089	0.0818767
2.23356e-90	-0.509226	0.848	0.89	4.38046e-86	4	Tyrobp	0.042	0.0241657
7.69794e-22	-0.509227	0.304	0.379	1.50972e-17	4	Ubl3	0.075	0.10981
6.25237e-25	-0.509268	0.044	0.111	1.22622e-20	4	Sirpb1b	0.067	0.432258
2.78268e-18	-0.509643	0.168	0.241	5.45739e-14	4	Il6ra	0.073	0.178484
9.2834e-16	-0.509912	0.306	0.369	1.82066e-11	4	Ppp1r15a	0.063	0.0933333
7.28527e-37	-0.510223	0.557	0.635	1.42879e-32	4	Klf6	0.078	0.0654362
1.09382e-17	-0.511079	0.121	0.188	2.14519e-13	4	Gadd45b	0.067	0.216828
7.84946e-23	-0.511675	0.036	0.096	1.53944e-18	4	Slc16a3	0.06	0.454545
1.40108e-21	-0.513334	0.183	0.267	2.74779e-17	4	Kdm6b	0.084	0.186667
9.04761e-17	-0.514266	0.135	0.199	1.77442e-12	4	Kdm7a	0.064	0.191617
3.76452e-15	-0.516536	0.209	0.273	7.38297e-11	4	Marcksl1	0.064	0.13278
1.36658e-17	-0.517609	0.221	0.291	2.68013e-13	4	Rnf149	0.07	0.136719
3.03694e-17	-0.517652	0.046	0.099	5.95605e-13	4	Ly6i	0.053	0.365517
5.24231e-14	-0.517944	0.585	0.583	1.02812e-09	4	Msn	0.002	0.00171233
6.86917e-19	-0.518273	0.24	0.311	1.34718e-14	4	Lipa	0.071	0.128857
3.93437e-24	-0.519786	0.02	0.077	7.71608e-20	4	Cyp4f18	0.057	0.587629
3.63492e-118	-0.520426	0.832	0.94	7.12881e-114	4	Cst3	0.108	0.0609481
3.68743e-18	-0.521527	0.248	0.317	7.2318e-14	4	Syk	0.069	0.122124
2.27764e-22	-0.522855	0.133	0.212	4.46691e-18	4	Soat1	0.079	0.228986
4.58274e-13	-0.524057	0.111	0.163	8.98767e-09	4	Nabp1	0.052	0.189781
2.64161e-14	-0.524882	0.084	0.136	5.18072e-10	4	Gpcpd1	0.052	0.236364
1.4484e-19	-0.525041	0.319	0.395	2.8406e-15	4	Mafb	0.076	0.106443
6.07601e-22	-0.526245	0.054	0.119	1.19163e-17	4	Fpr1	0.065	0.375723
9.89509e-12	-0.528683	0.053	0.095	1.94062e-07	4	F13a1	0.042	0.283784
1.0817e-20	-0.53018	0.081	0.149	2.12142e-16	4	Cd274	0.068	0.295652
1.53778e-16	-0.533593	0.199	0.264	3.01589e-12	4	Sema4d	0.065	0.140389
3.48057e-15	-0.533801	0.442	0.491	6.8261e-11	4	Mt1	0.049	0.0525188
2.02276e-54	-0.534422	0.668	0.737	3.96704e-50	4	Fyb	0.069	0.0491103
1.95567e-13	-0.53668	0.158	0.219	3.83545e-09	4	C3	0.061	0.161804
3.31663e-17	-0.540093	0.378	0.426	6.50457e-13	4	Tsc22d3	0.048	0.0597015
1.3962e-05	-0.545772	0.012	0.026	0.273823	4	Saa3	0.014	0.368421
6.38827e-71	-0.547115	0.66	0.807	1.25287e-66	4	Cybb	0.147	0.100204
5.07141e-09	-0.547737	0.2	0.239	9.94604e-05	4	Sod2	0.039	0.0888383
1.54317e-25	-0.551464	0.022	0.081	3.02646e-21	4	Gcnt2	0.059	0.572816
5.47551e-24	-0.552605	0.478	0.539	1.07386e-19	4	Btg2	0.061	0.0599803
1.81178e-07	-0.553298	0.207	0.238	0.00355326	4	Myo1g	0.031	0.0696629
4.46167e-54	-0.553443	0.649	0.746	8.75022e-50	4	Dusp1	0.097	0.0695341
4.68026e-20	-0.553622	0.199	0.274	9.17893e-16	4	Atp6v1b2	0.075	0.158562
2.06058e-18	-0.557291	0.117	0.184	4.04121e-14	4	Fam49a	0.067	0.222591
1.3073e-18	-0.561466	0.103	0.17	2.56388e-14	4	Grk3	0.067	0.245421
2.65094e-35	-0.564314	0.323	0.441	5.19901e-31	4	Clec4a1	0.118	0.15445
2.74242e-30	-0.567674	0.043	0.12	5.37843e-26	4	Arg2	0.077	0.472393
5.71841e-35	-0.569625	0.417	0.509	1.12149e-30	4	Alox5ap	0.092	0.0993521
1.36373e-26	-0.571412	0.204	0.292	2.67454e-22	4	Ftl1-ps1	0.088	0.177419
4.58163e-24	-0.572611	0.03	0.09	8.98549e-20	4	Trem3	0.06	0.5
1.36438e-26	-0.573137	0.29	0.382	2.67582e-22	4	Hck	0.092	0.136905
9.98251e-08	-0.573476	0.282	0.307	0.00195777	4	Lsp1	0.025	0.0424448
4.54628e-26	-0.575084	0.069	0.146	8.91616e-22	4	Tgm2	0.077	0.35814
1.61073e-07	-0.577605	0.216	0.247	0.00315896	4	Stk10	0.031	0.0669546
6.94653e-26	-0.579862	0.036	0.101	1.36235e-21	4	Pygl	0.065	0.474453
4.37842e-26	-0.581161	0.063	0.136	8.58696e-22	4	Arl5c	0.073	0.366834
1.91809e-22	-0.581901	0.175	0.257	3.76177e-18	4	Nfam1	0.082	0.189815
4.68507e-83	-0.583732	0.821	0.9	9.18836e-79	4	Gpx1	0.079	0.0459035
1.21923e-29	-0.585561	0.35	0.435	2.39114e-25	4	Aldoa	0.085	0.10828
5.50418e-23	-0.586821	0.137	0.217	1.07948e-18	4	Csf2rb	0.08	0.225989
9.00759e-34	-0.586999	0.515	0.595	1.76657e-29	4	Cd14	0.08	0.0720721
9.49161e-29	-0.587044	0.562	0.616	1.86149e-24	4	Klf2	0.054	0.0458404
2.88864e-22	-0.58757	0.32	0.39	5.66521e-18	4	Pim1	0.07	0.0985915
1.46111e-19	-0.587757	0.08	0.144	2.86553e-15	4	Rras	0.064	0.285714
3.05179e-27	-0.587916	0.105	0.191	5.98517e-23	4	Ctsl	0.086	0.290541
4.32865e-25	-0.58917	0.243	0.331	8.48934e-21	4	Il10ra	0.088	0.15331
4.512e-24	-0.59187	0.106	0.184	8.84894e-20	4	Ninj1	0.078	0.268966
5.4119e-15	-0.592122	0.095	0.151	1.06138e-10	4	Plk2	0.056	0.227642
6.85808e-12	-0.593277	0.224	0.275	1.34501e-07	4	Vcam1	0.051	0.102204
5.1432e-27	-0.593296	0.281	0.38	1.00868e-22	4	Socs3	0.099	0.149773
1.11078e-17	-0.59461	0.141	0.208	2.17846e-13	4	Sorl1	0.067	0.191977
4.05725e-36	-0.598273	0.346	0.449	7.95708e-32	4	Tpd52	0.103	0.12956
2.19596e-22	-0.599835	0.213	0.294	4.30672e-18	4	Acp5	0.081	0.159763
7.85353e-29	-0.601602	0.256	0.353	1.54023e-24	4	Ncf2	0.097	0.159278
8.24573e-11	-0.603292	0.267	0.307	1.61715e-06	4	Itga4	0.04	0.0696864
4.61211e-17	-0.607768	0.193	0.261	9.04528e-13	4	Ier3	0.068	0.14978
2.80597e-22	-0.608829	0.07	0.138	5.50306e-18	4	Dusp16	0.068	0.326923
5.58178e-30	-0.611452	0.229	0.329	1.0947e-25	4	Igsf6	0.1	0.179211
2.19127e-23	-0.614483	0.187	0.272	4.29752e-19	4	Pilra	0.085	0.185185
0.00954615	-0.616542	0.025	0.036	1	4	Cxcl13	0.011	0.180328
1.32802e-29	-0.618184	0.047	0.124	2.60451e-25	4	Gm21188	0.077	0.450292
4.12816e-29	-0.618856	0.016	0.078	8.09614e-25	4	Gm9733	0.062	0.659574
4.60298e-30	-0.623639	0.278	0.37	9.02737e-26	4	Creg1	0.092	0.141975
2.586e-34	-0.623713	0.357	0.467	5.07166e-30	4	Cd83	0.11	0.133495
1.32274e-26	-0.626397	0.064	0.141	2.59416e-22	4	Slfn5	0.077	0.37561
1.77687e-117	-0.627476	0.793	0.876	3.48479e-113	4	Psap	0.083	0.0497304
1.81269e-47	-0.628993	0.659	0.7	3.55505e-43	4	Srgn	0.041	0.0301692
5.70158e-39	-0.629143	0.571	0.655	1.11819e-34	4	Selenop	0.084	0.0685155
1.79657e-44	-0.629891	0.4	0.508	3.52343e-40	4	Nfe2l2	0.108	0.118943
1.52383e-37	-0.631338	0.02	0.101	2.98853e-33	4	Cd300lb	0.081	0.669421
0.000178333	-0.633208	0.29	0.299	1	4	Itgal	0.009	0.0152801
1.15077e-57	-0.637585	0.525	0.649	2.2569e-53	4	Ms4a6c	0.124	0.105622
1.01567e-23	-0.638411	0.1	0.177	1.99194e-19	4	Nfil3	0.077	0.277978
5.20929e-37	-0.642435	0.083	0.187	1.02165e-32	4	Mmp14	0.104	0.385185
1.83516e-26	-0.643455	0.398	0.459	3.59912e-22	4	Slfn2	0.061	0.0711785
3.07465e-20	-0.647616	0.38	0.433	6.03e-16	4	Adgre5	0.053	0.0651907
1.46692e-34	-0.648256	0.379	0.479	2.87692e-30	4	Cmss1	0.1	0.11655
2.30112e-17	-0.648472	0.068	0.123	4.51295e-13	4	Pecam1	0.055	0.287958
5.58183e-16	-0.650763	0.509	0.539	1.09471e-11	4	Id2	0.03	0.028626
1.3581e-10	-0.657848	0.358	0.382	2.66351e-06	4	Cstb	0.024	0.0324324
2.64348e-27	-0.659607	0.009	0.064	5.18439e-23	4	Fabp4	0.055	0.753425
2.01463e-23	-0.660303	0.149	0.231	3.95109e-19	4	Sgk1	0.082	0.215789
1.136e-33	-0.660422	0.234	0.347	2.22792e-29	4	Klf4	0.113	0.194492
1.61606e-19	-0.661544	0.184	0.256	3.16941e-15	4	Tent5a	0.072	0.163636
6.46159e-62	-0.663233	0.651	0.727	1.26725e-57	4	Junb	0.076	0.0551524
1.64594e-53	-0.664396	0.491	0.586	3.22802e-49	4	Mcl1	0.095	0.088208
1.24323e-09	-0.666614	0.012	0.035	2.43822e-05	4	Chil3	0.023	0.489362
1.23528e-48	-0.667038	0.379	0.497	2.42262e-44	4	Gm2a	0.118	0.134703
6.08734e-53	-0.668754	0.458	0.589	1.19385e-48	4	Il1b	0.131	0.125119
4.87534e-170	-0.67886	0.942	0.981	9.56152e-166	4	Ftl1	0.039	0.0202808
3.42335e-39	-0.684	0.439	0.536	6.71388e-35	4	Ms4a7	0.097	0.0994872
3.04404e-14	-0.699224	0.143	0.2	5.96996e-10	4	Csf3r	0.057	0.166181
1.35128e-22	-0.700434	0.159	0.233	2.65013e-18	4	Emilin2	0.074	0.188776
5.34028e-47	-0.705093	0.49	0.591	1.04734e-42	4	Nfkbia	0.101	0.093432
5.55591e-30	-0.710818	0.049	0.127	1.08962e-25	4	Gpr141	0.078	0.443182
2.92128e-31	-0.714195	0.234	0.338	5.72921e-27	4	Cd300ld	0.104	0.181818
1.23314e-29	-0.714225	0.02	0.086	2.41844e-25	4	Krt80	0.066	0.622642
1.37259e-19	-0.716056	0.133	0.202	2.69193e-15	4	Ms4a4c	0.069	0.20597
8.92458e-12	-0.718171	0.182	0.226	1.75029e-07	4	Samsn1	0.044	0.107843
4.51298e-78	-0.718967	0.464	0.613	8.85085e-74	4	Fcgr3	0.149	0.138347
1.43807e-42	-0.719069	0.214	0.338	2.82034e-38	4	Pirb	0.124	0.224638
2.72986e-31	-0.722575	0.288	0.388	5.35381e-27	4	Ccrl2	0.1	0.147929
1.58742e-34	-0.724203	0.422	0.495	3.11325e-30	4	Btg1	0.073	0.0796074
1.60744e-114	-0.730175	0.538	0.722	3.15252e-110	4	Mpeg1	0.184	0.146032
3.19147e-40	-0.730916	0.196	0.316	6.2591e-36	4	Ms4a6d	0.12	0.234375
2.66873e-49	-0.731969	0.222	0.361	5.23392e-45	4	Slc11a1	0.139	0.238422
6.94271e-21	-0.734571	0.229	0.299	1.3616e-16	4	Cytip	0.07	0.132576
3.02519e-19	-0.738198	0.123	0.193	5.933e-15	4	Cd36	0.07	0.221519
3.9573e-34	-0.74296	0.256	0.352	7.76106e-30	4	Ptpn1	0.096	0.157895
1.81138e-215	-0.752981	0.813	0.964	3.55247e-211	4	Ctss	0.151	0.0849747
1.99524e-31	-0.756823	0.059	0.143	3.91307e-27	4	Mgst1	0.084	0.415842
1.42212e-24	-0.768446	0.102	0.179	2.78906e-20	4	S100a4	0.077	0.274021
5.34465e-32	-0.77188	0.243	0.344	1.04819e-27	4	Cd63	0.101	0.172061
1.94408e-33	-0.775997	0.091	0.184	3.81273e-29	4	Tnfaip2	0.093	0.338182
2.20641e-31	-0.777563	0.183	0.28	4.32721e-27	4	Plin2	0.097	0.209503
1.3009e-15	-0.793252	0.222	0.28	2.55133e-11	4	S100a6	0.058	0.115538
4.25168e-30	-0.793816	0.04	0.116	8.33839e-26	4	Il1rn	0.076	0.487179
2.70584e-76	-0.796046	0.541	0.648	5.30669e-72	4	Sat1	0.107	0.0899916
2.61892e-35	-0.8016	0.031	0.111	5.13622e-31	4	F10	0.08	0.56338
3.96294e-31	-0.807675	0.397	0.462	7.77211e-27	4	Prr13	0.065	0.0756694
3.15797e-74	-0.812363	0.377	0.544	6.1934e-70	4	Clec4a3	0.167	0.181325
6.09918e-37	-0.820132	0.021	0.1	1.19617e-32	4	Tppp3	0.079	0.652893
3.30669e-42	-0.822967	0.372	0.462	6.48509e-38	4	Prdx5	0.09	0.107914
2.21713e-80	-0.837824	0.335	0.511	4.34824e-76	4	Cd300c2	0.176	0.208038
1.0321e-36	-0.840454	0.207	0.312	2.02415e-32	4	Nadk	0.105	0.202312
4.26563e-25	-0.84704	0.111	0.187	8.36575e-21	4	Il17ra	0.076	0.255034
3.09704e-20	-0.852378	0.046	0.102	6.07392e-16	4	Pglyrp1	0.056	0.378378
3.0617e-15	-0.85285	0.216	0.266	6.0046e-11	4	Cd9	0.05	0.103734
7.3223e-15	-0.861678	0.039	0.083	1.43605e-10	4	Fn1	0.044	0.360656
1.26146e-99	-0.872041	0.481	0.638	2.47398e-95	4	Lst1	0.157	0.140304
4.01658e-151	-0.885755	0.942	0.96	7.87731e-147	4	Fth1	0.018	0.00946372
8.57225e-213	-0.886096	0.791	0.921	1.68119e-208	4	Ctsb	0.13	0.0759346
1.29174e-29	-0.89111	0.219	0.305	2.53336e-25	4	Cd44	0.086	0.164122
6.6517e-21	-0.902041	0.053	0.113	1.30453e-16	4	Thbs1	0.06	0.361446
7.87799e-39	-0.910048	0.177	0.285	1.54503e-34	4	Fgr	0.108	0.233766
2.72761e-41	-0.92315	0.136	0.25	5.34939e-37	4	Ccl9	0.114	0.295337
4.85269e-46	-0.930107	0.022	0.118	9.51709e-42	4	Ceacam1	0.096	0.685714
4.62369e-30	-0.930118	0.166	0.257	9.06799e-26	4	Anxa1	0.091	0.21513
9.27702e-56	-0.930513	0.039	0.158	1.81941e-51	4	Sirpb1c	0.119	0.604061
1.31371e-60	-0.943301	0.301	0.438	2.57645e-56	4	Samhd1	0.137	0.185386
1.41921e-71	-0.961738	0.186	0.356	2.78336e-67	4	Cd300a	0.17	0.313653
3.80488e-47	-0.963131	0.147	0.276	7.46214e-43	4	Clec4n	0.129	0.304965
8.26551e-81	-0.96336	0.523	0.649	1.62103e-76	4	Ifitm3	0.126	0.107509
2.86261e-16	-0.965122	0.013	0.049	5.61415e-12	4	Marco	0.036	0.580645
2.98776e-47	-0.966532	0.09	0.211	5.85959e-43	4	Hmox1	0.121	0.401993
1.05142e-49	-0.972937	0.168	0.296	2.06205e-45	4	Tnfrsf1b	0.128	0.275862
1.08596e-43	-1.0033	0.119	0.232	2.12978e-39	4	Smpdl3a	0.113	0.321937
7.59446e-49	-1.00728	0.048	0.158	1.48943e-44	4	Clec4d	0.11	0.533981
1.32489e-24	-1.01327	0.1	0.178	2.59837e-20	4	Slpi	0.078	0.280576
7.83444e-57	-1.01429	0.224	0.369	1.53649e-52	4	Nr4a1	0.145	0.244519
1.13118e-42	-1.01795	0.052	0.153	2.21848e-38	4	Treml4	0.101	0.492683
3.39193e-58	-1.03012	0.29	0.432	6.65225e-54	4	Fcgr4	0.142	0.196676
5.25982e-41	-1.06506	0.032	0.122	1.03156e-36	4	Eno3	0.09	0.584416
3.45001e-176	-1.08088	0.442	0.671	6.76615e-172	4	Pla2g7	0.229	0.20575
7.41838e-40	-1.08959	0.166	0.28	1.45489e-35	4	Wfdc17	0.114	0.255605
5.30144e-40	-1.10081	0.065	0.163	1.03972e-35	4	Hp	0.098	0.429825
4.58865e-145	-1.15959	0.785	0.898	8.99926e-141	4	Apoe	0.113	0.067142
0.000554044	-1.17198	0.24	0.258	1	4	S100a8	0.018	0.0361446
3.50983e-56	-1.17747	0.176	0.309	6.88349e-52	4	Msrb1	0.133	0.274227
2.17361e-49	-1.2114	0.094	0.214	4.26288e-45	4	Adgre4	0.12	0.38961
1.65627e-51	-1.21345	0.038	0.146	3.24828e-47	4	Ifitm6	0.108	0.586957
2.5199e-53	-1.21874	0.023	0.131	4.94204e-49	4	Cd300e	0.108	0.701299
2.07628e-82	-1.24406	0.199	0.375	4.072e-78	4	Ccl6	0.176	0.30662
7.82939e-58	-1.28732	0.058	0.185	1.5355e-53	4	Clec4e	0.127	0.522634
5.0082e-26	-1.30332	0.195	0.286	9.82208e-22	4	Ccl8	0.091	0.189189
8.24773e-79	-1.32028	0.074	0.237	1.61755e-74	4	Plaur	0.163	0.524116
3.75177e-121	-1.32935	0.24	0.469	7.35797e-117	4	Lrp1	0.229	0.32299
9.402e-66	-1.41263	0.02	0.146	1.84392e-61	4	Ear2	0.126	0.759036
4.86299e-156	-1.42061	0.467	0.642	9.53729e-152	4	Cebpb	0.175	0.1578
7.39912e-60	-1.46295	0.135	0.278	1.45112e-55	4	Plac8	0.143	0.346247
1.68936e-100	-1.50682	0.272	0.462	3.31317e-96	4	Lgals3	0.19	0.258856
0	-1.51357	0.757	0.928	0	4	Lyz2	0.171	0.101484
7.24554e-90	-1.53022	0.264	0.435	1.421e-85	4	Gngt2	0.171	0.244635
4.02117e-64	-1.6097	0.021	0.144	7.88632e-60	4	Ace	0.123	0.745455
2.29582e-58	-1.67415	0.05	0.174	4.50256e-54	4	Chil1	0.124	0.553571

## Sheet: 5
p_val	avg_log2FC	pct.1	pct.2	p_val_adj	cluster	gene	diffPCT	ratioPCT
0	3.40503	0.533	0.105	0	5	Spp1	0.428	0.670846
0	2.71907	0.363	0.01	0	5	Gpnmb	0.353	0.946381
0	2.70419	0.927	0.418	0	5	Lgals3	0.509	0.378439
0	2.53182	0.624	0.077	0	5	Il1rn	0.547	0.780314
0	2.40373	0.904	0.346	0	5	Cstb	0.558	0.4464
0	2.29941	0.465	0.052	0	5	Fabp5	0.413	0.798839
1.27625e-194	2.00861	0.287	0.094	2.50299e-190	5	Mmp12	0.193	0.506562
0	1.87077	0.65	0.118	0	5	Clec4d	0.532	0.692708
0	1.76781	0.44	0.088	0	5	Thbs1	0.352	0.666667
0	1.75638	0.876	0.378	0	5	Lgals1	0.498	0.397129
0	1.71384	0.761	0.241	0	5	Plin2	0.52	0.518962
0	1.69566	0.479	0.153	0	5	Slpi	0.326	0.515823
0	1.66831	0.638	0.112	0	5	Capg	0.526	0.701333
0	1.61076	0.788	0.423	0	5	Cxcl2	0.365	0.301404
0	1.60215	0.695	0.314	0	5	Cd63	0.381	0.377602
0	1.573	0.933	0.454	0	5	Vim	0.479	0.34535
0	1.57058	0.505	0.071	0	5	Vat1	0.434	0.753472
0	1.55352	0.446	0.083	0	5	F10	0.363	0.6862
9.15148e-278	1.55282	0.326	0.091	1.79479e-273	5	Cxcl1	0.235	0.563549
0	1.53596	0.612	0.137	0	5	Pld3	0.475	0.634179
0	1.51793	0.519	0.107	0	5	Trem2	0.412	0.658147
0	1.51002	0.847	0.473	0	5	Prdx1	0.374	0.283333
0	1.5055	0.668	0.149	0	5	Mmp14	0.519	0.635251
0	1.45981	0.998	0.956	0	5	Fth1	0.042	0.0214944
0	1.45839	0.735	0.246	0	5	S100a6	0.489	0.498471
0	1.44617	0.621	0.15	0	5	Ninj1	0.471	0.610895
0	1.41894	0.646	0.188	0	5	Rnh1	0.458	0.549161
1.79505e-194	1.41797	0.119	0.019	3.52045e-190	5	Saa3	0.1	0.724638
0	1.41181	0.694	0.186	0	5	Aprt	0.508	0.577273
0	1.41027	0.687	0.24	0	5	Clec4n	0.447	0.482201
0	1.35813	0.605	0.122	0	5	Anxa4	0.483	0.664374
3.73943e-269	1.34303	0.502	0.183	7.33378e-265	5	Hmox1	0.319	0.465693
0	1.33643	0.638	0.222	0	5	Esd	0.416	0.483721
0	1.32162	0.716	0.237	0	5	Anxa2	0.479	0.502623
0	1.31134	0.487	0.089	0	5	4930430E12Rik	0.398	0.690972
0	1.30244	0.402	0.068	0	5	Anpep	0.334	0.710638
0	1.28508	0.373	0.037	0	5	Adam8	0.336	0.819512
0	1.27665	0.323	0.037	0	5	Hal	0.286	0.794444
0	1.2536	0.377	0.044	0	5	Emp1	0.333	0.790974
0	1.25333	0.461	0.147	0	5	Chil1	0.314	0.516447
0	1.23972	0.716	0.221	0	5	Anxa1	0.495	0.528282
0	1.22839	0.529	0.151	0	5	S100a4	0.378	0.555882
0	1.20727	0.517	0.155	0	5	Clec4e	0.362	0.53869
0	1.18602	0.985	0.908	0	5	Ctsb	0.077	0.0406762
0	1.18062	0.989	0.912	0	5	Lyz2	0.077	0.040505
0	1.17545	0.607	0.201	0	5	Sgk1	0.406	0.502475
0	1.1723	0.207	0.032	0	5	AA467197	0.175	0.732218
0	1.17028	0.604	0.234	0	5	Ier3	0.37	0.441527
0	1.16458	0.643	0.209	0	5	Sod2	0.434	0.50939
0	1.15899	0.998	0.977	0	5	Ftl1	0.021	0.0106329
0	1.15541	0.287	0.06	0	5	Gdf3	0.227	0.654179
0	1.13041	0.717	0.272	0	5	Psmb6	0.445	0.449949
0	1.12839	0.656	0.237	0	5	Cd9	0.419	0.469205
0	1.1184	0.558	0.158	0	5	Card19	0.4	0.558659
0	1.11678	0.245	0.007	0	5	Syngr1	0.238	0.944444
0	1.11387	0.832	0.404	0	5	Aldoa	0.428	0.346278
0	1.11326	0.281	0.02	0	5	Il7r	0.261	0.86711
0	1.10935	0.817	0.372	0	5	Emp3	0.445	0.374264
0	1.10815	0.557	0.162	0	5	Ctsl	0.395	0.549374
0	1.10397	0.6	0.219	0	5	Ccl9	0.381	0.465201
0	1.10052	0.688	0.26	0	5	Ftl1-ps1	0.428	0.451477
0	1.09485	0.87	0.477	0	5	Anxa5	0.393	0.291759
0	1.08843	0.657	0.219	0	5	Msr1	0.438	0.5
0	1.0752	0.639	0.199	0	5	Plaur	0.44	0.52506
0	1.05584	0.403	0.075	0	5	Nr1h3	0.328	0.686192
0	1.05428	0.262	0.028	0	5	Vegfa	0.234	0.806897
0	1.05112	0.355	0.051	0	5	Anxa3	0.304	0.748768
0	1.0381	0.818	0.376	0	5	Pkm	0.442	0.370184
1.71392e-235	1.02983	0.154	0.026	3.36134e-231	5	Chil3	0.128	0.711111
0	1.00185	0.836	0.401	0	5	Txn1	0.435	0.351657
0	0.996948	0.62	0.218	0	5	Mif	0.402	0.479714
0	0.989471	0.302	0.024	0	5	Fam129b	0.278	0.852761
0	0.973457	0.545	0.174	0	5	Lmna	0.371	0.515994
0	0.962018	0.443	0.104	0	5	Ass1	0.339	0.619744
2.51262e-142	0.960869	0.096	0.017	4.92775e-138	5	Lyz1	0.079	0.699115
0	0.95341	0.518	0.128	0	5	Myof	0.39	0.603715
0	0.950264	0.357	0.089	0	5	Malt1	0.268	0.600897
0	0.944612	0.643	0.242	0	5	Atp6v1a	0.401	0.453107
1.38518e-117	0.941117	0.601	0.349	2.71661e-113	5	Ccl6	0.252	0.265263
0	0.934002	0.428	0.095	0	5	Arg2	0.333	0.636711
0	0.932067	0.251	0.03	0	5	Slc7a11	0.221	0.786477
0	0.931542	0.22	0.024	0	5	Hilpda	0.196	0.803279
0	0.930848	0.304	0.023	0	5	Fam20c	0.281	0.859327
2.73807e-277	0.93014	0.845	0.491	5.36989e-273	5	Akr1a1	0.354	0.26497
5.40529e-253	0.915548	0.4	0.131	1.06009e-248	5	Plk2	0.269	0.506591
0	0.903171	0.279	0.03	0	5	Ecm1	0.249	0.805825
0	0.896569	0.349	0.083	0	5	Osm	0.266	0.615741
3.80834e-273	0.887952	0.819	0.432	7.46892e-269	5	Prdx5	0.387	0.309353
3.82416e-272	0.886904	0.895	0.596	7.49993e-268	5	Cd68	0.299	0.200537
0	0.880492	0.446	0.112	0	5	Bhlhe40	0.334	0.598566
0	0.87989	0.534	0.152	0	5	Ptafr	0.382	0.556851
0	0.874543	0.656	0.237	0	5	S100a10	0.419	0.469205
2.03237e-191	0.8714	0.423	0.166	3.98587e-187	5	Lpl	0.257	0.436333
1.12927e-266	0.867936	0.836	0.475	2.21472e-262	5	Sh3bgrl3	0.361	0.275362
0	0.866871	0.969	0.795	0	5	Cyba	0.174	0.0986395
0	0.844784	0.455	0.123	0	5	Txnrd1	0.332	0.574394
0	0.839046	0.502	0.145	0	5	Cd84	0.357	0.551777
1.25636e-256	0.832056	0.841	0.499	2.46397e-252	5	Atox1	0.342	0.255224
0	0.825152	0.637	0.239	0	5	S100a11	0.398	0.454338
3.00124e-203	0.824736	0.824	0.518	5.88603e-199	5	Id2	0.306	0.228018
3.50005e-277	0.816469	0.809	0.412	6.86429e-273	5	Eif4a1	0.397	0.325143
4.16105e-287	0.805538	0.943	0.684	8.16064e-283	5	Ctsz	0.259	0.159189
6.68357e-212	0.804558	0.572	0.253	1.31078e-207	5	Wfdc17	0.319	0.386667
1.90048e-190	0.80176	0.691	0.361	3.72722e-186	5	Ccrl2	0.33	0.313688
0	0.801344	0.245	0.039	0	5	Srxn1	0.206	0.725352
0	0.799012	0.366	0.065	0	5	Gla	0.301	0.698376
0	0.786198	0.083	0.003	0	5	Inhba	0.08	0.930233
8.17968e-203	0.784389	0.687	0.343	1.6042e-198	5	Creg1	0.344	0.333981
7.41535e-268	0.780943	0.795	0.39	1.4543e-263	5	Cox5a	0.405	0.341772
7.54372e-243	0.77923	0.832	0.477	1.47947e-238	5	Grn	0.355	0.271199
7.99785e-182	0.767045	0.215	0.057	1.56854e-177	5	Ptgs2	0.158	0.580882
4.52875e-288	0.766006	0.618	0.241	8.88179e-284	5	Tuba1c	0.377	0.438882
9.4544e-196	0.764404	0.586	0.269	1.8542e-191	5	Acp5	0.317	0.37076
3.23674e-255	0.760301	0.566	0.221	6.3479e-251	5	Tagln2	0.345	0.438374
8.72043e-212	0.753601	0.62	0.286	1.71025e-207	5	Lipa	0.334	0.368653
0	0.74896	0.559	0.184	0	5	Soat1	0.375	0.504711
0	0.746133	0.426	0.109	0	5	Gng12	0.317	0.592523
0	0.740134	0.304	0.05	0	5	Nrp2	0.254	0.717514
4.69006e-229	0.740117	0.55	0.221	9.19815e-225	5	Cdkn1a	0.329	0.426719
3.8264e-304	0.735097	0.854	0.429	7.50433e-300	5	Lrp1	0.425	0.331255
1.88606e-294	0.734596	0.506	0.171	3.69894e-290	5	Tpi1	0.335	0.49483
7.52325e-293	0.734121	0.644	0.251	1.47546e-288	5	Eno1	0.393	0.439106
2.11175e-299	0.73075	0.607	0.228	4.14156e-295	5	Bax	0.379	0.453892
1.34378e-214	0.730708	0.839	0.493	2.63543e-210	5	Sdcbp	0.346	0.25976
2.49746e-144	0.728246	0.847	0.573	4.89801e-140	5	Cd14	0.274	0.192958
0	0.723334	0.291	0.051	0	5	Aig1	0.24	0.701754
1.75441e-79	0.719184	0.781	0.572	3.44074e-75	5	Nfkbia	0.209	0.154472
2.15687e-250	0.717179	0.697	0.314	4.23006e-246	5	Atp6v1g1	0.383	0.378833
7.98175e-268	0.716145	0.393	0.12	1.56538e-263	5	Prdx6	0.273	0.532164
0	0.713509	0.253	0.033	0	5	Dok2	0.22	0.769231
1.47993e-287	0.713285	0.681	0.279	2.90245e-283	5	Mrpl52	0.402	0.41875
6.02182e-186	0.712244	0.121	0.02	1.181e-181	5	Gdf15	0.101	0.716312
1.84507e-209	0.707188	0.279	0.08	3.61856e-205	5	Pmp22	0.199	0.554318
0	0.707035	0.343	0.074	0	5	Slc37a2	0.269	0.645084
4.97462e-221	0.7067	0.45	0.167	9.75623e-217	5	Gadd45b	0.283	0.458671
0	0.68604	0.121	0.007	0	5	Ctsk	0.114	0.890625
9.42256e-199	0.677521	0.769	0.427	1.84795e-194	5	Atp6v0e	0.342	0.285953
1.92607e-228	0.677129	0.757	0.371	3.77741e-224	5	Cotl1	0.386	0.342199
2.72152e-257	0.674402	0.233	0.051	5.33745e-253	5	Igf1	0.182	0.640845
2.65901e-202	0.6726	0.834	0.498	5.21485e-198	5	Gabarap	0.336	0.252252
1.56854e-113	0.670028	0.765	0.492	3.07623e-109	5	Tgfbi	0.273	0.217184
4.54346e-245	0.668647	0.683	0.297	8.91064e-241	5	Slc3a2	0.386	0.393878
0	0.663083	0.438	0.128	0	5	Nceh1	0.31	0.547703
3.83973e-242	0.663066	0.249	0.06	7.53047e-238	5	Rhoc	0.189	0.61165
1.05122e-131	0.662206	0.106	0.021	2.06166e-127	5	Ccdc162	0.085	0.669291
1.4962e-296	0.659946	0.488	0.158	2.93435e-292	5	Tnfaip2	0.33	0.510836
9.62304e-276	0.659836	0.522	0.184	1.88727e-271	5	Vps29	0.338	0.478754
2.24445e-196	0.656877	0.979	0.864	4.40182e-192	5	Psap	0.115	0.0623983
1.16964e-243	0.648917	0.956	0.749	2.29389e-239	5	Cfl1	0.207	0.121408
6.11086e-232	0.639216	0.198	0.041	1.19846e-227	5	Acod1	0.157	0.656904
1.6969e-195	0.639158	0.668	0.323	3.32795e-191	5	Ldha	0.345	0.348133
2.59799e-264	0.638109	0.542	0.2	5.09519e-260	5	Psmd8	0.342	0.460916
9.39309e-105	0.636237	0.052	0.007	1.84217e-100	5	Ccl24	0.045	0.762712
5.5328e-192	0.636183	0.556	0.24	1.08509e-187	5	Ifrd1	0.316	0.396985
8.47508e-291	0.636094	0.643	0.245	1.66213e-286	5	Ahnak	0.398	0.448198
4.01088e-300	0.630279	0.422	0.123	7.86613e-296	5	Tgm2	0.299	0.548624
0	0.626633	0.257	0.039	0	5	Gpr137b	0.218	0.736486
1.7814e-145	0.626286	0.99	0.952	3.49369e-141	5	Ctss	0.038	0.0195675
1.00375e-202	0.626158	0.686	0.326	1.96855e-198	5	Dynll1	0.36	0.355731
3.27348e-289	0.624109	0.999	0.988	6.41994e-285	5	Actb	0.011	0.00553598
0	0.621475	0.374	0.093	0	5	Uap1l1	0.281	0.601713
1.16309e-201	0.621076	0.467	0.182	2.28105e-197	5	Rilpl2	0.285	0.439137
5.93186e-226	0.620476	0.634	0.273	1.16336e-221	5	Tmem256	0.361	0.398015
1.29967e-243	0.615083	0.977	0.851	2.54891e-239	5	Pfn1	0.126	0.0689278
5.9167e-214	0.614524	0.683	0.312	1.16038e-209	5	Rps27l	0.371	0.372864
0	0.612797	0.359	0.089	0	5	Dtnbp1	0.27	0.602679
1.88997e-195	0.610354	0.396	0.144	3.7066e-191	5	Glrx	0.252	0.466667
0	0.608914	0.176	0.015	0	5	Lhfpl2	0.161	0.842932
8.55677e-252	0.606201	0.429	0.142	1.67815e-247	5	Hsd17b4	0.287	0.502627
4.66508e-231	0.60619	0.613	0.257	9.14915e-227	5	Sdhb	0.356	0.409195
1.10854e-165	0.603945	0.518	0.235	2.17407e-161	5	Cfp	0.283	0.37583
0	0.596914	0.251	0.046	0	5	Ralgds	0.205	0.690236
2.35999e-282	0.595478	0.273	0.062	4.62841e-278	5	Itga5	0.211	0.629851
1.87539e-227	0.587873	0.359	0.113	3.67801e-223	5	Mdm2	0.246	0.521186
1.90818e-228	0.587833	0.631	0.264	3.74232e-224	5	Rnf149	0.367	0.410056
1.84837e-209	0.587368	0.644	0.287	3.62503e-205	5	Ms4a6d	0.357	0.383459
2.26844e-160	0.586571	0.155	0.036	4.44887e-156	5	Rgcc	0.119	0.623037
1.86577e-301	0.586425	0.422	0.123	3.65915e-297	5	Atp6v1c1	0.299	0.548624
1.42601e-203	0.582132	0.703	0.33	2.7967e-199	5	Slc11a1	0.373	0.361084
4.35047e-255	0.581868	0.318	0.086	8.53213e-251	5	Ccr1	0.232	0.574257
1.83638e-254	0.580163	0.442	0.147	3.60151e-250	5	Blvra	0.295	0.500849
3.84546e-240	0.573715	0.475	0.17	7.54172e-236	5	Rexo2	0.305	0.472868
1.21566e-180	0.573235	0.876	0.539	2.38414e-176	5	Sem1	0.337	0.238163
4.36534e-142	0.571321	0.848	0.554	8.56131e-138	5	Crip1	0.294	0.2097
5.93623e-231	0.570956	0.525	0.2	1.16421e-226	5	Bri3	0.325	0.448276
1.22128e-277	0.568178	0.449	0.141	2.39518e-273	5	Alcam	0.308	0.522034
0	0.561258	0.431	0.119	0	5	Renbp	0.312	0.567273
4.53449e-206	0.560657	0.666	0.301	8.89304e-202	5	Rab7	0.365	0.377456
2.41873e-226	0.560206	0.471	0.17	4.74362e-222	5	Slc16a10	0.301	0.469579
0	0.560048	0.125	0.004	0	5	F7	0.121	0.937984
1.50172e-171	0.559433	0.801	0.443	2.94518e-167	5	Eif5a	0.358	0.287781
7.78248e-209	0.558784	0.587	0.248	1.5263e-204	5	Atp6v1b2	0.339	0.405988
5.36307e-183	0.557855	0.73	0.364	1.0518e-178	5	Pitpna	0.366	0.334552
2.86052e-295	0.555691	0.304	0.072	5.61004e-291	5	Gde1	0.232	0.617021
0	0.555009	0.141	0.014	0	5	Sdc1	0.127	0.819355
2.93012e-175	0.554478	0.468	0.194	5.74655e-171	5	Blvrb	0.274	0.413897
2.27089e-172	0.554432	0.751	0.395	4.45366e-168	5	Slc25a3	0.356	0.310646
7.99178e-165	0.545328	0.7	0.356	1.56735e-160	5	Metrnl	0.344	0.325758
4.31711e-140	0.543395	0.721	0.394	8.46671e-136	5	Sqstm1	0.327	0.293274
1.15692e-228	0.541205	0.602	0.243	2.26895e-224	5	Vdac2	0.359	0.424852
0	0.540059	0.185	0.02	0	5	Kcnn4	0.165	0.804878
9.60778e-202	0.539539	0.703	0.326	1.88428e-197	5	Uqcrq	0.377	0.366375
0	0.538975	0.297	0.065	0	5	Amdhd2	0.232	0.640884
4.96348e-286	0.537698	0.253	0.054	9.73437e-282	5	Hvcn1	0.199	0.648208
5.84045e-249	0.53688	0.436	0.144	1.14543e-244	5	1810058I24Rik	0.292	0.503448
5.75804e-153	0.534731	0.835	0.504	1.12927e-148	5	Cox6b1	0.331	0.247199
5.36815e-295	0.527219	0.236	0.046	1.0528e-290	5	Fnip2	0.19	0.673759
1.88608e-186	0.526325	0.301	0.096	3.69897e-182	5	Phlda1	0.205	0.516373
1.40174e-286	0.524024	0.404	0.117	2.7491e-282	5	Coro1c	0.287	0.550864
4.0575e-210	0.522887	0.604	0.255	7.95756e-206	5	Cndp2	0.349	0.406286
0	0.522687	0.204	0.024	0	5	Plxna1	0.18	0.789474
3.4728e-143	0.522649	0.892	0.614	6.81086e-139	5	Cebpb	0.278	0.184595
4.73291e-221	0.520646	0.458	0.166	9.28218e-217	5	Mpp1	0.292	0.467949
1.61668e-209	0.519683	0.506	0.197	3.17063e-205	5	Txndc17	0.309	0.439545
3.37065e-176	0.51903	0.337	0.118	6.61052e-172	5	Arl5c	0.219	0.481319
1.34793e-251	0.515839	0.469	0.16	2.64355e-247	5	Ndufb6	0.309	0.491256
0	0.512903	0.225	0.036	0	5	Aopep	0.189	0.724138
1.60177e-182	0.509605	0.414	0.156	3.14139e-178	5	Nfil3	0.258	0.452632
7.23152e-222	0.506054	0.508	0.19	1.41825e-217	5	Acp2	0.318	0.455587
1.04265e-142	0.504591	0.936	0.697	2.04484e-138	5	Npc2	0.239	0.146356
0	0.503613	0.191	0.024	0	5	Arhgap10	0.167	0.776744
2.17546e-112	0.502506	0.501	0.254	4.26652e-108	5	Marcksl1	0.247	0.327152
4.66238e-178	0.502375	0.703	0.344	9.14386e-174	5	Cox7a2	0.359	0.342884
3.50144e-211	0.502238	0.385	0.13	6.86702e-207	5	Osbpl8	0.255	0.495146
3.37008e-173	0.50211	0.987	0.889	6.60939e-169	5	Gpx1	0.098	0.0522388
4.12245e-263	0.497452	0.343	0.095	8.08495e-259	5	Nhp2	0.248	0.56621
1.74961e-229	0.496825	0.514	0.19	3.43133e-225	5	Timm13	0.324	0.460227
6.99825e-212	0.4968	0.564	0.227	1.3725e-207	5	Edf1	0.337	0.426043
1.6405e-232	0.496144	0.427	0.144	3.21735e-228	5	Rap2b	0.283	0.495622
6.31924e-223	0.492834	0.396	0.131	1.23933e-218	5	Tbcb	0.265	0.502846
1.08416e-208	0.492532	0.515	0.2	2.12625e-204	5	Psma6	0.315	0.440559
2.30413e-167	0.49237	0.666	0.326	4.51886e-163	5	Reep5	0.34	0.342742
6.98525e-210	0.491767	0.347	0.111	1.36995e-205	5	Por	0.236	0.515284
1.21586e-200	0.489731	0.302	0.092	2.38455e-196	5	Slamf7	0.21	0.532995
7.96385e-136	0.488925	0.785	0.452	1.56187e-131	5	Cox6c	0.333	0.2692
2.63143e-246	0.487921	0.338	0.096	5.16076e-242	5	Npc1	0.242	0.557604
8.5113e-219	0.48648	0.462	0.167	1.66924e-214	5	Psmd14	0.295	0.468998
5.45253e-257	0.485137	0.26	0.061	1.06935e-252	5	Plec	0.199	0.619938
2.28636e-183	0.483081	0.561	0.241	4.484e-179	5	Spcs1	0.32	0.399002
1.55231e-200	0.482405	0.419	0.151	3.04438e-196	5	Pgd	0.268	0.470175
3.07168e-155	0.48128	0.463	0.199	6.02418e-151	5	C3	0.264	0.398792
6.36982e-235	0.481212	0.399	0.129	1.24925e-230	5	Mrpl54	0.27	0.511364
1.17381e-165	0.476039	0.64	0.304	2.30208e-161	5	Litaf	0.336	0.355932
1.44006e-280	0.472492	0.3	0.073	2.82425e-276	5	Naa20	0.227	0.608579
9.49718e-231	0.47238	0.237	0.056	1.86259e-226	5	Maff	0.181	0.617747
2.57635e-150	0.472116	0.712	0.37	5.05274e-146	5	Taldo1	0.342	0.316081
1.84225e-222	0.471786	0.324	0.096	3.61303e-218	5	Gsr	0.228	0.542857
1.31915e-265	0.471583	0.288	0.071	2.58711e-261	5	Wsb2	0.217	0.604457
1.24388e-125	0.47101	0.162	0.045	2.43951e-121	5	Id3	0.117	0.565217
1.88815e-210	0.469044	0.334	0.102	3.70304e-206	5	Rab7b	0.232	0.53211
1.39552e-216	0.468516	0.372	0.122	2.73689e-212	5	Dnajc15	0.25	0.506073
1.14737e-259	0.466097	0.205	0.04	2.25023e-255	5	Zfand2a	0.165	0.673469
2.69032e-164	0.465593	0.653	0.311	5.27626e-160	5	Atp5mpl	0.342	0.354772
1.73445e-161	0.465312	0.611	0.284	3.4016e-157	5	Dbi	0.327	0.365363
7.8553e-120	0.464916	0.884	0.615	1.54058e-115	5	Lamp1	0.269	0.179453
9.73863e-177	0.463688	0.603	0.272	1.90994e-172	5	Tmem14c	0.331	0.378286
2.35046e-239	0.463463	0.671	0.276	4.60972e-235	5	Msrb1	0.395	0.417107
1.99757e-155	0.463091	0.74	0.384	3.91764e-151	5	Atp6v1f	0.356	0.316726
3.57947e-210	0.46057	0.101	0.012	7.02005e-206	5	Mmp19	0.089	0.787611
2.99115e-109	0.456266	0.736	0.436	5.86624e-105	5	Slfn2	0.3	0.255973
1.09732e-233	0.455785	0.326	0.094	2.15207e-229	5	Dusp3	0.232	0.552381
1.26543e-173	0.455488	0.618	0.279	2.48176e-169	5	Cd44	0.339	0.377926
9.76676e-254	0.45538	0.302	0.079	1.91546e-249	5	Alas1	0.223	0.585302
1.89191e-94	0.455085	0.826	0.54	3.71041e-90	5	Actg1	0.286	0.20937
5.40801e-131	0.452408	0.541	0.264	1.06062e-126	5	Tlr2	0.277	0.344099
0	0.447534	0.09	0.003	0	5	Slc7a2	0.087	0.935484
4.69739e-198	0.446857	0.492	0.192	9.21252e-194	5	Atp6v1e1	0.3	0.438596
1.52898e-125	0.445546	0.647	0.336	2.99864e-121	5	Basp1	0.311	0.316378
1.63027e-126	0.445345	0.908	0.656	3.19728e-122	5	Arpc1b	0.252	0.161125
2.15232e-156	0.444991	0.98	0.889	4.22113e-152	5	Calm1	0.091	0.0486891
6.06087e-119	0.444546	0.789	0.482	1.18866e-114	5	Arpc3	0.307	0.241542
3.98467e-200	0.44276	0.469	0.177	7.81474e-196	5	Ak2	0.292	0.452012
4.76923e-209	0.442537	0.313	0.095	9.35341e-205	5	Slc48a1	0.218	0.534314
6.31768e-163	0.442528	0.366	0.137	1.23902e-158	5	Ehd1	0.229	0.455268
3.5718e-261	0.439905	0.14	0.019	7.00501e-257	5	Rnf128	0.121	0.761006
8.86272e-221	0.437191	0.52	0.194	1.73816e-216	5	Emb	0.326	0.456583
2.22079e-209	0.436759	0.381	0.128	4.35542e-205	5	Mrpl20	0.253	0.497053
2.62102e-176	0.434266	0.418	0.159	5.14034e-172	5	Gna13	0.259	0.448873
2.03562e-226	0.434157	0.243	0.059	3.99226e-222	5	Mapk6	0.184	0.609272
5.64118e-150	0.430198	0.644	0.315	1.10635e-145	5	Mdh2	0.329	0.343066
1.35503e-169	0.428743	0.62	0.282	2.65749e-165	5	Psmb2	0.338	0.374723
2.45113e-126	0.427584	0.802	0.466	4.80715e-122	5	Cox6a1	0.336	0.264984
1.65232e-119	0.42675	0.787	0.464	3.24054e-115	5	Atp6v0b	0.323	0.258193
8.71085e-166	0.42581	0.587	0.265	1.70837e-161	5	Atp5d	0.322	0.377934
3.86627e-209	0.424306	0.447	0.161	7.58252e-205	5	Atp5g1	0.286	0.470395
1.82452e-135	0.424231	0.729	0.392	3.57826e-131	5	Atp5b	0.337	0.300624
4.36014e-125	0.423917	0.743	0.412	8.5511e-121	5	Cox8a	0.331	0.28658
1.89865e-170	0.423609	0.527	0.225	3.72364e-166	5	Rab1a	0.302	0.401596
2.61566e-125	0.423513	0.735	0.409	5.12982e-121	5	Hint1	0.326	0.284965
7.20757e-154	0.423025	0.244	0.077	1.41355e-149	5	Gstm1	0.167	0.520249
6.41882e-172	0.4217	0.525	0.222	1.25886e-167	5	Gusb	0.303	0.405622
1.82436e-209	0.42102	0.376	0.125	3.57793e-205	5	Ube2a	0.251	0.500998
3.77784e-235	0.420513	0.345	0.102	7.4091e-231	5	Atp6v1h	0.243	0.543624
5.17703e-75	0.42005	0.075	0.018	1.01532e-70	5	Gm15056	0.057	0.612903
2.23284e-165	0.419814	0.529	0.228	4.37905e-161	5	Scpep1	0.301	0.397622
3.5146e-167	0.419022	0.501	0.212	6.89284e-163	5	Ezr	0.289	0.40533
1.06014e-123	0.418511	0.819	0.479	2.07915e-119	5	Arpc5	0.34	0.261941
8.70568e-293	0.41773	0.205	0.036	1.70736e-288	5	Comtd1	0.169	0.701245
7.42585e-188	0.415365	0.495	0.196	1.45636e-183	5	Fkbp1a	0.299	0.432706
4.84829e-202	0.414746	0.363	0.121	9.50846e-198	5	Pgls	0.242	0.5
4.74998e-188	0.414425	0.472	0.183	9.31566e-184	5	Ndufa11	0.289	0.441221
5.40354e-219	0.414113	0.346	0.106	1.05974e-214	5	Dnase2a	0.24	0.530973
1.60602e-187	0.414064	0.337	0.112	3.14974e-183	5	Mrpl17	0.225	0.501114
2.99246e-155	0.414032	0.546	0.245	5.86882e-151	5	Abracl	0.301	0.380531
2.08418e-215	0.412944	0.431	0.15	4.08749e-211	5	Eif6	0.281	0.483649
1.08408e-182	0.412893	0.511	0.208	2.12611e-178	5	Atp6v0d1	0.303	0.421419
9.58254e-108	0.41169	0.842	0.538	1.87933e-103	5	Efhd2	0.304	0.22029
9.3037e-160	0.411043	0.598	0.274	1.82464e-155	5	Ndufa1	0.324	0.37156
0	0.410472	0.129	0.008	0	5	Rai14	0.121	0.883212
9.55752e-165	0.410218	0.209	0.057	1.87442e-160	5	Gclm	0.152	0.571429
4.95319e-178	0.408624	0.459	0.182	9.71419e-174	5	Bola2	0.277	0.432137
9.05148e-121	0.407271	0.151	0.041	1.77518e-116	5	Nr4a2	0.11	0.572917
2.60724e-164	0.405534	0.542	0.237	5.11332e-160	5	Ndufc1	0.305	0.391528
1.29153e-156	0.403524	0.578	0.262	2.53295e-152	5	Cox7b	0.316	0.37619
4.94803e-125	0.403271	0.581	0.289	9.70408e-121	5	Manf	0.292	0.335632
1.15735e-157	0.402914	0.518	0.227	2.26979e-153	5	Calm3	0.291	0.390604
5.80618e-100	0.402205	0.886	0.621	1.13871e-95	5	Slc25a5	0.265	0.175846
5.1706e-109	0.4	0.789	0.474	1.01406e-104	5	Clta	0.315	0.249406
1.81038e-179	0.399825	0.239	0.067	3.55052e-175	5	Bcl2l11	0.172	0.562092
1.16103e-147	0.399503	0.592	0.281	2.27702e-143	5	Dad1	0.311	0.356243
7.25759e-84	0.399424	0.855	0.599	1.42336e-79	5	Lgmn	0.256	0.176066
1.09894e-206	0.399417	0.31	0.093	2.15523e-202	5	Ggh	0.217	0.538462
8.81536e-217	0.399204	0.27	0.073	1.72887e-212	5	Ap3s1	0.197	0.574344
1.16567e-195	0.398573	0.453	0.167	2.28612e-191	5	Rab20	0.286	0.46129
2.66836e-121	0.397604	0.715	0.388	5.23319e-117	5	Atp5e	0.327	0.296464
4.34948e-239	0.396057	0.195	0.038	8.53021e-235	5	Mfsd12	0.157	0.67382
1.01393e-139	0.395827	0.588	0.282	1.98851e-135	5	Clec12a	0.306	0.351724
8.33415e-169	0.395603	0.521	0.22	1.63449e-164	5	Psma2	0.301	0.406208
5.8267e-171	0.395575	0.496	0.205	1.14273e-166	5	Rab11a	0.291	0.415121
3.22975e-195	0.395439	0.464	0.175	6.3342e-191	5	Ranbp1	0.289	0.452269
8.9291e-124	0.391283	0.386	0.165	1.75118e-119	5	Itgax	0.221	0.401089
1.59064e-183	0.391266	0.216	0.056	3.11957e-179	5	Mitf	0.16	0.588235
3.76319e-134	0.390101	0.667	0.34	7.38036e-130	5	M6pr	0.327	0.324727
6.94552e-185	0.390014	0.366	0.127	1.36216e-180	5	Psmb5	0.239	0.484787
4.25459e-195	0.389529	0.422	0.153	8.34409e-191	5	Prelid1	0.269	0.467826
8.2299e-180	0.389489	0.381	0.137	1.61405e-175	5	Txnl1	0.244	0.471042
5.93487e-171	0.38896	0.527	0.222	1.16395e-166	5	Dynlrb1	0.305	0.40721
1.4263e-185	0.388905	0.224	0.059	2.79726e-181	5	Bst1	0.165	0.583039
1.30229e-219	0.388134	0.235	0.057	2.55405e-215	5	Pno1	0.178	0.609589
1.38298e-162	0.387996	0.381	0.144	2.7123e-158	5	Slc43a2	0.237	0.451429
6.90664e-172	0.387948	0.502	0.207	1.35453e-167	5	Mfsd1	0.295	0.416079
5.45986e-156	0.387224	0.248	0.078	1.07079e-151	5	Map2k3	0.17	0.521472
2.83253e-290	0.38686	0.17	0.025	5.55515e-286	5	Igf2r	0.145	0.74359
2.93849e-185	0.386392	0.368	0.128	5.76297e-181	5	0610012G03Rik	0.24	0.483871
5.11651e-262	0.385849	0.149	0.022	1.00345e-257	5	Gas2l3	0.127	0.74269
2.72417e-246	0.385544	0.171	0.03	5.34264e-242	5	2310022A10Rik	0.141	0.701493
9.86621e-142	0.384757	0.576	0.27	1.93496e-137	5	Atp5g3	0.306	0.361702
9.86419e-173	0.38376	0.472	0.19	1.93456e-168	5	Tmem106a	0.282	0.425982
8.11672e-216	0.382871	0.323	0.097	1.59185e-211	5	Lrrc59	0.226	0.538095
2.77464e-97	0.382226	0.798	0.494	5.44163e-93	5	Tspo	0.304	0.235294
3.68514e-185	0.381974	0.373	0.131	7.2273e-181	5	Aurkaip1	0.242	0.480159
4.07775e-115	0.380964	0.682	0.37	7.99728e-111	5	Pdia6	0.312	0.296578
4.22928e-161	0.380096	0.511	0.218	8.29446e-157	5	Tpm4	0.293	0.40192
4.77564e-182	0.379924	0.459	0.177	9.36598e-178	5	Cope	0.282	0.443396
7.68864e-165	0.379873	0.446	0.179	1.5079e-160	5	Cox5b-ps	0.267	0.4272
2.62002e-131	0.379519	0.083	0.014	5.13839e-127	5	Atp6v0d2	0.069	0.71134
4.80632e-121	0.378087	0.659	0.349	9.42615e-117	5	Ppib	0.31	0.30754
7.6958e-128	0.377279	0.681	0.35	1.5093e-123	5	Chmp4b	0.331	0.321048
2.23538e-176	0.374173	0.258	0.077	4.38402e-172	5	Slc35b1	0.181	0.540299
6.95808e-213	0.372809	0.26	0.069	1.36462e-208	5	Nagk	0.191	0.580547
8.45475e-158	0.372311	0.524	0.228	1.65815e-153	5	Slc6a6	0.296	0.393617
2.68974e-174	0.372101	0.242	0.07	5.27511e-170	5	Pdxk	0.172	0.551282
1.66725e-146	0.371848	0.64	0.309	3.26981e-142	5	Psmb1	0.331	0.348788
4.68293e-94	0.369505	0.712	0.428	9.18417e-90	5	Hexa	0.284	0.249123
2.16525e-171	0.367314	0.209	0.056	4.24648e-167	5	Slc2a1	0.153	0.577358
6.52138e-122	0.367132	0.719	0.386	1.27897e-117	5	Ndufb1-ps	0.333	0.301357
1.18085e-155	0.36635	0.579	0.264	2.31588e-151	5	Chmp2a	0.315	0.373665
5.31528e-77	0.366285	0.23	0.099	1.04243e-72	5	Cxcl14	0.131	0.398176
1.6742e-125	0.365918	0.637	0.324	3.28345e-121	5	Tax1bp1	0.313	0.325702
2.90487e-158	0.365404	0.248	0.077	5.69703e-154	5	Cd38	0.171	0.526154
1.31509e-162	0.365017	0.266	0.084	2.57916e-158	5	Capn2	0.182	0.52
2.456e-160	0.364991	0.345	0.125	4.81671e-156	5	Rex1bd	0.22	0.468085
5.98008e-154	0.363876	0.472	0.199	1.17281e-149	5	Mkrn1	0.273	0.406855
2.10393e-129	0.36385	0.526	0.249	4.12623e-125	5	Pilra	0.277	0.357419
2.44638e-202	0.363292	0.271	0.075	4.79784e-198	5	Slc7a8	0.196	0.566474
4.4896e-159	0.362861	0.488	0.205	8.805e-155	5	Psma5	0.283	0.408369
2.11711e-162	0.36131	0.342	0.123	4.15208e-158	5	Tubb6	0.219	0.470968
2.61753e-144	0.35861	0.172	0.045	5.1335e-140	5	Tnip3	0.127	0.585253
5.78226e-164	0.356868	0.472	0.193	1.13402e-159	5	Fkbp2	0.279	0.419549
2.65671e-131	0.356835	0.638	0.318	5.21035e-127	5	Brk1	0.32	0.334728
1.37672e-124	0.356544	0.299	0.114	2.70002e-120	5	Tmem37	0.185	0.447942
2.43174e-159	0.356219	0.448	0.182	4.76912e-155	5	Cox5b	0.266	0.422222
1.5385e-89	0.355998	0.799	0.499	3.0173e-85	5	Capza2	0.3	0.231125
5.36677e-180	0.355689	0.372	0.131	1.05253e-175	5	Psmd12	0.241	0.479125
6.63149e-174	0.355654	0.363	0.129	1.30057e-169	5	Gtf2h5	0.234	0.47561
1.2085e-180	0.355066	0.38	0.136	2.37011e-176	5	Phb2	0.244	0.472868
9.99386e-144	0.354966	0.648	0.315	1.96e-139	5	Uqcrb	0.333	0.345794
1.83057e-179	0.354671	0.45	0.172	3.59011e-175	5	P2rx4	0.278	0.446945
2.82508e-165	0.354647	0.353	0.126	5.54054e-161	5	Mdfic	0.227	0.473904
6.85293e-169	0.351991	0.5	0.207	1.344e-164	5	Vapa	0.293	0.414427
1.39161e-169	0.351921	0.327	0.112	2.72924e-165	5	Plgrkt	0.215	0.489749
1.02652e-148	0.351119	0.227	0.069	2.01321e-144	5	Csf2rb2	0.158	0.533784
4.65955e-176	0.350897	0.211	0.056	9.13831e-172	5	Pim3	0.155	0.580524
1.20963e-162	0.350669	0.298	0.1	2.37232e-158	5	Pbdc1	0.198	0.497487
1.51367e-142	0.349612	0.345	0.132	2.9686e-138	5	Azin1	0.213	0.446541
2.49503e-159	0.349549	0.415	0.163	4.89325e-155	5	Vti1b	0.252	0.435986
2.20972e-140	0.349132	0.589	0.277	4.33369e-136	5	Tmem258	0.312	0.360277
1.0556e-141	0.347073	0.219	0.067	2.07024e-137	5	Arf2	0.152	0.531469
4.7656e-198	0.347045	0.312	0.096	9.34629e-194	5	Timm17a	0.216	0.529412
9.05912e-164	0.346557	0.347	0.124	1.77668e-159	5	Arl8b	0.223	0.473461
1.44321e-94	0.346295	0.074	0.014	2.83042e-90	5	Olr1	0.06	0.681818
1.82707e-188	0.34601	0.197	0.047	3.58325e-184	5	Spryd7	0.15	0.614754
1.65389e-170	0.34582	0.201	0.053	3.24361e-166	5	Htatip2	0.148	0.582677
6.57197e-134	0.34278	0.466	0.213	1.28889e-129	5	Ly6c2	0.253	0.372607
1.96555e-134	0.341976	0.584	0.28	3.85484e-130	5	Atp5j	0.304	0.351852
1.07932e-115	0.341236	0.692	0.368	2.11676e-111	5	Atp5j2	0.324	0.30566
1.55341e-137	0.340602	0.552	0.258	3.04654e-133	5	Psmb3	0.294	0.362963
2.96739e-99	0.340297	0.321	0.14	5.81965e-95	5	Tnf	0.181	0.392625
1.21613e-144	0.340174	0.508	0.225	2.38507e-140	5	Lamtor1	0.283	0.386085
7.32184e-125	0.339718	0.55	0.267	1.43596e-120	5	Tnfaip3	0.283	0.346389
2.18303e-184	0.33928	0.166	0.036	4.28136e-180	5	Sestd1	0.13	0.643564
5.99975e-134	0.338675	0.144	0.036	1.17667e-129	5	Mefv	0.108	0.6
1.01221e-158	0.337967	0.306	0.105	1.98514e-154	5	Atp8b4	0.201	0.489051
5.98496e-218	0.337919	0.275	0.074	1.17377e-213	5	Plin3	0.201	0.575931
6.07071e-150	0.337764	0.368	0.141	1.19059e-145	5	Hspa9	0.227	0.445972
5.7158e-145	0.337575	0.314	0.114	1.12098e-140	5	S100a1	0.2	0.46729
2.46675e-112	0.337441	0.689	0.37	4.83778e-108	5	Mafb	0.319	0.301228
1.07411e-158	0.337391	0.45	0.183	2.10654e-154	5	Ssu72	0.267	0.421801
9.09999e-132	0.337177	0.337	0.132	1.78469e-127	5	Cd274	0.205	0.4371
1.23487e-152	0.337132	0.496	0.213	2.42182e-148	5	Psma1	0.283	0.399154
1.34554e-133	0.335921	0.211	0.066	2.63886e-129	5	Ell2	0.145	0.523466
1.71774e-159	0.335916	0.38	0.144	3.36884e-155	5	Psmc4	0.236	0.450382
3.81341e-121	0.335284	0.634	0.323	7.47885e-117	5	Snx3	0.311	0.324974
1.01002e-156	0.33411	0.427	0.171	1.98085e-152	5	Dctn3	0.256	0.428094
5.62799e-161	0.333954	0.455	0.184	1.10376e-156	5	Csnk2b	0.271	0.4241
3.20627e-198	0.333225	0.178	0.038	6.28815e-194	5	Tmem65	0.14	0.648148
3.68149e-119	0.333108	0.622	0.316	7.22013e-115	5	Elob	0.306	0.326226
0	0.33246	0.104	0.008	0	5	Slc6a8	0.096	0.857143
4.81165e-147	0.332242	0.399	0.16	9.4366e-143	5	Psma4	0.239	0.427549
0	0.331237	0.082	0.004	0	5	Rhov	0.078	0.906977
9.59486e-149	0.33038	0.442	0.183	1.88174e-144	5	Sec61b	0.259	0.4144
1.34634e-145	0.329137	0.471	0.201	2.64045e-141	5	Ndufb5	0.27	0.401786
1.16344e-136	0.325208	0.185	0.053	2.28174e-132	5	Msmo1	0.132	0.554622
8.5161e-152	0.325043	0.396	0.155	1.67018e-147	5	Etfa	0.241	0.437387
2.22857e-166	0.324927	0.351	0.126	4.37068e-162	5	Psmc5	0.225	0.471698
1.11129e-145	0.324856	0.44	0.183	2.17945e-141	5	Psmc1	0.257	0.41252
7.88504e-138	0.324855	0.506	0.226	1.54641e-133	5	Mrps14	0.28	0.382514
7.39775e-174	0.324694	0.397	0.146	1.45085e-169	5	Naa50	0.251	0.462247
3.68365e-126	0.324251	0.609	0.299	7.22438e-122	5	Slc15a3	0.31	0.34141
4.52467e-150	0.323795	0.455	0.19	8.87378e-146	5	Cnih4	0.265	0.410853
5.30938e-141	0.323463	0.39	0.158	1.04128e-136	5	Ube2f	0.232	0.423358
2.09479e-250	0.323322	0.146	0.022	4.10831e-246	5	Galnt6	0.124	0.738095
9.52689e-177	0.323271	0.284	0.088	1.86841e-172	5	Psmd1	0.196	0.526882
9.22443e-169	0.322806	0.331	0.114	1.8091e-164	5	Mtch2	0.217	0.48764
1.21989e-154	0.322631	0.284	0.095	2.39245e-150	5	Nsf	0.189	0.498681
3.44918e-147	0.322195	0.138	0.031	6.76453e-143	5	Pdgfa	0.107	0.633136
8.76306e-135	0.321958	0.307	0.114	1.71861e-130	5	Clec5a	0.193	0.458432
4.36723e-155	0.321787	0.373	0.142	8.56501e-151	5	Atp6v1d	0.231	0.448544
4.03676e-129	0.320805	0.422	0.182	7.9169e-125	5	Spag9	0.24	0.397351
3.58615e-135	0.320392	0.473	0.208	7.03315e-131	5	Cmtm7	0.265	0.389134
3.25884e-116	0.318687	0.186	0.058	6.39123e-112	5	Egr2	0.128	0.52459
2.09687e-161	0.317977	0.447	0.179	4.11238e-157	5	Ube2l3	0.268	0.428115
8.73582e-164	0.317893	0.259	0.08	1.71327e-159	5	Ppp1r14b	0.179	0.528024
1.24092e-75	0.316906	0.766	0.484	2.4337e-71	5	Nfe2l2	0.282	0.2256
1.59937e-186	0.316612	0.206	0.051	3.13667e-182	5	Ergic1	0.155	0.603113
7.45045e-156	0.31653	0.483	0.203	1.46118e-151	5	Glmp	0.28	0.408163
2.16693e-124	0.315999	0.62	0.311	4.24979e-120	5	Capns1	0.309	0.331901
2.05156e-293	0.315684	0.102	0.008	4.02352e-289	5	Clba1	0.094	0.854545
1.6089e-174	0.315487	0.356	0.125	3.15537e-170	5	Mrps18c	0.231	0.480249
4.8007e-166	0.315184	0.274	0.087	9.41514e-162	5	Iah1	0.187	0.518006
3.16433e-67	0.314882	0.873	0.62	6.20588e-63	5	Ucp2	0.253	0.169457
1.18649e-102	0.314746	0.641	0.344	2.32695e-98	5	Jpt1	0.297	0.301523
5.34421e-77	0.314739	0.886	0.636	1.04811e-72	5	Cdc42	0.25	0.164258
3.91519e-158	0.314169	0.386	0.147	7.67847e-154	5	Ssr2	0.239	0.448405
2.41521e-138	0.313879	0.541	0.247	4.7367e-134	5	Ssr4	0.294	0.373096
5.19729e-104	0.313245	0.702	0.384	1.01929e-99	5	Ostf1	0.318	0.292818
5.64544e-121	0.31324	0.206	0.067	1.10718e-116	5	Cd80	0.139	0.509158
3.98297e-137	0.312925	0.425	0.18	7.8114e-133	5	Ndufb9	0.245	0.404959
1.99917e-161	0.312578	0.292	0.097	3.92078e-157	5	Sec13	0.195	0.501285
1.84205e-137	0.312567	0.191	0.056	3.61262e-133	5	Ikbke	0.135	0.546559
1.01434e-120	0.312519	0.574	0.281	1.98932e-116	5	Wdr1	0.293	0.34269
4.51641e-159	0.312332	0.336	0.12	8.85758e-155	5	Rbis	0.216	0.473684
1.71734e-156	0.311482	0.373	0.141	3.36804e-152	5	Elovl1	0.232	0.451362
4.42489e-160	0.310729	0.303	0.103	8.6781e-156	5	Snf8	0.2	0.492611
2.01679e-133	0.310253	0.524	0.239	3.95534e-129	5	Smdt1	0.285	0.373526
1.44551e-140	0.309492	0.229	0.072	2.83494e-136	5	Mrps28	0.157	0.521595
7.55775e-146	0.30867	0.35	0.133	1.48223e-141	5	Slc25a39	0.217	0.449275
1.18308e-68	0.308658	0.872	0.642	2.32025e-64	5	Pla2g7	0.23	0.151915
1.84504e-150	0.307925	0.33	0.12	3.61849e-146	5	Eif1ax	0.21	0.466667
2.72963e-165	0.307569	0.337	0.118	5.35336e-161	5	Hpcal1	0.219	0.481319
3.23691e-156	0.307474	0.187	0.049	6.34822e-152	5	Ccdc86	0.138	0.584746
3.42353e-182	0.307452	0.211	0.054	6.71423e-178	5	Slc35f6	0.157	0.592453
1.22931e-144	0.307241	0.185	0.051	2.41092e-140	5	Eya3	0.134	0.567797
6.01864e-145	0.3071	0.189	0.053	1.18038e-140	5	Hpse	0.136	0.561983
1.22428e-106	0.307055	0.63	0.33	2.40106e-102	5	Atp5pb	0.3	0.3125
5.2412e-298	0.306629	0.093	0.007	1.0279e-293	5	Ahnak2	0.086	0.86
4.57797e-160	0.306365	0.326	0.114	8.97832e-156	5	Pepd	0.212	0.481818
0	0.305993	0.067	0.002	0	5	Pdpn	0.065	0.942029
2.75376e-108	0.30519	0.42	0.192	5.40067e-104	5	Sdc4	0.228	0.372549
2.81422e-97	0.303958	0.653	0.36	5.51925e-93	5	Atpif1	0.293	0.28924
1.06565e-137	0.303812	0.291	0.104	2.08996e-133	5	Tns3	0.187	0.473418
1.08811e-135	0.303529	0.046	0.004	2.134e-131	5	Dmkn	0.042	0.84
4.24963e-113	0.303517	0.561	0.278	8.33437e-109	5	Cops9	0.283	0.337306
1.15211e-110	0.303321	0.651	0.337	2.25952e-106	5	Ubl5	0.314	0.317814
1.37436e-106	0.303086	0.683	0.366	2.6954e-102	5	Eif3k	0.317	0.302193
6.73165e-133	0.302791	0.561	0.264	1.32021e-128	5	Uqcrc1	0.297	0.36
5.74218e-148	0.30246	0.281	0.096	1.12616e-143	5	Cmc1	0.185	0.490716
6.44093e-90	0.30213	0.733	0.424	1.2632e-85	5	Vamp8	0.309	0.26707
1.05359e-140	0.300888	0.201	0.059	2.0663e-136	5	Pfkl	0.142	0.546154
2.36432e-147	0.300429	0.221	0.066	4.6369e-143	5	Sash1	0.155	0.54007
2.11422e-131	0.299982	0.431	0.186	4.14641e-127	5	Ndufs8	0.245	0.397083
3.98568e-157	0.299713	0.364	0.135	7.81672e-153	5	Vdac1	0.229	0.458918
9.67789e-149	0.299094	0.474	0.201	1.89803e-144	5	Psmb4	0.273	0.404444
6.12464e-196	0.298857	0.101	0.013	1.20117e-191	5	Chst11	0.088	0.77193
4.87466e-159	0.298508	0.377	0.142	9.56018e-155	5	Eif2s1	0.235	0.452794
3.46849e-162	0.298069	0.398	0.151	6.80241e-158	5	Psmd7	0.247	0.449909
1.25956e-154	0.296842	0.188	0.05	2.47025e-150	5	Prxl2b	0.138	0.579832
4.10923e-144	0.295872	0.339	0.127	8.05902e-140	5	Chchd1	0.212	0.454936
1.18803e-170	0.295834	0.196	0.05	2.32996e-166	5	Tatdn2	0.146	0.593496
8.94611e-152	0.295828	0.334	0.122	1.75451e-147	5	Psmd6	0.212	0.464912
4.33609e-143	0.295595	0.46	0.195	8.50395e-139	5	Lamtor5	0.265	0.40458
1.59995e-18	0.295551	0.229	0.155	3.13782e-14	5	H2-M2	0.074	0.192708
7.68631e-147	0.295348	0.342	0.128	1.50744e-142	5	Mvp	0.214	0.455319
1.22992e-125	0.295231	0.217	0.071	2.41213e-121	5	Gpr35	0.146	0.506944
5.89001e-107	0.295029	0.625	0.325	1.15515e-102	5	Uqcr11	0.3	0.315789
7.34856e-136	0.295013	0.465	0.203	1.4412e-131	5	Uqcrfs1	0.262	0.392216
5.7344e-161	0.293219	0.149	0.033	1.12463e-156	5	Gga2	0.116	0.637363
1.40559e-162	0.293217	0.297	0.099	2.75665e-158	5	Mrpl12	0.198	0.5
3.13465e-149	0.293111	0.196	0.054	6.14768e-145	5	Tpm1	0.142	0.568
6.7579e-177	0.29309	0.24	0.067	1.32536e-172	5	Ptpmt1	0.173	0.563518
8.21262e-145	0.292783	0.496	0.215	1.61066e-140	5	Taf10	0.281	0.395218
5.97502e-152	0.291747	0.166	0.041	1.17182e-147	5	Slc30a1	0.125	0.603865
3.85825e-134	0.291116	0.351	0.139	7.56679e-130	5	Mrpl36	0.212	0.432653
7.79495e-142	0.29102	0.285	0.1	1.52875e-137	5	Cyb5r3	0.185	0.480519
7.97044e-116	0.290957	0.756	0.425	1.56316e-111	5	Tmsb10	0.331	0.280271
6.31445e-172	0.290708	0.23	0.064	1.23839e-167	5	Pcyt1a	0.166	0.564626
1.18736e-134	0.290608	0.494	0.22	2.32865e-130	5	Bzw1	0.274	0.383754
1.13946e-138	0.290414	0.257	0.087	2.2347e-134	5	Gsto1	0.17	0.494186
1.62118e-153	0.28983	0.295	0.101	3.17946e-149	5	Nus1	0.194	0.489899
6.6625e-146	0.28949	0.397	0.158	1.30665e-141	5	Oxct1	0.239	0.430631
1.64406e-143	0.28929	0.31	0.113	3.22434e-139	5	Sdhc	0.197	0.465721
5.64857e-148	0.289075	0.378	0.147	1.1078e-143	5	Rpl36al	0.231	0.44
4.28848e-139	0.28885	0.278	0.097	8.41057e-135	5	Atg5	0.181	0.482667
1.50805e-150	0.287759	0.241	0.076	2.95758e-146	5	Lsm12	0.165	0.520505
4.52422e-138	0.287652	0.125	0.027	8.8729e-134	5	Noct	0.098	0.644737
1.64864e-146	0.287531	0.35	0.132	3.23331e-142	5	Trappc4	0.218	0.452282
3.72166e-134	0.287229	0.345	0.135	7.29891e-130	5	Rala	0.21	0.4375
4.66203e-153	0.286668	0.359	0.134	9.14317e-149	5	Psmd2	0.225	0.456389
2.26769e-131	0.286469	0.478	0.212	4.44739e-127	5	Emilin2	0.266	0.385507
7.79147e-135	0.286143	0.33	0.126	1.52806e-130	5	Ndufa10	0.204	0.447368
1.34765e-165	0.285937	0.189	0.048	2.64301e-161	5	Zdhhc18	0.141	0.594937
6.09956e-140	0.285512	0.197	0.058	1.19625e-135	5	Agtrap	0.139	0.545098
2.69148e-135	0.285291	0.445	0.191	5.27853e-131	5	Mlf2	0.254	0.399371
5.60474e-96	0.284983	0.706	0.391	1.0992e-91	5	Atp5h	0.315	0.287147
3.36747e-67	0.284828	0.903	0.683	6.60429e-63	5	Arpc2	0.22	0.138714
2.37232e-62	0.284295	0.18	0.076	4.65259e-58	5	Hcar2	0.104	0.40625
5.68592e-114	0.284214	0.513	0.246	1.11512e-109	5	Hebp1	0.267	0.351779
4.31392e-127	0.284185	0.345	0.138	8.46045e-123	5	Ly9	0.207	0.428571
1.50205e-94	0.283832	0.651	0.355	2.94582e-90	5	Uqcr10	0.296	0.294235
4.01235e-121	0.283328	0.11	0.024	7.86901e-117	5	Ptgr1	0.086	0.641791
1.63152e-39	0.283275	0.874	0.686	3.19975e-35	5	Srgn	0.188	0.120513
3.51752e-121	0.283015	0.588	0.287	6.89855e-117	5	Myl6	0.301	0.344
1.03881e-134	0.282403	0.495	0.222	2.03731e-130	5	Ap2s1	0.273	0.380753
1.55158e-102	0.282228	0.704	0.381	3.04296e-98	5	Atp5a1	0.323	0.297696
4.01517e-135	0.281429	0.403	0.167	7.87456e-131	5	Eif3i	0.236	0.414035
3.28124e-72	0.281304	0.969	0.882	6.43517e-68	5	Tyrobp	0.087	0.0470016
1.21166e-113	0.280548	0.471	0.219	2.3763e-109	5	Lat2	0.252	0.365217
1.39091e-143	0.279988	0.309	0.112	2.72785e-139	5	Gtf2f1	0.197	0.467933
1.44922e-228	0.279142	0.161	0.028	2.84221e-224	5	Matk	0.133	0.703704
3.15425e-136	0.278997	0.195	0.057	6.18612e-132	5	Smim3	0.138	0.547619
1.00342e-99	0.278888	0.61	0.323	1.9679e-95	5	Pcbp1	0.287	0.30761
1.29503e-158	0.278577	0.224	0.065	2.53981e-154	5	Mocs2	0.159	0.550173
6.03659e-150	0.278001	0.203	0.057	1.1839e-145	5	Mpdu1	0.146	0.561538
1.64343e-139	0.277752	0.378	0.15	3.22309e-135	5	Actn4	0.228	0.431818
1.15862e-96	0.277597	0.675	0.37	2.27229e-92	5	Rbx1	0.305	0.291866
9.8409e-106	0.277339	0.158	0.048	1.93e-101	5	Cdc42ep2	0.11	0.533981
3.39213e-107	0.277326	0.613	0.315	6.65264e-103	5	Rpl22l1	0.298	0.321121
1.41309e-138	0.276619	0.334	0.127	2.77135e-134	5	Tmem208	0.207	0.449024
1.20428e-43	0.276386	0.13	0.056	2.36184e-39	5	Fabp4	0.074	0.397849
3.57443e-158	0.274901	0.387	0.146	7.01017e-154	5	Spg21	0.241	0.452158
1.32319e-51	0.274893	0.679	0.444	2.59505e-47	5	Gpx3	0.235	0.209261
2.68101e-209	0.27477	0.106	0.014	5.25801e-205	5	Gpr157	0.092	0.766667
5.45284e-138	0.274434	0.152	0.038	1.06941e-133	5	Ckap4	0.114	0.6
2.14048e-111	0.274357	0.452	0.209	4.19791e-107	5	Ndufv3	0.243	0.367625
3.70796e-133	0.273946	0.104	0.02	7.27206e-129	5	Bach2os	0.084	0.677419
2.11942e-132	0.273897	0.296	0.109	4.15661e-128	5	Glrx5	0.187	0.461728
1.12026e-120	0.273279	0.479	0.22	2.19705e-116	5	Nol7	0.259	0.370529
2.68249e-177	0.272229	0.111	0.018	5.26089e-173	5	Inf2	0.093	0.72093
7.37004e-129	0.271957	0.29	0.107	1.44541e-124	5	Cklf	0.183	0.460957
3.93417e-124	0.271837	0.465	0.208	7.71569e-120	5	Clic4	0.257	0.381872
2.83657e-74	0.271768	0.839	0.549	5.56307e-70	5	Rhoa	0.29	0.208934
1.01436e-148	0.2706	0.29	0.1	1.98936e-144	5	Adh5	0.19	0.487179
8.19471e-134	0.270344	0.387	0.158	1.60715e-129	5	Sin3b	0.229	0.420183
4.20306e-133	0.269986	0.343	0.135	8.24304e-129	5	Commd4	0.208	0.435146
4.87705e-121	0.269498	0.333	0.134	9.56487e-117	5	Lasp1	0.199	0.426124
2.7555e-149	0.269481	0.347	0.129	5.4041e-145	5	Daglb	0.218	0.457983
1.82669e-108	0.26941	0.148	0.042	3.5825e-104	5	Dot1l	0.106	0.557895
4.12703e-136	0.269371	0.171	0.046	8.09392e-132	5	Acot7	0.125	0.576037
1.61512e-133	0.269325	0.757	0.401	3.16757e-129	5	Ighg3	0.356	0.307427
1.45593e-121	0.269118	0.121	0.028	2.85537e-117	5	A930007I19Rik	0.093	0.624161
3.44789e-138	0.269099	0.342	0.131	6.762e-134	5	Cib1	0.211	0.446089
2.2442e-137	0.268627	0.281	0.099	4.40133e-133	5	Mrpl21	0.182	0.478947
8.48269e-125	0.267669	0.26	0.093	1.66363e-120	5	Eif4e	0.167	0.473088
3.13349e-135	0.267626	0.395	0.161	6.14539e-131	5	Diaph1	0.234	0.420863
3.16475e-154	0.267348	0.423	0.168	6.20671e-150	5	Bag1	0.255	0.431472
5.81252e-132	0.26726	0.341	0.133	1.13995e-127	5	Psmc2	0.208	0.438819
3.528e-134	0.266659	0.267	0.093	6.91911e-130	5	Mrpl51	0.174	0.483333
3.95198e-153	0.266285	0.218	0.063	7.75062e-149	5	Dpp7	0.155	0.551601
1.83545e-116	0.265695	0.047	0.005	3.59969e-112	5	Dcstamp	0.042	0.807692
2.67016e-157	0.265217	0.25	0.077	5.23672e-153	5	Asna1	0.173	0.529052
1.1466e-145	0.265118	0.155	0.038	2.24871e-141	5	Stx3	0.117	0.606218
1.27533e-130	0.264207	0.461	0.202	2.50117e-126	5	Cct8	0.259	0.390649
1.16385e-141	0.264206	0.329	0.122	2.28254e-137	5	Txndc9	0.207	0.45898
8.64534e-125	0.263082	0.24	0.083	1.69552e-120	5	Slc16a3	0.157	0.486068
1.15204e-107	0.262756	0.297	0.121	2.25939e-103	5	Kmt5a	0.176	0.421053
2.6237e-113	0.262573	0.211	0.072	5.14559e-109	5	Psmd10	0.139	0.491166
2.93497e-122	0.262143	0.544	0.256	5.75606e-118	5	Cct5	0.288	0.36
1.01284e-139	0.261916	0.402	0.162	1.98638e-135	5	Arl8a	0.24	0.425532
5.01546e-130	0.261419	0.299	0.112	9.83632e-126	5	Map2k2	0.187	0.454988
9.69345e-142	0.261307	0.379	0.15	1.90108e-137	5	Prdx2	0.229	0.432892
4.82894e-128	0.261039	0.097	0.018	9.47052e-124	5	Adora2b	0.079	0.686957
5.36352e-104	0.260427	0.596	0.305	1.05189e-99	5	Ndufa7	0.291	0.322974
2.18423e-130	0.260199	0.278	0.1	4.28371e-126	5	Anxa7	0.178	0.470899
1.03731e-127	0.260006	0.29	0.108	2.03438e-123	5	Commd3	0.182	0.457286
1.87681e-95	0.259981	0.658	0.353	3.68079e-91	5	Ost4	0.305	0.301682
3.4345e-140	0.259735	0.372	0.147	6.73575e-136	5	Rtf2	0.225	0.433526
1.64914e-120	0.259706	0.084	0.015	3.23429e-116	5	Met	0.069	0.69697
7.1723e-161	0.259654	0.215	0.06	1.40663e-156	5	Slc39a1	0.155	0.563636
2.9948e-138	0.259643	0.232	0.074	5.87341e-134	5	Stx8	0.158	0.51634
4.75159e-145	0.259545	0.221	0.066	9.31882e-141	5	Tmbim1	0.155	0.54007
2.2491e-98	0.259406	0.629	0.335	4.41093e-94	5	Ndufa2	0.294	0.304979
1.56307e-115	0.259244	0.562	0.274	3.0655e-111	5	Arf5	0.288	0.344498
5.21544e-135	0.259243	0.325	0.124	1.02285e-130	5	Vdac3	0.201	0.447661
1.69455e-120	0.259097	0.274	0.102	3.32334e-116	5	Txnl4a	0.172	0.457447
2.08877e-139	0.258853	0.411	0.169	4.0965e-135	5	Surf4	0.242	0.417241
5.78034e-225	0.258577	0.105	0.012	1.13364e-220	5	Steap3	0.093	0.794872
5.99627e-129	0.258341	0.192	0.057	1.17599e-124	5	Tspan4	0.135	0.542169
2.86539e-124	0.25789	0.391	0.164	5.61961e-120	5	Pik3r5	0.227	0.409009
5.40549e-98	0.257645	0.085	0.018	1.06012e-93	5	Uck2	0.067	0.650485
1.18638e-135	0.257327	0.356	0.139	2.32672e-131	5	Lrpap1	0.217	0.438384
1.88433e-130	0.257264	0.347	0.137	3.69554e-126	5	Psmb7	0.21	0.433884
2.08151e-104	0.256729	0.179	0.058	4.08226e-100	5	Ddt	0.121	0.510549
3.07428e-109	0.256715	0.18	0.058	6.02928e-105	5	Haus8	0.122	0.512605
3.25275e-99	0.256699	0.652	0.346	6.3793e-95	5	Shisa5	0.306	0.306613
4.11001e-138	0.256579	0.468	0.201	8.06056e-134	5	Ran	0.267	0.399103
3.36989e-135	0.256315	0.216	0.067	6.60903e-131	5	Fam162a	0.149	0.526502
2.69213e-126	0.256196	0.433	0.187	5.2798e-122	5	Etf1	0.246	0.396774
3.7012e-125	0.255912	0.415	0.178	7.25879e-121	5	Swi5	0.237	0.399663
7.42457e-65	0.255097	0.805	0.523	1.45611e-60	5	Iqgap1	0.282	0.212349
1.91445e-133	0.255094	0.153	0.039	3.75462e-129	5	Spsb2	0.114	0.59375
[truncated: 528 more rows]

## Sheet: 6
p_val	avg_log2FC	pct.1	pct.2	p_val_adj	cluster	gene	diffPCT	ratioPCT
[truncated: 1,511 more rows]

[truncated: 8 more sheets: 7, 8, 9, 10, 11, 12, 13, 14]
